# Supplementary material for: Multiomic Approaches Reveal Hormonal Modulation and Nitrogen Uptake and Assimilation in the Initial Growth of Maize Inoculated with Herbaspirillum seropedicae
Source: Plants (Basel). 2022 Dec 22;12(1):48. doi: 10.3390/plants12010048 (PMC9824467; doi:10.3390/plants12010048)
Supplement: Supplementary file 1 [file plants-12-00048-s001.zip]

Archive with 3 entries (3 files):
- Table S1 - Differentially expressed genes.xlsx
- Table S2 - Differentially accumulated proteins.xlsx
- Table S3 - Primers used in the RT-qPCR validation.xlsx
