# Supplementary material for: Multiomic Approaches Reveal Hormonal Modulation and Nitrogen Uptake and Assimilation in the Initial Growth of Maize Inoculated with Herbaspirillum seropedicae
Source: Plants (Basel). 2022 Dec 22;12(1):48. doi: 10.3390/plants12010048 (PMC9824467; doi:10.3390/plants12010048)
Supplement: Supplementary file 1 [file plants-12-00048-s001.zip › Table S1 - Differentially expressed genes.xlsx]

## Sheet: Transcriptome results
Genes	version3	Control 1	Control 2	Control 3	Inoculated 1	Inoculated 2	Inoculated 3		Control Avarege	Inoculated Avarege		Inoculated/Control		Log2 Fold changed
ENSRNA049455608	NA	175475768942185	666540473181626	250798559981784	471285767987391	314139614120673	21927271055569		364271600701865	2.69118e+14		0.738783		-0.436778
ENSRNA049456552	NA	929337245240266	461273683862717	617578330415621	384039802580615	241645857015902	369096921422645		6.69396e+14	331594193673054		0.495363		-1.01344
ENSRNA049459076	NA	13940058678604	184509473545087	216152415645467	945328744813822	604114642539756	369096921422645		1.38201e+14	639513436258741		4.62743		2.21021
ENSRNA049459243	NA	380183418507382	115318420965679	185273499124686	315109581604607	0	67991538156803		2.26925e+14	1.277e+14		0.562742		-0.829454
ENSRNA049461634	NA	12250354596349	103786578869111	802851829540307	393886977005759	0	291392306386299		3.06296e+14	2.28426e+14		0.74577		-0.423198
ENSRNA049465879	NA	0.422426020563757	115318420965679	185273499124686	128013267526872	0	505079997736251		1.50296e+14	211031088421041		1.4041		0.489649
ENSRNA049466642	NA	114055025552215	345955262897038	926367495623431	384039802580615	966583428063609	145696153193149		462125928024228	498773127945791		1.0793		0.110098
ENSRNA049470554	NA	549153826732885	807228946759755	117339882778968	0	0	0		4.91241e+14	0		0		#NUM!
ENSRNA049470931	NA	595620688994898	345955262897038	494062664332497	144911018840419	251311691296538	759756873517876		4.78546e+14	3.85327e+14		0.805202		-0.312577
ENSRNA049472795	NA	0.422426020563757	115318420965679	617578330415621	423428500281191	724937571047707	203974614470409		366448375690650	450780228599769		1.23013		0.298814
ENSRNA049474585	NA	675881632902012	115318420965679	617578330415621	492358721257199	459127128330214	407949228940818		469592794761104	453145026176077		0.964974		-0.0514374
ENSRNA049475359	NA	371734898096107	691910525794075	216152415645467	190641296870787	966583428063609	10315287646075		4.26599e+14	3.8918e+14		0.912285		-0.132444
ENSRNA049475645	NA	419469038419811	174130815658176	424276312995532	743363197354119	459127128330214	399887375130797		339292055691173	534125900271710		1.57424		0.654652
ENSRNA049476610	NA	101382244935302	103786578869111	988125328664993	305262407179463	314139614120673	233113845109039		397764717489802	284171955469725		0.714422		-0.485151
ENSRNA049478113	NA	0.844852041127515	115318420965679	0.617578330415621	246179360628599	0	184548460711323		115318420965679	1.43576e+14		1.24504		0.316191
ENSRNA049478126	NA	126727806169127	0	123515666083124	492358721257199	0	301105383265842		8.34145e+13	2.64488e+14		3.17077		1.66483
ENSRNA049478147	NA	126727806169127	230636841931358	247031332166248	740507516770827	531620885434985	284398891033028		2.01465e+14	5.18842e+14		2.57534		1.36476
ENSRNA049478203	NA	0.844852041127515	115318420965679	0.617578330415621	137860441952016	241645857015902	291392306386299		115318420965679	2.23633e+14		1.93926		0.955509
ENSRNA049478328	NA	202764489870604	184509473545087	148218799299749	590830465508639	217481271314312	330244613904472		1.78498e+14	3.79519e+14		2.12618		1.08827
ENSRNA049479257	NA	506911224676509	115318420965679	247031332166248	128013267526872	0	297220152514025		2.89754e+14	1.41744e+14		0.48919		-1.03153
ENSRNA049479518	NA	380183418507382	103786578869111	864609662581869	590830465508639	144987514209541	165122306952236		449526553319454	3.00313e+14		0.668066		-0.581937
ENSRNA049479549	NA	238670701618523	491256473313793	211829367332558	127816324038369	32138898983115	120442153306337		3.13919e+14	9.34658e+13		0.297739		-1.74788
ENSRNA049997133	NA	306258864908724	251394157705181	339050503398176	307034898575989	186308955759261	213007775968384		2.98901e+14	2.35451e+14		0.78772		-0.344245
Zm00001d000482	NA	561826607349797	415146315476445	333492298424435	321017886259694	212648354173994	288478383322436		4.36822e+14	274048207918708		0.627369		-0.672615
Zm00001d000502	NA	114266238562496	833752183581861	957246412144212	106349483791555	164319182770814	146667460881104		6.35088e+14	1.39112e+14		0.219044		-2.19071
Zm00001d000545	NA	566895719596563	357487104993606	418718108021791	144753464049616	113573552797474	143753537817241		4.477e+14	134026851554777		0.299367		-1.74001
Zm00001d000548	NA	464668622620133	345955262897038	864609662581869	0	0	0.971307687954329		558411182699680	0		0		#NUM!
Zm00001d000556	NA	126727806169127	288296052414198	240855548862092	146722898934645	128072304218428	119470845618382		2.18626e+14	1.31422e+14		0.601126		-0.734261
Zm00001d000572	NA	316819515422818	311359736607334	296437598599498	108318918676584	144987514209541	874176919158896		308205616876550	375827784015007		1.21941		0.286179
Zm00001d000603	NA	129684788313074	107246131498082	932543278927588	374192628155471	410797956927034	446801536458991		3.89825e+14	4.10597e+14		1.05329		0.0748988
Zm00001d000618	NA	59139642878926	807228946759755	370546998249373	115211940774185	966583428063609	942168457315699		4.12305e+14	674654608717831		1.6363		0.710436
Zm00001d000736	NA	190091709253691	288296052414198	234679765557936	423428500281191	700772985346117	475940767097621		2.37689e+14	5.33381e+14		2.24403		1.16609
Zm00001d000763	NA	114055025552215	161445789351951	148218799299749	324956756029751	459127128330214	359383844543102		141239871401305	3.81156e+14		2.69864		1.43223
Zm00001d000764	NA	181643188842416	230636841931358	494062664332497	0.984717442514398	0	194261537590866		3.02114e+14	97130768795433		0.321503		-1.63709
Zm00001d000791	NA	384407678713019	288296052414198	419953264682622	206790662928024	144987514209541	145696153193149		3.64219e+14	1.65825e+14		0.455289		-1.13515
Zm00001d000840	NA	802609439071139	126850263062247	117339882778968	486450416602112	27305981842797	41960492119627		3.48933e+14	185238963521512		0.530872		-0.913563
Zm00001d000849	NA	382295548610201	37017213129983	277292670356614	128013267526872	966583428063609	155409230072693		2.32202e+14	4.16669e+14		1.79442		0.843521
Zm00001d000874	NA	124193250045745	807228946759755	135249654361021	384039802580615	338304199822263	971307687954329		3.55557e+14	5.64551e+14		1.58779		0.667021
Zm00001d000879	NA	160521887814228	922547367725434	802851829540307	295415232754319	0	194261537590866		628640361693323	1.63226e+14		0.259649		-1.94537
Zm00001d000906	NA	342165076656644	172977631448519	172921932516374	0.984717442514398	0	388523075181732		229354880207179	194261537590866		0.846991		-0.239581
Zm00001d000909	NA	164323721999302	126850263062247	174774667507621	492358721257199	483291714031805	116556922554519		1.55316e+14	3.64069e+14		2.34405		1.229
Zm00001d000986	NA	160521887814228	980206578208273	116722304448552	984717442514398	0	67991538156803		4.1915e+14	350902993557067		0.837177		-0.256395
Zm00001d001012	NA	143624846991678	172977631448519	191449282428842	433275674706335	217481271314312	359383844543102		1.69351e+14	336713596854583		1.98826		0.991509
Zm00001d001023	NA	193471117418201	182203105125773	219857885627961	464786632866796	478458796891486	437088459579448		1.98511e+14	460111296445910		2.31782		1.21277
Zm00001d001061	NA	130952066374765	207573157738223	284086031991186	886245698262958	144987514209541	582784612772597		207537085368058	5.38006e+14		2.59234		1.37425
Zm00001d001080	NA	231151518452488	143917389365168	130000238552488	914802504095875	389049829795603	100336084165682		1.68356e+14	4.68063e+14		2.78019		1.47518
Zm00001d001113	NA	118279285757852	103786578869111	135867232691437	443122849131479	314139614120673	213687691349952		1.19311e+14	3.2365e+14		2.71266		1.43971
Zm00001d001167	NA	0.422426020563757	115318420965679	0.617578330415621	216637837353167	966583428063609	145696153193149		115318420965679	442972472869975		3.8413		1.94159
Zm00001d001206	NA	270352653160805	541996578538692	432304831290935	691271644645107	681441316784844	564329766701465		4.14885e+14	6.45681e+14		1.55629		0.638111
Zm00001d001224	NA	254722890399946	209879526157536	175392245838036	86655134941267	289975028419083	757619996604377		2.13332e+14	378083386654909		1.77228		0.825607
Zm00001d001319	NA	675881632902012	922547367725434	617578330415621	610524814358927	579950056838165	417662305820362		738669110347689	5.36046e+14		0.725691		-0.462572
Zm00001d001328	NA	0	0	123515666083124	295415232754319	120822928507951	388523075181732		4.11719e+13	268253745481334		6.51546		2.70387
Zm00001d001352	NA	528032525704697	530464736442124	543468930765746	393886977005759	241645857015902	971307687954329		5.33989e+14	535613507325330		1.00304		0.00438305
Zm00001d001360	NA	0	0	0.617578330415621	236332186203455	217481271314312	301105383265842		0	2.5164e+14		#DIV/0!		#DIV/0!
Zm00001d001393	NA	375959158301744	345955262897038	277910248687029	216637837353167	120822928507951	116556922554519		333274889961937	151339229471879		0.454097		-1.13893
Zm00001d001398	NA	549153826732885	807228946759755	123515666083124	0.984717442514398	0	194261537590866		493299479858588	97130768795433		0.1969		-2.34446
Zm00001d001479	NA	13264177045702	106092947288425	122898087752709	649913512059502	459127128330214	505079997736251		8.07517e+13	5.3804e+14		6.66289		2.73615
Zm00001d001491	NA	0	230636841931358	0	452970023556623	265810442717492	233113845109039		7.68789e+13	3.17298e+14		4.12724		2.04518
Zm00001d001529	NA	147849107197315	149913947255383	154394582603905	590830465508639	724937571047707	67991538156803		150719212352201	4.61253e+14		3.06035		1.6137
Zm00001d001579	NA	177418928636778	115318420965679	203800849037155	492358721257199	483291714031805	67991538156803		1.65513e+14	347880657815269		2.10184		1.07165
Zm00001d001580	NA	675881632902012	807228946759755	191449282428842	236332186203455	289975028419083	320531537024929		5.58187e+14	282279583882489		0.505708		-0.983623
Zm00001d001582	NA	211213010281879	576592104828396	617578330415621	275720883904031	314139614120673	155409230072693		468461148508632	2.48423e+14		0.530296		-0.915129
Zm00001d001603	NA	0	0	0	984717442514398	241645857015902	0.971307687954329		0	613181649765150		#DIV/0!		#DIV/0!
Zm00001d001628	NA	257679872543892	219104999834791	333492298424435	590830465508639	217481271314312	126269999434063		270092390267706	3.11527e+14		1.15341		0.205905
Zm00001d001641	NA	422426020563758	265232368221062	271734465382873	128013267526872	483291714031805	116556922554519		3.19798e+14	2.42621e+14		0.758669		-0.398457
Zm00001d001675	NA	126727806169127	115318420965679	0.617578330415621	216637837353167	0	874176919158896		121023113567403	3.63605e+14		3.00443		1.58709
Zm00001d001714	NA	257679872543892	392082631283309	290261815295342	984717442514398	241645857015902	184548460711323		3.13341e+14	470303920080541		1.50093		0.585858
Zm00001d001770	GRMZM2G123866	130529640354201	137228920949158	150689112621412	420474347953648	509872758303554	336072460032198		1.39483e+14	422139855429800		3.02647		1.59764
Zm00001d001784	GRMZM2G086876	477341403237046	253700526124494	500238447636653	955175919238966	132905221358746	118499537930428		410426792332731	402193559509380		0.97994		-0.0292349
Zm00001d001806	GRMZM2G348956	108985913305449	110705684127052	197625065732999	380100932810557	372134619804489	338015075408106		139105554388500	3.63417e+14		2.61253		1.38545
Zm00001d001811	GRMZM2G155877	456220102208858	381703973396398	343373551711085	194974053617851	1474039727797	189404999151094		3.93766e+14	128617697498914		0.326635		-1.61425
Zm00001d001820	GRMZM2G084958	430874540975033	357487104993606	296437598599498	137860441952016	193316685612722	116556922554519		361599748189379	1.49245e+14		0.412734		-1.27671
Zm00001d001838	GRMZM2G149940	126727806169127	115318420965679	185273499124686	118166093101728	483291714031805	126269999434063		142439908753164	242575935522532		1.70301		0.768083
Zm00001d001858	GRMZM2G040115	101804670955866	841824473049458	685511946761339	205805945485509	17398501705145	261281768059715		5.43047e+14	1.61495e+14		0.297388		-1.74958
Zm00001d001865	GRMZM2G040736	748116482418415	608881262698786	584846678903593	30230825485192	248895232726379	370068229110599		647281474673598	2.16398e+14		0.334318		-1.58071
Zm00001d001906	GRMZM2G065012	468892882825771	518932894345556	543468930765746	108318918676584	217481271314312	582784612772597		5.10432e+14	3.02862e+14		0.593344		-0.753059
Zm00001d001924	GRMZM2G025536	138133308724349	124543894642934	101900424518577	415944647718082	398232372362207	384540713661119		1.21526e+14	3.99573e+14		3.28796		1.71719
Zm00001d001927	GRMZM2G175343	359062117479194	242168684027926	197625065732999	0.984717442514398	241645857015902	388523075181732		2.66285e+14	315084466098817		1.18326		0.242766
Zm00001d001943	GRMZM2G018716	40654280219056	386662665497922	450832181203403	175870535233071	176643121478625	180371837653119		292716375640127	177628498121605		0.606828		-0.72064
Zm00001d001960	GRMZM2G062396	204454193952859	153373499884353	389074348161841	105364766349041	628279228241346	981020764833872		2.48967e+14	5.71555e+14		2.2957		1.19894
Zm00001d001975	GRMZM2G150487	650536071668187	6111876311181	561996280678215	19694348850288	314139614120673	203974614470409		406214742885861	179269525813790		0.441317		-1.18011
Zm00001d001976	GRMZM2G150468	136739302856488	170209989345343	108137965655775	313140146719578	241645857015902	286535767946527		1.38362e+14	280440590560669		2.02686		1.01924
Zm00001d001977	GRMZM2G321394	134838385763951	150375220939246	955393677152966	484480981717084	623446311101028	580841997396689		4.13536e+14	562923096738267		1.36124		0.444926
Zm00001d001984	GRMZM2G042933	337940816451006	449741841766149	641046306971415	100933537857726	937585925221701	101404522622432		476242988396190	3.79975e+14		0.797859		-0.325795
Zm00001d001989	GRMZM2G056513	22599792100161	266385552430719	30878916520781	680439752777449	630695686811505	567243689765328		1.06621e+14	6.26126e+14		5.87243		2.55396
Zm00001d002000	GRMZM2G040095	486634775689449	537383841700065	52741189417494	107334201234069	100766322375631	111894645652339		358919935602336	1.06665e+14		0.297183		-1.75057
Zm00001d002001	AC210003.2_FG015	494238444059596	415146315476445	833730746061088	158539508244818	113573552797474	13695438400156		5.81039e+14	9.52695e+13		0.163964		-2.60855
Zm00001d002019	GRMZM2G076212	477341403237046	417452683895759	394014974805166	220576707123225	193316685612722	189404999151094		4.29603e+14	201099463962347		0.468105		-1.09509
Zm00001d002020	GRMZM2G059740	864283638073448	931772841402688	790500262931995	382070367695586	376967536944808	385609152117869		8.62186e+14	381549018919421		0.442537		-1.17613
Zm00001d002025	GRMZM2G086573	386519808815838	475111894378598	460095856159638	862612479642612	937585925221701	895545688293891		4.40576e+14	898581364386068		2.03956		1.02826
Zm00001d002039	GRMZM2G095209	291473954188993	357487104993606	432304831290935	896092872688102	103907718516838	79647230412255		360421963491178	3.59883e+14		0.998504		-0.00216055
Zm00001d002042	GRMZM2G443885	168547982204939	153373499884353	188361390776764	10940210786335	983498638054722	115294222560179		170094290955352	369911023800412		2.17474		1.12084
Zm00001d002052	GRMZM2G082032	181305248025965	183932881440258	156803138092526	315109581604607	229563564165107	283621844882664		1.74014e+14	2.76098e+14		1.58665		0.665981
Zm00001d002052	GRMZM2G531230	181305248025965	183932881440258	156803138092526	315109581604607	229563564165107	283621844882664		1.74014e+14	2.76098e+14		1.58665		0.665981
Zm00001d002069	GRMZM2G055752	364976081767086	277917394527287	258765320444145	945328744813822	628279228241346	157351845448601		3.00553e+14	576986606167923		1.91975		0.940919
Zm00001d002089	GRMZM5G892758	104296984477192	120392431488169	123392150417041	504175330567372	674191941074367	498280843920571		116027188794134	5.58883e+14		4.81683		2.26808
Zm00001d002111	NA	249231352132617	287142868204541	263088368757055	533716853842804	59203234968896	626493458730542		266487529698071	4.06471e+14		1.52529		0.609085
Zm00001d002127	GRMZM5G866678	802609439071139	807228946759755	926367495623431	295415232754319	0	0		845401960484775	9.84717e+13		0.116479		-3.10186
Zm00001d002131	GRMZM2G004305	198540229664966	207573157738223	234679765557936	541594593382919	604114642539756	553645382133968		2.13598e+14	5.66452e+14		2.65196		1.40706
Zm00001d002133	GRMZM2G043027	136654817652376	132731502531497	118142734608508	244209925743571	248895232726379	299162767889933		1.29176e+14	2.64089e+14		2.04441		1.03168
Zm00001d002143	GRMZM2G131961	245556245753712	249895018232627	316570652171047	117279847403465	116231657224649	111214730270771		270673972052462	114908744966295		0.424528		-1.23607
Zm00001d002163	GRMZM2G106578	154988106944843	155679868303667	182556154470858	67847031789242	647610896802618	615809074163045		1.64408e+14	4.43756e+14		2.69911		1.43248
Zm00001d002172	GRMZM2G419318	231489459268939	214492262996163	174157089177205	393886977005759	471209421181009	423490151948087		2.06713e+14	4.29529e+14		2.0779		1.05513
Zm00001d002172	GRMZM2G419290	231489459268939	214492262996163	174157089177205	393886977005759	471209421181009	423490151948087		2.06713e+14	4.29529e+14		2.0779		1.05513
Zm00001d002176	GRMZM2G175321	114055025552215	922547367725434	123515666083124	0	483291714031805	0.971307687954329		3.86706e+14	2.41646e+14		0.624883		-0.678343
Zm00001d002178	GRMZM2G175258	502686964470871	749569736276915	734918213194589	150661768704703	161902724200655	120442153306337		6.62392e+14	1.44336e+14		0.217901		-2.19826
Zm00001d002202	GRMZM5G886182	760366837014764	461273683862717	617578330415621	0	241645857015902	194261537590866		613072950431034	1.45302e+14		0.237007		-2.077
Zm00001d002287	GRMZM2G080041	30583643888816	405920841799191	346461443363163	118658451822985	115748365510617	117722491780065		2.60989e+14	1.17376e+14		0.449738		-1.15284
Zm00001d002295	GRMZM2G094328	502686964470871	508554236458645	758386189750383	227962087942083	201290998894247	207762714453431		5.89876e+14	2.12339e+14		0.359972		-1.47404
Zm00001d002313	GRMZM2G337532	268282765660042	309745278713814	320831942650915	883291545935415	966100136349577	863395403822603		2.9962e+14	904262362035865		3.01803		1.59361
Zm00001d002316	GRMZM2G007791	1951185788984	23006024982653	259876961438893	100441179136469	103424426802806	103638530304727		9.49447e+13	1.02501e+14		1.07959		0.110484
Zm00001d002342	GRMZM2G045596	792471214577609	695370078423046	667602175179286	236332186203455	294807945559401	271966152627212		7.18481e+14	2.67702e+14		0.372594		-1.42432
Zm00001d002343	GRMZM2G045849	292741232250684	206419973528566	201330535715492	796636410994148	647610896802618	67311622775235		233497247164914	5.03853e+14		2.15785		1.1096
Zm00001d002347	GRMZM2G345700	523808265499059	461273683862717	432304831290935	737553364443284	10970721908522	822697611697317		4.72462e+14	5.23741e+14		1.10853		0.148653
Zm00001d002351	GRMZM2G049538	164746148019865	161445789351951	864609662581869	177938441862352	157794744631384	182023060722641		3.96934e+14	1.72585e+14		0.434796		-1.20159
Zm00001d002358	GRMZM5G870342	807256125297341	635404499520893	595345510520659	284484869142409	26653538028854	314995083203589		6.79335e+14	208711163458284		0.307228		-1.70262
Zm00001d002359	GRMZM2G121063	118152557951683	123275392012311	136237779689686	259669989591047	273301464284985	270994844939258		1.25889e+14	2.67989e+14		2.12878		1.09003
Zm00001d002360	GRMZM2G371375	27880117357208	115318420965679	531117364157434	984717442514398	483291714031805	777046150363463		2.24772e+14	7.48352e+14		3.32938		1.73525
Zm00001d002372	GRMZM2G102069	488746905792267	57889847324771	561378702347799	271782014133974	270643359857811	261281768059715		3.69338e+14	2.67902e+14		0.725357		-0.463236
Zm00001d002377	GRMZM6G208469	956794936576911	104939763078768	112955076633017	218213385261191	274268047713049	233210975877834		3.91563e+14	241897469617358		0.617774		-0.69485
Zm00001d002378	NA	980873219749045	88449228880676	827554962756932	140814594279559	142571055639382	161237076200419		6.32292e+14	148207575373120		0.234397		-2.09297
Zm00001d002392	NA	380183418507382	461273683862717	135867232691437	111273071004127	130488762788587	117528230242474		3.25775e+14	119763354678396		0.367626		-1.44369
Zm00001d002399	NA	0.422426020563757	115318420965679	123515666083124	334803930454895	555785471136575	301105383265842		1.19417e+14	3.97232e+14		3.32642		1.73397
Zm00001d002402	GRMZM2G072518	228110051104429	219104999834791	209976632341311	313140146719578	210231895603835	314703690897203		2.19064e+14	2.79359e+14		1.27524		0.350766
Zm00001d002421	GRMZM2G456123	130952066374765	138382105158815	988125328664993	423428500281191	289975028419083	320531537024929		4.19153e+14	344645021908401		0.822241		-0.282366
Zm00001d002429	GRMZM2G041223	81950647989369	83029263095289	673160380153027	787773954011518	169152099911132	116556922554519		2.7938e+14	357827658825723		1.28079		0.357036
Zm00001d002434	GRMZM2G074743	117096492900274	113934599914091	1280857457282	945328744813822	821595913854068	116556922554519		7.74373e+13	627827193740803		8.10755		3.01927
Zm00001d002435	GRMZM2G074761	241923381976864	190967305119165	150071534290996	215653119910653	231980022735266	276822691066984		1.94321e+14	241485277904301		1.24271		0.313495
Zm00001d002436	GRMZM2G125669	347952313138367	338113610271371	326204874125531	806483585419292	71768819533723	927598841996384		337423599178423	6.0195e+14		1.78396		0.835084
Zm00001d002457	GRMZM2G162230	118279285757852	126850263062247	17909771582053	275720883904031	410797956927034	407949228940818		87679773467384	364822689923961		4.16085		2.05688
Zm00001d002461	NA	447771581797583	507401052248989	333492298424435	19694348850288	966583428063609	388523075181732		4.29555e+14	458266950698543		1.06684		0.0933455
Zm00001d002476	GRMZM2G038722	208678454158496	209879526157536	207506319019649	630219163209214	410797956927034	757619996604377		2.08688e+14	5.99546e+14		2.87293		1.52252
Zm00001d002482	GRMZM2G014534	808945829379596	840671288839801	693540465056742	257011252496258	314139614120673	306933229393568		781052527758713	2.92695e+14		0.374744		-1.41602
Zm00001d002488	GRMZM2G059689	718124234958388	461273683862717	617578330415621	0.984717442514398	0	0		5.98992e+14	0		0		#NUM!
Zm00001d002530	GRMZM2G014009	29569821439463	257160078753465	250736802148742	797621128436662	869925085257248	971307687954329		1.79156e+14	8.79618e+14		4.9098		2.29566
Zm00001d002533	GRMZM2G405064	409753239946845	565060262731828	623754113719777	113242505889156	125655845648269	104901230299068		5.32856e+14	1.146e+14		0.215067		-2.21714
Zm00001d002534	GRMZM2G010011	337518390430442	419759052315072	306318851886148	725736755133111	831261748134704	770246996547783		354532098210554	7.75748e+14		2.18809		1.12967
Zm00001d002536	GRMZM2G146866	229799755186684	243321868237583	206271162358817	787773954011518	111157094227315	79647230412255		2.26464e+14	3.26193e+14		1.44037		0.526441
Zm00001d002550	GRMZM2G076771	7307970155753	117624789384993	171686775855543	338742800224953	29722440412956	288478383322436		9.88732e+13	2.18981e+14		2.21477		1.14716
Zm00001d002564	GRMZM2G050234	841050206942441	860275420403967	547791979078656	323972038587237	224730647024789	270994844939258		7.49706e+14	2.73233e+14		0.364453		-1.4562
Zm00001d002568	GRMZM2G045398	532256785910334	761101578373483	45700796450756	118166093101728	386633371225444	106843845674976		446353053578191	2.03881e+14		0.456771		-1.13046
Zm00001d002590	GRMZM2G164340	925112985034629	438209999669581	161187944238477	482511546832055	265810442717492	475940767097621		5.0817e+14	408087585549056		0.803053		-0.316433
Zm00001d002600	GRMZM2G080156	213747566405261	269845105059689	26370594708747	528793266630232	664526106793731	47788338247353		1.69988e+14	4.13703e+14		2.43372		1.28316
Zm00001d002606	NA	168970408225503	149913947255383	135867232691437	384039802580615	483291714031805	213687691349952		1.51584e+14	3.6034e+14		2.37716		1.24924
Zm00001d002610	GRMZM5G816561	561826607349797	6111876311181	581141208921099	214668402468139	19814960275304	175806691519734		3.83027e+14	136763351421059		0.35706		-1.48576
Zm00001d002610	GRMZM2G476597	561826607349797	6111876311181	581141208921099	214668402468139	19814960275304	175806691519734		3.83027e+14	136763351421059		0.35706		-1.48576
Zm00001d002614	GRMZM2G086430	44185761750969	555834789054574	841141686026076	173211798138283	180992746904911	165122306952236		4.80387e+14	1.73109e+14		0.360353		-1.47252
Zm00001d002629	GRMZM2G096086	269507801119677	317125657655618	185891077455102	128997984969386	12323938707811	108786461050885		2.57508e+14	8.33695e+13		0.323755		-1.62703
Zm00001d002671	GRMZM2G410728	477341403237046	415146315476445	296437598599498	167401965227448	193316685612722	194261537590866		3.96308e+14	1.84993e+14		0.466791		-1.09915
Zm00001d002673	GRMZM2G109865	354415431252993	345955262897038	318052840164045	955175919238966	555785471136575	942168457315699		3.39475e+14	8.1771e+14		2.40875		1.26829
Zm00001d002674	NA	388631938918657	219104999834791	623754113719777	177249139652592	966583428063609	174835383831779		410497017491075	4.39556e+14		1.07079		0.0986752
Zm00001d002675	GRMZM2G101333	211213010281879	461273683862717	432304831290935	984717442514398	120822928507951	135983076313606		3.68264e+14	413841149111985		1.12376		0.168337
Zm00001d002678	GRMZM2G322819	840627780921877	507401052248989	63610568032809	442138131688965	483291714031804	663403150872807		4.70546e+14	5.29611e+14		1.12552		0.170596
Zm00001d002687	GRMZM2G020500	170660112307758	205266789318909	209976632341311	66960786090979	676608399644526	573071535893054		195301177989326	438880240542853		2.2472		1.16813
Zm00001d002706	NA	0.422426020563757	0	0.617578330415621	393886977005759	966583428063609	0.971307687954329		0	680235202534684		#DIV/0!		#DIV/0!
Zm00001d002707	GRMZM2G120016	177841354657342	194888131431998	164275835890555	433275674706335	241645857015902	514793074615794		1.79002e+14	3.96572e+14		2.21546		1.14761
Zm00001d002721	GRMZM2G162276	464668622620133	345955262897038	185273499124686	0	0	0		331965794880619	0		0		#NUM!
Zm00001d002725	GRMZM2G462261	117983587543457	126273670957419	135002623028855	591815182951153	442211918339101	57889938202078		1.2642e+14	363972346497444		2.87907		1.5256
Zm00001d002726	GRMZM2G162333	221773660795973	256006894543808	156247317595152	103592274952515	118406469937792	114614307178611		2.11343e+14	1.12204e+14		0.530912		-0.913455
Zm00001d002736	GRMZM2G158657	688554413518925	556987973264231	577435738938606	16346309545739	193316685612722	221458152853587		6.07659e+14	1.43707e+14		0.236493		-2.08013
Zm00001d002738	GRMZM2G121275	336673538389315	172977631448519	209359054010896	86655134941267	507456299733395	135983076313606		2.3967e+14	2.43365e+14		1.01542		0.0220709
Zm00001d002744	GRMZM2G172936	359062117479194	403614473379877	40760169807431	118166093101728	193316685612722	184548460711323		2.67812e+14	1.65344e+14		0.617387		-0.695753
Zm00001d002748	GRMZM2G325513	511135484882147	415146315476445	364371214945216	984717442514398	483291714031805	203974614470409		430217671767936	557327923672204		1.29546		0.37346
Zm00001d002755	GRMZM2G347027	595198262974334	649242710036774	628077162032686	1230896803143	137738138499064	116556922554519		6.24173e+14	8.51753e+13		0.136461		-2.87344
Zm00001d002761	GRMZM5G805505	718124234958388	691910525794075	802851829540307	275720883904031	314139614120673	233113845109039		7.37629e+14	274324781044581		0.371901		-1.42701
Zm00001d002772	AC212835.3_FG002	168970408225503	168364894609892	203183270706739	157554790802304	217481271314312	242826921988582		180172857847378	205954328035066		1.14309		0.192943
Zm00001d002773	GRMZM5G881965	394123477185986	340189341848754	257530163783314	11422722333167	103907718516838	981020764833872		330614327606018	3.6545e+14		1.10537		0.144526
Zm00001d002782	GRMZM2G320827	958062214638602	788777999405246	662661548535961	354498279305183	34555357553274	41280576738059		8.03167e+14	1.43445e+14		0.178599		-2.48521
Zm00001d002799	GRMZM2G351330	216282122528644	192581763012684	359430588301891	807468302861806	483291714031805	932455380436156		2.56098e+14	7.41072e+14		2.8937		1.53292
Zm00001d002820	AC234521.1_FG004	194738395479892	142994841997442	259382898774561	580983291083495	507456299733395	475940767097621		199038712083965	521460119304837		2.61989		1.38951
Zm00001d002822	GRMZM5G810061	458754658332241	530464736442124	597198245511905	107629616466824	116473303081665	981992072521827		5.28806e+14	4.02032e+14		0.760263		-0.395429
Zm00001d002826	GRMZM2G429254	329492296039731	27676421031763	395250131465997	492358721257199	0	67991538156803		2.50806e+14	1.86783e+14		0.744732		-0.425207
Zm00001d002834	GRMZM2G003769	316819515422818	242168684027926	432304831290935	118166093101728	966583428063609	213687691349952		3.30431e+14	432812404171763		1.30984		0.389393
Zm00001d002837	GRMZM2G034668	549153826732885	486643736475166	452067337864235	190050466405279	217481271314312	245740845052445		4.95955e+14	2.17758e+14		0.439067		-1.18749
Zm00001d002847	GRMZM2G354909	259116121013809	280685036630463	219116791631462	581968008526009	553369012566416	654661381681218		252972649758578	596666134257881		2.35862		1.23794
Zm00001d002848	GRMZM2G053977	171167023532435	165366615664784	152480089779617	579013856198466	483291714031804	540047074502607		163004576325612	5.34118e+14		3.2767		1.71224
Zm00001d002850	GRMZM2G136486	192499537570904	165712570927681	131544184378527	74346166909837	579950056838165	830468073200951		163252097625704	4.94921e+14		3.03164		1.6001
Zm00001d002860	GRMZM2G078279	350613597067919	380550789186741	259382898774561	984717442514398	193316685612722	135983076313606		3.30182e+14	4.38006e+14		1.32656		0.407686
Zm00001d002897	GRMZM2G108219	172223088583844	163175565666436	128826839724699	47739101613098	483291714031805	463508028691806		154741831324993	3.31513e+14		2.14236		1.0992
Zm00001d002940	GRMZM2G428386	335406260327623	407074026008848	529882207496603	161493660572361	17398501705145	174835383831779		4.24121e+14	1.17909e+14		0.278008		-1.8468
Zm00001d002951	GRMZM2G138190	126727806169127	126850263062247	160570365908061	423428500281191	579950056838165	456514613338535		1.38049e+14	486631056819297		3.52505		1.81764
Zm00001d002958	GRMZM2G114153	218394252631463	211493984051056	212076398664724	735583929558255	628279228241346	725566842901884		2.13988e+14	696476666900495		3.25474		1.70254
Zm00001d002960	GRMZM2G474575	116167155655033	111858868336709	963422195448369	334803930454895	217481271314312	339957690784015		397149406480037	2.97414e+14		0.748873		-0.417208
Zm00001d002965	GRMZM2G362413	10117103192502	690757341584419	633635367006427	18808103152025	1474039727797	203974614470409		4.44837e+14	74752252450077		0.168044		-2.57309
Zm00001d002967	GRMZM2G062412	236896512332155	248857152443936	267411417069964	839963978464781	103666072659822	929541457372293		2.51055e+14	6.24391e+14		2.48707		1.31444
Zm00001d002984	GRMZM2G035755	705451454341475	88795184143573	151924269282243	305262407179463	724937571047707	971307687954329		315390302589097	6.67169e+14		2.11538		1.08091
Zm00001d002989	GRMZM2G008792	304146734805905	242168684027926	222328198949624	393886977005759	966583428063609	126269999434063		2.56215e+14	495580134834477		1.93424		0.951766
Zm00001d002990	GRMZM2G306735;GRMZM5G806743	718124234958388	461273683862717	802851829540307	0.984717442514398	241645857015902	194261537590866		6.6075e+14	217953697303384		0.329858		-1.60008
Zm00001d002996	NA	440590339447999	33788297342944	295820020269082	110288353561613	652443813942936	777046150363463		256732885686675	5.13259e+14		1.9992		0.99942
Zm00001d002999	GRMZM2G006964	947923990145072	879879551968132	691687730065495	327910908357294	280309194138447	434174536515585		8.3983e+14	347464879670442		0.413732		-1.27323
Zm00001d003004	GRMZM2G387389	211213010281879	219104999834791	240855548862092	955175919238966	845760499555658	524506151495338		2.23725e+14	7.75148e+14		3.46474		1.79275
Zm00001d003012	GRMZM2G122618	978761089646226	738037894180347	772590491349942	42539793516622	316556072690832	345785536911741		829796491725505	2.3496e+14		0.283154		-1.82034
Zm00001d003015	GRMZM2G118345	103114191619613	107592086760979	959099147135459	251102947841171	268226901287652	25351130655608		3.89935e+14	1.8156e+14		0.465617		-1.10279
Zm00001d003035	GRMZM2G702991	163140929141723	157640281460083	108755543986191	582952725968523	572700681127688	734308612093473		143178918195999	6.29987e+14		4.4		2.1375
Zm00001d003048	GRMZM2G032602	372030596310501	385970754972128	356095665317647	110613310317642	114201832025715	105445162604322		371365672200092	110086768315893		0.296438		-1.7542
Zm00001d003058	GRMZM2G147256	202764489870604	21564544720582	193302017420089	512053070107487	425296708347988	468170305593987		139210350670425	468506694683154		3.36546		1.7508
Zm00001d003059	GRMZM2G147268	495928148141851	458967315443403	654015451910143	151055655681709	108257343943124	155797753147874		5.36304e+14	1.3837e+14		0.258007		-1.95452
Zm00001d003085	GRMZM2G001241	160521887814228	103786578869111	117339882778968	285568058329175	555785471136575	398236152061275		1.27216e+14	4.13197e+14		3.24799		1.69955
Zm00001d003086	GRMZM2G111954	198540229664966	345955262897038	271734465382873	787773954011518	966583428063609	155409230072693		2.72077e+14	636588870715940		2.33974		1.22635
Zm00001d003099	GRMZM2G018756	553378086938522	55352842063526	633017788676011	236332186203455	166735641340973	225343383605404		4.13916e+14	2.0947e+14		0.50607		-0.982592
Zm00001d003103	GRMZM2G045820	175306798533959	298674710301109	282850875330354	464786632866796	657276731083254	454571997962626		252277461388474	5.25545e+14		2.0832		1.0588
Zm00001d003107	GRMZM2G170152	104761653099812	110705684127052	846082312669401	206790662928024	434962542628624	427375382699905		353849883298755	3.56376e+14		1.00714		0.0102635
Zm00001d003128	NA	12250354596349	219104999834791	197625065732999	187096314077736	410797956927034	543932305254424		1.42993e+14	3.80609e+14		2.66172		1.41236
Zm00001d003129	GRMZM2G158083	179995727362217	206074018265669	180024083316153	577044421313437	695940068205799	552674074446013		1.88698e+14	608552854655083		3.22501		1.6893
Zm00001d003142	GRMZM2G419342	19558324752102	220258184044447	268028995400379	104380048906526	132905221358746	971307687954329		1.69282e+14	4.02864e+14		2.37984		1.25087
Zm00001d003146	NA	794160918659864	103786578869111	926367495623431	184142161750192	32138898983115	19523284527882		6.08105e+14	7.86014e+13		0.129256		-2.95169
Zm00001d003162	GRMZM2G095598	234024015392322	226024105092731	216769993975883	536671006170347	442211918339101	622608227978725		2.25606e+14	5.3383e+14		2.36621		1.24258
Zm00001d003163	GRMZM2G323672	12250354596349	88795184143573	741093996498745	482511546832055	217481271314312	514793074615794		280713178412889	4.04929e+14		1.4425		0.528571
Zm00001d003164	GRMZM2G323679	735021275780938	52123926276487	570024798973618	249133512956143	282725652708606	353555998415376		452390000343681	2.95138e+14		0.652398		-0.616175
Zm00001d003185	GRMZM2G051571	193217661805863	181165239337082	118328008107633	244209925743571	268226901287652	305961921705614		1.64237e+14	272799582912279		1.66101		0.732063
Zm00001d003186	GRMZM2G051898	340390887370276	338459565534269	262347274760556	760201865621115	807097162433113	844066380832312		313732575888367	8.03788e+14		2.56202		1.35728
Zm00001d003187	GRMZM2G051912	536481046115972	853356315146026	500238447636653	984717442514398	120822928507951	126269999434063		6.30025e+14	410603456818804		0.651725		-0.617664
Zm00001d003188	GRMZM2G051921	299922474600268	807228946759755	623754113719777	118166093101728	483291714031805	145696153193149		5.76969e+14	249051320108894		0.431655		-1.21205
Zm00001d003190	GRMZM2G051943	244500180702303	585356304821788	517777672220457	443122849131479	316556072690832	474969459409667		4.49211e+14	4.11549e+14		0.91616		-0.126329
Zm00001d003191	GRMZM2G052175	257679872543892	899483683532298	426129047986778	984717442514398	0	194261537590866		5.27764e+14	3.92993e+14		0.744637		-0.42539
Zm00001d003191	GRMZM2G122708	257679872543892	899483683532298	426129047986778	984717442514398	0	194261537590866		5.27764e+14	3.92993e+14		0.744637		-0.42539
Zm00001d003195	GRMZM2G018876	731641867616428	625025841633981	649074825266818	159918112664338	114056844511506	154729314691125		6.68581e+14	1.42901e+14		0.213738		-2.22608
Zm00001d003197	GRMZM2G062673	230729092431924	213108441944575	156926653758609	67847031789242	645194438232459	722652919838021		2.00255e+14	4.78565e+14		2.38978		1.25688
Zm00001d003199	NA	211213010281879	691910525794075	247031332166248	128013267526872	120822928507951	155409230072693		383384956080734	134748475369172		0.35147		-1.50852
Zm00001d003209	NA	110548889581535	102287439396557	116351757450303	21407757200263	249378524440411	229325745126017		1.09729e+14	1.66704e+14		1.51923		0.603339
Zm00001d003212	GRMZM2G051984	383985252692456	420912236524729	410689589726388	81731547728695	894089670958838	124327384058154		405195692981191	366716200915229		0.905035		-0.143955
Zm00001d003226	NA	929337245240266	138382105158815	123515666083124	0.984717442514398	241645857015902	0.971307687954329		3.97078e+14	241645857015902		0.60856		-0.716529
Zm00001d003228	GRMZM2G023204	197103981195049	191313260382062	18305021713519	773987909816316	937585925221701	886803919102302		1.35574e+14	866125918046773		6.38858		2.6755
Zm00001d003247	NA	21830976742735	294407928725379	35226667966907	918642902121681	110842954613194	96917081104083		117155191145007	3.75468e+14		3.20487		1.68027
Zm00001d003249	GRMZM2G112072	400882293515006	422065420734386	388456769831426	193989336175336	17398501705145	172892768455871		403801494693606	1.28094e+14		0.317219		-1.65645
Zm00001d003287	GRMZM2G163494	511135484882147	703442367890643	697863513369652	285568058329175	193316685612722	174835383831779		637480455380814	217906709257892		0.341825		-1.54867
Zm00001d003289	NA	0.844852041127515	922547367725434	555820497374059	0	0	0		7.39184e+14	0		0		#NUM!
Zm00001d003293	GRMZM2G450445	709675714547113	864888157242594	728742429890433	187096314077736	966583428063609	281679229506755		7.67769e+14	4.78453e+14		0.623173		-0.682295
Zm00001d003301	NA	132219344436456	176437184077489	227886403923364	856704174987526	579950056838165	864463842279353		1.78848e+14	7.67039e+14		4.28879		2.10057
Zm00001d003304	AC208221.3_FG002	398347737391623	385163526025369	619431065406868	113734864610413	952084676642655	115391353328974		4.67647e+14	3.93737e+14		0.841953		-0.248189
Zm00001d003306	GRMZM2G447785	130952066374765	207573157738223	240855548862092	679455035334934	628279228241346	70905461220666		1.93127e+14	4.59547e+14		2.37951		1.25066
Zm00001d003309	GRMZM2G147884	373002176157798	366251304986997	444718155732289	16826851657686	178987086291679	165656526180611		3.94657e+14	120490154709992		0.305303		-1.71168
Zm00001d003364	NA	283025433777718	242168684027926	35819543164106	393886977005759	966583428063609	874176919158896		1.87005e+14	7.44882e+14		3.98323		1.99394
Zm00001d003380	NA	57449938796671	369018947090173	290261815295342	167401965227448	483291714031805	971307687954329		2.3891e+14	5.40667e+14		2.26306		1.17827
Zm00001d003398	NA	240782831721342	219104999834791	259382898774561	561288942233207	821595913854068	505079997736251		2.39757e+14	6.29322e+14		2.62483		1.39223
Zm00001d003400	GRMZM2G103116	570275127761073	530464736442124	53729314746159	19694348850288	169152099911132	310818460145385		3.84823e+14	1.66555e+14		0.432809		-1.2082
Zm00001d003403	GRMZM2G114523	563938737452616	468192789120658	564466593999878	219591989680711	195733144182881	225343383605404		532199373524384	2.13556e+14		0.401271		-1.31735
Zm00001d003417	NA	0.422426020563757	0	0	787773954011518	0	388523075181732		0	3.92099e+14		#DIV/0!		#DIV/0!
Zm00001d003420	NA	255567742441073	957142894015138	9448948455359	423428500281191	483291714031805	611923843411227		4.07387e+14	5.06215e+14		1.24259		0.313351
Zm00001d003447	NA	443547321591945	449741841766149	339668081728592	0.984717442514398	0	0.971307687954329		4.10986e+14	0		0		#NUM!
Zm00001d003451	GRMZM2G044322	59139642878926	161445789351951	22850398225378	393886977005759	0	0		8.11453e+13	1.31296e+14		1.61803		0.69424
Zm00001d003459	NA	114055025552215	345955262897038	154394582603905	610524814358927	869925085257248	67991538156803		204801623684386	516147145924326		2.52023		1.33356
Zm00001d003463	NA	105606505140939	100327026240141	174774667507621	339727517667467	236812939875584	336072460032198		1.26903e+14	3.04204e+14		2.39715		1.26132
Zm00001d003469	GRMZM2G442546	346389336862281	461273683862717	35819543164106	187096314077736	966583428063609	213687691349952		2.81161e+14	455789144497099		1.6211		0.696971
Zm00001d003471	GRMZM5G843141	494238444059596	634251315311236	500238447636653	20383651060048	169152099911132	210773768286089		5.42909e+14	1.33437e+14		0.24578		-2.02456
Zm00001d003482	NA	464668622620133	691910525794075	679336163457183	177249139652592	966583428063609	233113845109039		611971770623797	4.58982e+14		0.750005		-0.415027
Zm00001d003483	GRMZM2G009125	55760234714416	634251315311236	100047689527331	246179360628599	966583428063609	184548460711323		2.63353e+14	4.6577e+14		1.76862		0.822621
Zm00001d003505	NA	163901295978738	18335628933543	16921646253388	86655134941267	821595913854068	660489227808944		6.63862e+13	5.22913e+14		7.87684		2.97762
Zm00001d003508	NA	312595255217181	360139428675816	300945920411532	12446828473382	125897491505285	134526114781675		324560201434843	9.09568e+13		0.280246		-1.83523
Zm00001d003545	NA	663208852285099	518932894345556	419953264682622	137860441952016	169152099911132	223400768229496		534031670437759	176804436697548		0.331075		-1.59477
Zm00001d003554	GRMZM2G331701	304146734805905	322891578703902	450832181203403	0.984717442514398	0	291392306386299		3.5929e+14	1.45696e+14		0.405511		-1.30219
Zm00001d003584	GRMZM2G087192	976057563114618	106035288077942	114746053791222	383153556882352	378659057943919	396876321298139		3.98946e+14	3.8623e+14		0.968124		-0.0467357
Zm00001d003618	NA	1596770357731	152220315674697	180332872481361	45001587122908	39629920550608	391436998245595		1.11383e+14	158689501973037		1.42472		0.510673
Zm00001d003620	NA	166013426081557	153373499884353	126603557735202	491374003814684	488124631172123	378809998302188		1.48663e+14	452769544429665		3.0456		1.60673
Zm00001d003626	GRMZM2G316840	283025433777718	27676421031763	302613381903654	161493660572361	149820431349859	156380537760647		2.04438e+14	155898209894289		0.762568		-0.391062
Zm00001d003632	GRMZM2G003565	115998185246808	104593807815871	10159163535337	282515434257381	244787253157109	261476029597305		7.69171e+13	2.62926e+14		3.41831		1.77328
Zm00001d003648	GRMZM2G357660	152073367402953	219104999834791	216152415645467	561288942233207	410797956927034	70905461220666		195776927627737	347664120126969		1.77582		0.828483
Zm00001d003660	GRMZM2G091717	204454193952859	166058526190578	151306690951827	797621128436662	724937571047707	942168457315699		1.7394e+14	821575718933356		4.72333		2.23981
Zm00001d003668	NA	296120640415194	307900183978364	326081358459448	702103536512765	778099659591205	750820842788696		310034060951002	7.43675e+14		2.39869		1.26224
Zm00001d003671	GRMZM2G078650	394545903206549	422065420734386	365606371606048	856704174987526	113573552797474	135983076313606		3.94073e+14	368753601366202		0.935751		-0.0958042
Zm00001d003676	NA	126727806169127	0	30878916520781	295415232754319	120822928507951	971307687954329		5.25356e+13	4.62515e+14		8.80385		3.13813
Zm00001d003709	GRMZM2G368698	109830765346577	161445789351951	104988316170656	886245698262958	773266742450887	757619996604377		1.25422e+14	8.05711e+14		6.42402		2.68348
Zm00001d003723	GRMZM2G134432	215437270487516	576592104828396	555820497374059	0	0	0		449283290896657	0		0		#NUM!
Zm00001d003755	AC214168.3_FG001	211213010281879	115318420965679	247031332166248	886245698262958	966583428063609	485653843977165		191187587804602	7.79494e+14		4.07712		2.02755
Zm00001d003757	GRMZM2G136364	187979579150872	108399315707738	119192617770215	403734151430903	241645857015902	670202304688487		1.38524e+14	438527437711764		3.16572		1.66253
Zm00001d003760	GRMZM6G851663	274999339387006	289449236623855	282850875330354	120627886708014	727354029617866	135108899394447		2.82433e+14	3.27697e+14		1.16026		0.214453
Zm00001d003776	NA	253455612338254	807228946759755	555820497374059	206790662928024	169152099911132	971307687954329		5.38835e+14	4.49083e+14		0.833434		-0.26286
Zm00001d003785	NA	0.422426020563757	115318420965679	123515666083124	14770761637716	966583428063609	388523075181732		1.19417e+14	456625754961019		3.82379		1.935
Zm00001d003800	NA	478608681298737	603115341650502	644134198623493	12791479578262	104874301944902	147444507031467		5.75286e+14	88370096184877		0.153611		-2.70265
Zm00001d003833	NA	281673670511913	23006024982653	252589537139989	935481570388678	848176958125817	901373534421617		185756410878185	8.95011e+14		4.8182		2.26849
Zm00001d003840	NA	274576913366442	541996578538692	345843865032748	777926779586374	161902724200655	109757768738839		3.87472e+14	3.49862e+14		0.902935		-0.147306
Zm00001d003859	GRMZM2G395267	132008131426174	706901920519614	503943917619147	0.984717442514398	483291714031805	291392306386299		4.47618e+14	387342010209052		0.865341		-0.20866
Zm00001d003865	NA	872732158484723	67576594685888	729360008220848	163660038945893	154894994347193	154243660847147		556556253797153	157599564713411		0.283169		-1.82026
Zm00001d003884	GRMZM2G087059	519584005293422	576592104828396	846082312669401	236332186203455	227147105594948	223400768229496		6.47419e+14	2.2896e+14		0.35365		-1.49961
Zm00001d003903	GRMZM2G145407	971157421276078	934079209822002	717626019942952	298369385081862	309306696980355	288478383322436		8.74288e+14	2.98718e+14		0.34167		-1.54932
Zm00001d003911	NA	268367250864155	309975915555746	312618150856387	59506475051145	647610896802618	611341058798455		2.96987e+14	4.39486e+14		1.47982		0.565417
Zm00001d003912	NA	0	461273683862717	247031332166248	157554790802304	120822928507951	184548460711323		236101672009655	1.54309e+14		0.653569		-0.613589
Zm00001d003924	GRMZM5G829946	110464404377423	120969023592997	110175974146147	144753464049616	135321679928905	118499537930428		1.1387e+14	132858227302983		1.16676		0.222502
Zm00001d003938	GRMZM2G108338	316819515422818	518932894345556	469359531115872	689302209760078	483291714031805	582784612772597		435037313628082	5.85126e+14		1.345		0.427609
Zm00001d003949	NA	283447859798281	274457841898317	230974295575442	738538081885798	918254256660429	981020764833872		262959999090680	879271034460033		3.34374		1.74146
Zm00001d003969	NA	515359745087784	288296052414198	401425914770154	187096314077736	169152099911132	106843845674976		401693904090712	1.54364e+14		0.384283		-1.37976
Zm00001d003972	NA	0.844852041127515	0	0.617578330415621	689302209760078	241645857015902	485653843977165		0	472200636917715		#DIV/0!		#DIV/0!
Zm00001d003981	NA	369200341972724	377091236557771	27358720037412	112257788446641	118406469937792	158323153136556		257883432855969	1.29662e+14		0.502795		-0.991958
Zm00001d003982	NA	202764489870604	484337368055853	240855548862092	531747418957775	111157094227315	79647230412255		309319135596183	240850581199115		0.778648		-0.360958
Zm00001d004006	GRMZM2G173536	391842376674941	377898465504531	449473508876489	117831289171273	114854275839658	1131476325698		4.06405e+14	7.7939e+13		0.191777		-2.3825
Zm00001d004015	NA	332449278183677	277917394527287	272969622043704	116196658216699	157069807060336	13015523018588		2.94445e+14	9.54273e+13		0.324092		-1.62553
Zm00001d004021	GRMZM2G027219	110675617387704	119931157804306	102518002848993	274736166461517	285142111278765	21757292210177		1.11042e+14	1.93879e+14		1.746		0.804053
Zm00001d004058	NA	464668622620133	691910525794075	494062664332497	571136116658351	483291714031805	203974614470409		550213937582235	4.19467e+14		0.762372		-0.391434
Zm00001d004078	GRMZM2G474153	0.844852041127515	230636841931358	247031332166248	167401965227448	120822928507951	145696153193149		238834087048803	1.4464e+14		0.60561		-0.723539
Zm00001d004083	NA	506911224676509	461273683862717	432304831290935	167401965227448	966583428063609	126269999434063		4.6683e+14	4.20085e+14		0.899868		-0.152215
Zm00001d004089	NA	244584665906416	24101549981827	200095379054661	807468302861806	434962542628624	913029226677069		1.56261e+14	7.18487e+14		4.598		2.20101
Zm00001d004099	NA	318086793484509	384010341815712	424276312995532	72770619001814	990748013765199	700312843015071		3.75458e+14	5.87944e+14		1.56594		0.647027
Zm00001d004105	GRMZM2G015859	506911224676509	103786578869111	148218799299749	344651104880039	966583428063609	233113845109039		2.52972e+14	514782792684229		2.03494		1.02498
Zm00001d004127	NA	667433112490737	726506052083779	864609662581869	170356117554991	193316685612722	172892768455871		7.5285e+14	1.78855e+14		0.237571		-2.07357
Zm00001d004171	GRMZM2G010494	346389336862281	134922552529845	932543278927588	275720883904031	265810442717492	281679229506755		4.71285e+14	274403518709426		0.582245		-0.780301
Zm00001d004197	GRMZM2G057136	130952066374765	922547367725434	988125328664993	0	0	194261537590866		6.80542e+14	64753845863622		0.0951505		-3.39365
Zm00001d004198	NA	590974002768697	500481946991048	489122037689172	177249139652592	164319182770814	158323153136556		526859329149639	1.6663e+14		0.316271		-1.66077
Zm00001d004208	GRMZM2G178486	108690215091055	695370078423046	723184224916692	283598623444146	171568558481291	280707921818801		5.09082e+14	2.45292e+14		0.481832		-1.0534
Zm00001d004231	NA	172349816390013	130309815691218	150071534290996	482511546832055	362468785523853	563358459013511		1.5091e+14	4.69446e+14		3.11076		1.63727
Zm00001d004238	GRMZM2G352281	236558571515704	242168684027926	327316515120279	295415232754319	966583428063609	194261537590866		2.68681e+14	4.8542e+14		1.80668		0.853338
Zm00001d004243	GRMZM2G154685	215437270487516	322891578703902	444656397899247	19694348850288	241645857015902	388523075181732		3.27662e+14	2.16621e+14		0.661112		-0.597034
Zm00001d004248	GRMZM2G083935	110675617387704	211032710367193	255059850461651	62037198878407	700772985346117	699341535327117		192256059405516	4.87384e+14		2.53508		1.34203
Zm00001d004250	NA	12250354596349	115318420965679	17909771582053	0	483291714031805	0.971307687954329		48492849048027	2.41646e+14		4.98312		2.31705
Zm00001d004256	NA	211213010281879	230636841931358	234679765557936	0.984717442514398	0	874176919158896		225509872590391	437088459579448		1.93822		0.954735
Zm00001d004287	NA	209945732220187	207573157738223	161187944238477	295415232754319	362468785523853	330244613904472		192902278065629	329376210727548		1.70748		0.771866
Zm00001d004288	NA	185867449048053	27676421031763	191449282428842	295415232754319	483291714031805	388523075181732		134997717502886	3.89077e+14		2.8821		1.52712
Zm00001d004309	NA	315087568738507	14518589199579	19966307422337	84193341334981	700772985346117	5721002282051		116524155120141	2.63562e+14		2.26187		1.17752
Zm00001d004310	NA	188613218181718	105977628867459	162855405730599	800575280764205	546119636855939	60803861265941		1.52482e+14	469166259628695		3.07686		1.62146
Zm00001d004323	NA	422426020563757	345955262897038	370546998249373	157554790802304	483291714031805	262253075747669		379642760570056	3.01033e+14		0.792938		-0.33472
Zm00001d004366	GRMZM2G334336	183290650322614	219566273518653	16804306370609	426382652608734	572700681127688	530333997623064		139887076737292	5.09806e+14		3.64441		1.86569
Zm00001d004371	NA	337940816451006	380550789186741	450832181203403	170356117554991	181234392761927	156380537760647		3.89775e+14	1.69324e+14		0.434414		-1.20286
Zm00001d004380	GRMZM2G079616	739245535986576	599655789021532	673160380153027	137860441952016	120822928507951	203974614470409		6.70687e+14	1.54219e+14		0.229942		-2.12066
Zm00001d004389	GRMZM2G113844	43509880118067	33442342080047	35819543164106	886245698262958	966583428063609	485653843977165		3.75906e+13	7.79494e+14		20.7364		4.3741
Zm00001d004413	GRMZM2G036708	996629710316073	863043062507143	624803996881484	40491581236192	379142349657951	388717336719322		828158923234900	2.6945e+14		0.325361		-1.61989
Zm00001d004424	NA	126727806169127	691910525794075	123515666083124	886245698262958	483291714031805	155409230072693		3.14051e+14	5.08316e+14		1.61857		0.694724
Zm00001d004437	NA	464668622620133	403614473379877	438480614595091	137860441952016	169152099911132	242826921988582		4.35588e+14	183279821283910		0.420764		-1.24892
Zm00001d004440	NA	718124234958388	461273683862717	741093996498745	0.984717442514398	0	0.971307687954329		6.40164e+14	0		0		#NUM!
Zm00001d004442	GRMZM2G167658	126727806169127	207573157738223	265558682078717	886245698262958	483291714031805	874176919158896		199953215328689	7.47905e+14		3.7404		1.90319
Zm00001d004465	NA	242472535803597	204113605109252	195772330741752	103395331464012	749102156749297	102958614923159		2.14119e+14	318485367712156		1.48742		0.572811
Zm00001d004467	GRMZM2G141383	948346416165636	839518104630145	846699890999816	310185994392035	512289216873713	410863152004681		878188137265199	4.11113e+14		0.468137		-1.095
Zm00001d004484	GRMZM2G319445	188824431192	202960420899595	165510992551386	600677639933783	628279228241346	475940767097621		1.22887e+14	5.68299e+14		4.62458		2.20932
Zm00001d004486	GRMZM2G106650	233601589371758	285989683994885	196389909072167	797621128436662	845760499555658	718767689086203		238660394146270	787383105692841		3.29918		1.72211
Zm00001d004503	GRMZM2G073829	388631938918657	161445789351951	154394582603905	0	241645857015902	0.971307687954329		2.34824e+14	120822928507951		0.514525		-0.958686
Zm00001d004505	NA	257679872543892	415146315476445	302613381903654	846857000562382	942418842362019	728480765965747		325146523307997	8.39252e+14		2.58115		1.36801
Zm00001d004506	GRMZM2G168382	867240620217394	842977657259115	750975249785395	275720883904031	244062315586061	236027768172902		8.20398e+14	251936989220998		0.307091		-1.70326
Zm00001d004509	GRMZM2G010356	152073367402953	173784860395279	133211645870649	702103536512765	611364018250233	650776150929401		1.53023e+14	6.54748e+14		4.27875		2.09719
Zm00001d004519	NA	971579847296642	103786578869111	111164099474812	0.984717442514398	241645857015902	291392306386299		3.9551e+14	2.66519e+14		0.673862		-0.569476
Zm00001d004526	NA	744737074253904	822220341485293	100603510024705	337758082782438	44462837690926	355498613791284		5.55854e+14	2.45907e+14		0.442394		-1.1766
Zm00001d004527	NA	718124234958388	461273683862717	117339882778968	0.984717442514398	0	0		432245933866691	0		0		#NUM!
Zm00001d004534	NA	143624846991678	149913947255383	154394582603905	423428500281191	434962542628624	543932305254424		1.49311e+14	4.67441e+14		3.13065		1.64646
Zm00001d004581	GRMZM2G100776	107718635243758	133769368320188	140807859334762	137860441952016	120822928507951	126269999434063		1.27432e+14	1.28318e+14		1.00695		0.00999411
Zm00001d004583	NA	253455612338254	230636841931358	123515666083124	256026535053743	217481271314312	165122306952236		2.02536e+14	212876704440097		1.05106		0.0718394
Zm00001d004587	NA	114055025552215	691910525794075	741093996498745	246179360628599	144987514209541	184548460711323		515686515948345	191905111849821		0.372135		-1.4261
Zm00001d004602	NA	105606505140939	161445789351951	191449282428842	0.984717442514398	724937571047707	582784612772597		1.52834e+14	653861091910152		4.27825		2.09702
Zm00001d004611	GRMZM2G162056	159254609752537	818760788856323	12969144938728	384039802580615	193316685612722	301105383265842		3.30328e+14	2.92821e+14		0.886454		-0.173883
Zm00001d004614	GRMZM2G012148	70376175025922	515473341716586	521236110870784	328895625799809	219897729884471	29624884482607		369028542537764	192806080055629		0.522469		-0.936582
Zm00001d004621	GRMZM2G034389	124193250045745	12223752622362	17909771582053	551441767808063	724937571047707	621636920290771		5.14423e+13	6.32672e+14		12.2987		3.62043
Zm00001d004624	GRMZM2G147491	592663706850952	613493999537414	632400210345596	925634395963534	942418842362019	128212614809971		6.12853e+14	6.65422e+14		1.08578		0.118729
Zm00001d004626	AC234091.1_FG001	160099461793664	15452668409401	202565692376324	856704174987526	773266742450887	85475076539981		1.26039e+14	5.71815e+14		4.5368		2.18168
Zm00001d004626	GRMZM5G829293	160099461793664	15452668409401	202565692376324	856704174987526	773266742450887	85475076539981		1.26039e+14	5.71815e+14		4.5368		2.18168
Zm00001d004630	NA	726572755369663	530464736442124	549644714069903	127028550084357	157069807060336	135983076313606		6.02227e+14	1.40027e+14		0.232515		-2.1046
Zm00001d004633	GRMZM2G108597	506911224676509	33442342080047	389074348161841	393886977005759	724937571047707	582784612772597		309809304972799	5.67203e+14		1.83081		0.872485
Zm00001d004671	NA	168970408225503	184509473545087	271734465382873	494328156142228	526787968294667	683800612319848		2.08405e+14	5.68306e+14		2.72693		1.44728
Zm00001d004681	NA	236558571515704	299827894510766	524941580853278	14770761637716	120822928507951	194261537590866		3.53776e+14	1.09952e+14		0.310795		-1.68597
Zm00001d004687	NA	162422804906765	156210333040109	16138556930421	540708347684656	590582474546865	545777789861538		1.11591e+14	5.59023e+14		5.00959		2.32469
Zm00001d004689	GRMZM2G085924	665312533867507	594166632183566	760739163189266	199631767120944	193920800255262	184354199173732		6.73406e+14	1.92636e+14		0.286062		-1.8056
Zm00001d004690	NA	135176326580402	115318420965679	148218799299749	285568058329175	483291714031805	252539998868126		1.32905e+14	340466590409702		2.56174		1.35712
Zm00001d004691	GRMZM2G132154	363286377684831	403614473379877	401425914770154	689302209760078	144987514209541	388523075181732		3.89442e+14	4.07604e+14		1.04664		0.0657597
Zm00001d004700	GRMZM2G099867	619741214769089	381703973396398	450399876372112	123001055744473	827153768565433	119247444850153		4.83948e+14	356467423053353		0.736582		-0.441083
Zm00001d004700	GRMZM2G031102	619741214769089	381703973396398	450399876372112	123001055744473	827153768565433	119247444850153		4.83948e+14	356467423053353		0.736582		-0.441083
Zm00001d004705	GRMZM2G082434	798385178865502	11877797359465	127838714396034	167401965227448	265810442717492	194261537590866		3.12701e+14	2.09158e+14		0.668876		-0.580189
Zm00001d004713	GRMZM2G001524	299922474600268	207573157738223	154394582603905	590830465508639	483291714031805	291392306386299		2.2063e+14	4.55171e+14		2.06305		1.04478
Zm00001d004721	NA	240191435292553	220950094570241	192684439089674	842031885094061	468309670896819	857276165388491		2.17942e+14	7.22539e+14		3.31528		1.72913
Zm00001d004725	NA	12250354596349	657314999504372	592875197198996	313140146719578	186067309902245	417662305820361		4.20814e+14	3.05623e+14		0.726268		-0.461427
Zm00001d004728	NA	374058241209207	252662660335803	243387620016796	96640169808363	415872519924368	947316388061857		2.90036e+14	486609692598196		1.67776		0.746532
Zm00001d004729	NA	242979447028273	192120489328822	205406552696236	501615065216834	328880011398643	524311889957747		213502163017777	4.51602e+14		2.11521		1.0808
Zm00001d004730	NA	157776118680563	119469884120444	112090466970435	391425183399473	217239625457296	355887136866466		1.29779e+14	3.21517e+14		2.47743		1.30884
Zm00001d004744	GRMZM2G124715	27880117357208	328657499752186	217387572306299	679455035334934	700772985346117	777046150363463		1.91308e+14	7.19091e+14		3.75881		1.91027
Zm00001d004754	NA	795428196721555	491256473313793	327316515120279	205805945485509	227147105594948	234085152796993		5.38e+14	222346067959150		0.413282		-1.2748
Zm00001d004804	GRMZM2G115451	670178881624401	701597273155192	493321570335998	1743934590693	1474039727797	167259183865735		621699241705197	5.68257e+13		0.0914039		-3.4516
Zm00001d004818	NA	209945732220187	201807236689939	197007487402583	86655134941267	130488762788587	922742303556613		2.0292e+14	379962067095489		1.87247		0.904943
Zm00001d004837	GRMZM2G146472	288812670259441	291063694517374	321881825812622	107383437106195	903272213525443	963537226450694		3.00586e+14	6.58064e+14		2.18927		1.13045
Zm00001d004865	NA	346389336862281	415146315476445	296437598599498	151646486147217	149820431349859	135983076313606		3.52658e+14	1.45817e+14		0.413479		-1.27411
Zm00001d004895	NA	172349816390013	156833052513324	130926606048112	275720883904031	459127128330214	689628458447574		1.5337e+14	474825490227273		3.09595		1.63038
Zm00001d004899	GRMZM2G028179	41820176035812	299827894510766	203800849037155	679455035334934	749102156749297	806185381002093		181816306527911	7.44914e+14		4.09707		2.03459
Zm00001d004943	NA	177418928636778	33442342080047	333492298424435	492358721257199	918254256660429	650776150929401		1.81451e+14	6.8713e+14		3.78686		1.921
Zm00001d004968	NA	663208852285099	899483683532298	102518002848993	208760097813052	258561067007015	204945922158363		5.5507e+14	224089028992810		0.403713		-1.3086
Zm00001d004972	NA	150552633728923	128464720955767	177306738662325	257011252496258	350386492673058	256425229619943		1.52108e+14	2.87941e+14		1.893		0.920677
Zm00001d004977	GRMZM2G424491	447771581797583	541996578538692	592875197198996	197928205945394	251311691296538	182605845335414		5.27548e+14	210615247525782		0.399234		-1.32469
Zm00001d005010	NA	625190510434361	484337368055853	63610568032809	167401965227448	217481271314312	874176919158896		3.91046e+14	4.19687e+14		1.07324		0.101974
Zm00001d005018	GRMZM2G079127	161366739855355	183125652493499	17038986136167	716874298150481	715271736767071	818812380945499		120510459495007	7.50319e+14		6.22618		2.63835
Zm00001d005028	GRMZM2G018436	765858375282092	723046499454809	647222090275571	208760097813052	24647877415622	265166998811532		712042321670824	166191658013402		0.233401		-2.09912
Zm00001d005038	NA	185867449048053	27676421031763	290261815295342	403734151430903	628279228241346	563358459013511		167935228458386	5.31791e+14		3.16664		1.66295
Zm00001d005045	NA	164746148019865	126850263062247	172921932516374	0.984717442514398	483291714031805	582784612772597		154839447866162	533038163402201		3.44252		1.78347
Zm00001d005051	NA	140667864847731	142994841997442	309406743538226	557350072463149	386633371225444	555587997509876		1.9769e+14	4.99857e+14		2.52849		1.33828
Zm00001d005052	NA	457064954249986	569672999570455	58669941389484	123188152058551	142329409782366	115294222560179		3.61803e+14	126937261467032		0.350847		-1.51109
Zm00001d005057	GRMZM2G099593	366243359828778	231790026141015	229121560584195	100441179136469	918254256660429	971307687954329		275718315517996	6.63334e+14		2.40584		1.26654
Zm00001d005072	GRMZM2G452717	110675617387704	136075736739501	146983642638918	363360736287813	437379001198783	391436998245595		131244998922041	3.97392e+14		3.02787		1.5983
Zm00001d005092	GRMZM2G411159	93313907942534	886798657226073	873255759207688	480542111947026	333471282681945	486625151665119		617789441458765	433546182098030		0.70177		-0.51093
Zm00001d005097	NA	191781413335946	11877797359465	156864895925568	600677639933783	410797956927034	485653843977164		120174702206993	4.99043e+14		4.15265		2.05403
Zm00001d005118	NA	146032675308891	141380384103923	124750822743955	728690907460654	579950056838165	70225545839098		137387960718923	4.59622e+14		3.34543		1.74219
Zm00001d005146	GRMZM2G164440	538170750198227	448588657556492	499003290975822	176559837442831	103666072659822	175612429982143		4.95254e+14	1.51946e+14		0.306804		-1.70461
Zm00001d005177	NA	161789165875919	138382105158815	150689112621412	689302209760078	676608399644526	845037688520266		1.50287e+14	7.36983e+14		4.90384		2.29391
Zm00001d005193	NA	179742271749879	163290884087402	171439744523376	496593006260011	48063360960463	43640854419788		1.71491e+14	1.96099e+14		1.1435		0.19345
Zm00001d005194	NA	0.422426020563757	922547367725434	432304831290935	167401965227448	362468785523853	223400768229496		6.77426e+14	2.51091e+14		0.370654		-1.43186
Zm00001d005195	NA	181643188842416	138382105158815	17909771582053	512053070107487	338304199822263	485653843977164		1.12645e+14	4.45337e+14		3.95346		1.98311
Zm00001d005208	GRMZM2G162739	360033697326491	384932889183437	319349754657918	101130481346229	107774052229092	106358191830999		3.54772e+14	105087575135440		0.296211		-1.7553
Zm00001d005246	NA	164746148019865	265232368221062	561996280678215	393886977005759	483291714031805	971307687954329		330658265639714	616162126330631		1.86344		0.897969
Zm00001d005247	NA	490014183853959	55352842063526	487886881028341	137860441952016	154653348490177	118499537930428		344417968981942	1.37004e+14		0.397785		-1.32994
Zm00001d005258	NA	211213010281879	576592104828396	864609662581869	295415232754319	386633371225444	291392306386299		5.50805e+14	324480303455354		0.589102		-0.763411
Zm00001d005279	GRMZM2G136042	120813841881235	137228920949158	161805522568893	520915527090116	529204426864826	516735689991703		1.39949e+14	5.22285e+14		3.73196		1.89993
Zm00001d005283	NA	971579847296642	115318420965679	142043015995593	0	0	0.971307687954329		409647094752638	0		0		#NUM!
Zm00001d005288	NA	549153826732885	691910525794075	741093996498745	19694348850288	966583428063609	155409230072693		660719449675235	3.80562e+14		0.575982		-0.795905
Zm00001d005317	NA	613362581858576	613493999537414	625606848711024	255041817611229	190900227042563	279736614130847		6.17488e+14	2.41893e+14		0.391737		-1.35204
Zm00001d005381	NA	255990168461637	24101549981827	336580190076513	909878916883303	674191941074367	80327145793823		2.05557e+14	554799334583831		2.699		1.43243
Zm00001d005394	NA	26084806769812	1985783209029	214114407155096	751339408638485	710438819626753	908172688237298		80728332377979	7.89984e+14		9.7857		3.29068
Zm00001d005446	GRMZM2G016066	59139642878926	922547367725434	802851829540307	216637837353167	120822928507951	233113845109039		5.94846e+14	1.90192e+14		0.319732		-1.64506
Zm00001d005456	GRMZM2G047910	523385839478496	493562841733107	467506796124625	178233857095106	125655845648269	156380537760647		4.94818e+14	1.53423e+14		0.31006		-1.68938
Zm00001d005456	GRMZM2G173926	523385839478496	493562841733107	467506796124625	178233857095106	125655845648269	156380537760647		4.94818e+14	1.53423e+14		0.31006		-1.68938
Zm00001d005457	NA	194315969459328	126850263062247	864609662581869	0.984717442514398	966583428063609	194261537590866		395258631701148	5.80422e+14		1.46846		0.554306
Zm00001d005459	GRMZM2G008216	646860965289282	735500888919102	582005818583681	213191326304367	227388751451964	211356552898862		6.54789e+14	2.17312e+14		0.331881		-1.59126
Zm00001d005530	NA	316819515422818	484337368055853	327316515120279	110288353561613	894089670958838	874176919158896		3.76158e+14	626184981226449		1.66469		0.735251
Zm00001d005570	GRMZM2G078959	156339870210647	128925994639629	151738995783118	512053070107487	676608399644526	564329766701465		145668286877798	5.8433e+14		4.01138		2.0041
Zm00001d005578	AC203957.3_FG004	270775079181369	208726341947879	290879393625757	570151399215836	570284222557529	51382176692784		256793604918335	3.97273e+14		1.54705		0.62952
Zm00001d005590	NA	535636194074845	55006886800629	603374028816062	121514132406277	129280533503508	110826207195589		398005703230512	1.2054e+14		0.302861		-1.72327
Zm00001d005591	NA	616741990023086	622719473214668	481711097724184	324956756029751	120822928507951	301105383265842		5.73724e+14	248961689267848		0.43394		-1.20443
Zm00001d005593	NA	153763071485208	161445789351951	101282846188162	384039802580615	459127128330214	514793074615794		1.38831e+14	452653335175541		3.26047		1.70508
Zm00001d005598	NA	136866030662657	121084342013963	111164099474812	630219163209214	531620885434985	543932305254424		1.23038e+14	5.68591e+14		4.62126		2.20828
Zm00001d005600	NA	54070530632161	55352842063526	524941580853278	128013267526872	120822928507951	135983076313606		2.11455e+14	1.28273e+14		0.606621		-0.721132
Zm00001d005629	NA	125882954128	110705684127052	12413324441354	257995969938772	318972531260991	247683460428354		4.10816e+13	2.74884e+14		6.69117		2.74226
Zm00001d005630	GRMZM2G037131	366665785849341	311359736607334	350784491676073	124074397756814	120822928507951	131126537873834		3.42937e+14	1.25341e+14		0.365494		-1.45208
Zm00001d005680	GRMZM2G039525	308370995011543	172977631448519	259382898774561	137860441952016	483291714031805	582784612772597		246910508411541	4.01312e+14		1.62533		0.700737
Zm00001d005682	GRMZM2G110412	745159500274468	702289183680987	767649864706617	30230825485192	314139614120673	387551767493777		7.38366e+14	243974069033214		0.330424		-1.59761
Zm00001d005687	NA	189542555426958	223141144568589	339791597394675	794174617387862	833919852561879	728480765965747		250825099130074	785525078638496		3.13176		1.64698
Zm00001d005688	NA	760366837014764	230636841931358	247031332166248	216637837353167	724937571047707	126269999434063		4.12678e+14	3.55948e+14		0.862532		-0.213349
Zm00001d005698	GRMZM2G125775	268831919486775	275380389266042	239867423533427	11491652554143	995580930905517	149484253176171		2.6136e+14	385518945545277		1.47505		0.560764
Zm00001d005706	GRMZM2G101600	422426020563757	576592104828396	185273499124686	0	0	0		3.94764e+14	0		0		#NUM!
Zm00001d005715	GRMZM2G327890	165168574040429	129156631481561	156247317595152	187096314077736	289975028419083	242826921988582		1.50191e+14	2.39966e+14		1.59774		0.676034
Zm00001d005715	GRMZM2G030444	165168574040429	129156631481561	156247317595152	187096314077736	289975028419083	242826921988582		1.50191e+14	2.39966e+14		1.59774		0.676034
Zm00001d005749	GRMZM2G057011	114477451572778	119931157804306	137102389352268	452970023556623	604114642539756	660489227808944		1.23837e+14	5.72525e+14		4.62321		2.2089
Zm00001d005760	AC165178.2_FG004	464668622620133	576592104828396	135867232691437	206790662928024	314139614120673	233113845109039		392375986713322	2.51348e+14		0.64058		-0.64255
Zm00001d005767	NA	317664367463946	344802078687381	340285660059007	143768746607102	157069807060336	172892768455871		3.34251e+14	1.5791e+14		0.472431		-1.08182
Zm00001d005775	GRMZM2G002523	467414391753798	437518089143787	478005627741691	183846746517438	198391248610056	205820099077522		4.60979e+14	1.96019e+14		0.425224		-1.23371
Zm00001d005776	GRMZM2G002569	249231352132617	380550789186741	259382898774561	994564616939542	942418842362019	108786461050885		296388346697973	6.81923e+14		2.30078		1.20212
Zm00001d005814	GRMZM2G117412	789936658454227	772633420470051	617578330415621	118166093101728	289975028419083	135983076313606		726716136446633	1.81375e+14		0.249581		-2.00242
Zm00001d005819	NA	591396428789261	497022394362077	507031809271225	128505626248129	13797978435608	111214730270771		5.31817e+14	8.45061e+13		0.158901		-2.6538
Zm00001d005839	GRMZM2G114332	342165076656644	345955262897038	166746149212218	590830465508639	966583428063609	971307687954329		284955496255300	8.42907e+14		2.95803		1.56464
Zm00001d005843	GRMZM2G088242	236558571515704	115318420965679	17909771582053	541594593382919	459127128330214	602210766531684		123262254687812	534310829414939		4.33475		2.11595
Zm00001d005857	NA	768815357426039	565060262731828	568172063982371	187096314077736	338304199822263	223400768229496		6.34016e+14	2.496e+14		0.393682		-1.3449
Zm00001d005867	NA	116589581675597	115318420965679	119192617770215	403734151430903	797431328152477	563358459013511		1.17034e+14	5.88175e+14		5.02569		2.32932
Zm00001d005874	GRMZM2G063647	473117143031408	66884684160094	704039296673808	295415232754319	217481271314312	174835383831779		414680374621770	229243962633470		0.552821		-0.855116
Zm00001d005875	GRMZM2G366130	109830765346577	196041315641655	166746149212218	0	0	194261537590866		1.57539e+14	64753845863622		0.411033		-1.28267
Zm00001d005888	GRMZM2G002131	377648862383999	359793473412919	369311841588541	103395331464012	137738138499064	126269999434063		3.68918e+14	1.22468e+14		0.331965		-1.5909
Zm00001d005889	GRMZM2G002142	211213010281879	345955262897038	432304831290935	108318918676584	193316685612722	116556922554519		3.29824e+14	1.39398e+14		0.422642		-1.24249
Zm00001d005890	GRMZM2G138468	253455612338254	369018947090173	302613381903654	600677639933783	628279228241346	777046150363463		3.08363e+14	6.68668e+14		2.16845		1.11666
Zm00001d005901	NA	107296209223194	113012052546366	120427774431046	472664372406911	483291714031805	534219228374881		1.13579e+14	4.96725e+14		4.3734		2.12876
Zm00001d005908	NA	506911224676509	115318420965679	160570365908061	344651104880039	314139614120673	262253075747669		2.60933e+14	3.07015e+14		1.1766		0.234626
Zm00001d005910	GRMZM2G026095	578723648172348	599655789021532	549644714069903	206790662928024	217481271314312	174835383831779		576008050421261	1.99702e+14		0.346701		-1.52824
Zm00001d005911	GRMZM2G123764	468892882825771	415146315476445	450832181203403	14770761637716	241645857015902	203974614470409		444957126501873	1.53464e+14		0.344896		-1.53577
Zm00001d005934	NA	735021275780938	738037894180347	574347847286527	384039802580615	120822928507951	262253075747669		6.82469e+14	2.55705e+14		0.374677		-1.41628
Zm00001d005941	NA	240782831721342	172977631448519	191449282428842	128013267526872	724937571047707	485653843977165		2.01737e+14	4.46202e+14		2.2118		1.14522
Zm00001d005946	NA	135176326580402	126850263062247	154394582603905	492358721257199	483291714031805	67991538156803		138807057415518	347880657815269		2.50622		1.32551
Zm00001d005951	GRMZM2G041127	132937468671414	12996386042832	144019266652923	717859015592996	695940068205799	596382920403958		96651040455723	6.70061e+14		6.93278		2.79343
Zm00001d005970	GRMZM2G009406	996925408530468	911015525628866	833730746061088	236332186203455	338304199822263	359383844543102		913890560073474	3.1134e+14		0.340675		-1.55353
Zm00001d005978	GRMZM2G018070	782332990084079	761101578373483	794205732914489	309201276949521	207815437033676	309847152457431		7.79213e+14	2.75621e+14		0.353717		-1.49933
Zm00001d005995	NA	476496551195918	538537025909722	402043493100569	921695526193476	110915448370299	961594611074786		4.72359e+14	6.64735e+14		1.40727		0.492896
Zm00001d006002	GRMZM2G168693	14953881127957	147607578836069	155012160934321	76807960516123	749102156749297	67991538156803		1.05858e+14	2.97967e+14		2.81479		1.49303
Zm00001d006022	GRMZM2G417597	130107214333637	139535289368472	122898087752709	433275674706335	379383995514967	460399844090352		1.30847e+14	424353171437218		3.24313		1.69739
Zm00001d006032	NA	168970408225503	115318420965679	123515666083124	177249139652592	0	388523075181732		135934831758102	188590738278108		1.38736		0.472344
Zm00001d006053	GRMZM2G008374	77008263548773	935232394031658	118575039439799	19694348850288	231980022735266	225343383605404		376938565673410	159005918396986		0.421835		-1.24525
Zm00001d006078	GRMZM2G318220	13940058678604	149913947255383	166746149212218	393886977005759	483291714031805	485653843977165		1.102e+14	4.54278e+14		4.1223		2.04345
Zm00001d006082	GRMZM2G040911	473117143031408	6111876311181	697863513369652	167401965227448	724937571047707	174835383831779		392364177570747	355724973368978		0.906619		-0.141431
Zm00001d006106	GRMZM2G179049	348543709567156	35229777605015	281121656005191	113045562400653	112365323512395	127047045584426		221631714392454	1.17486e+14		0.530096		-0.915676
Zm00001d006110	GRMZM2G178182	135176326580402	138382105158815	117339882778968	846857000562382	111157094227315	835324611640723		1.30299e+14	597779568810140		4.58774		2.19778
Zm00001d006111	NA	192119354152397	164098113034162	172427869852041	863597197085127	831261748134704	923713611244567		176215112346200	872857518821466		4.95336		2.30841
Zm00001d006116	NA	536481046115972	415146315476445	432304831290935	0	241645857015902	194261537590866		4.61311e+14	1.45302e+14		0.314977		-1.66668
Zm00001d006133	GRMZM5G860226	189373585018732	191543897223993	168166579372174	491374003814684	488124631172123	473998151721713		1.83028e+14	484498928902840		2.64713		1.40443
Zm00001d006133	GRMZM5G808017	189373585018732	191543897223993	168166579372174	491374003814684	488124631172123	473998151721713		1.83028e+14	484498928902840		2.64713		1.40443
Zm00001d006154	NA	29569821439463	369018947090173	364371214945216	103395331464012	773266742450887	85475076539981		2.5432e+14	320712383484960		1.26106		0.334635
Zm00001d006158	NA	121236267901798	107246131498082	117957461109384	137860441952016	169152099911132	349670767663558		115479953503088	218894436508902		1.89552		0.922593
Zm00001d006179	GRMZM2G033937	369200341972724	349414815526008	398338023118076	183157444307678	171568558481291	156380537760647		3.72318e+14	170368846849872		0.45759		-1.12787
Zm00001d006205	GRMZM2G073882	204454193952859	262925999801749	210594210671727	659760686484646	676608399644526	747906919724833		2.25991e+14	6.94759e+14		3.07427		1.62024
Zm00001d006209	GRMZM2G080295	329492296039731	357487104993606	395250131465997	108318918676584	120822928507951	135983076313606		360743177499778	1.21708e+14		0.337382		-1.56754
Zm00001d006212	GRMZM2G367834	343009928697771	40246128917022	436010301273428	997518769267085	100524676518615	914000534365024		2.73089e+14	670681326716908		2.45591		1.29626
Zm00001d006229	GRMZM2G350658	206988750076241	242168684027926	265558682078717	0.984717442514398	120822928507951	291392306386299		2.38239e+14	206107617447125		0.865131		-0.20901
Zm00001d006236	GRMZM5G892094	709675714547113	938691946660629	708979923317133	315109581604607	355219409813376	345785536911741		7.85783e+14	3.38705e+14		0.431041		-1.2141
Zm00001d006236	GRMZM2G050305	709675714547113	938691946660629	708979923317133	315109581604607	355219409813376	345785536911741		7.85783e+14	3.38705e+14		0.431041		-1.2141
Zm00001d006256	NA	17272999980852	166865755137338	126233010736953	701118819070251	604114642539756	682829304631893		1.03457e+14	662687588747300		6.40542		2.67929
Zm00001d006263	GRMZM2G095327	194315969459328	138382105158815	247031332166248	393886977005759	483291714031805	388523075181732		193243135594797	4.21901e+14		2.18326		1.12649
Zm00001d006268	NA	165168574040429	110705684127052	122898087752709	541594593382919	700772985346117	70905461220666		132924115306730	437757679983234		3.29329		1.71953
Zm00001d006297	GRMZM2G117865	339630520533261	352874368154978	274204778704536	113242505889156	128072304218428	141810922441332		3.22237e+14	1.27709e+14		0.396319		-1.33526
Zm00001d006315	AC233910.1_FG001	135598752600966	11877797359465	125368401074371	433275674706335	410797956927034	437088459579448		9.09483e+13	4.27054e+14		4.69557		2.2313
Zm00001d006319	GRMZM2G021587	0.422426020563757	461273683862717	185273499124686	876398523837814	130488762788587	85475076539981		3.23274e+14	3.64121e+14		1.12635		0.171661
Zm00001d006333	GRMZM2G081774	624345658393234	683838236326478	737388526516251	316094299047122	347970034102899	317617613961066		681857473745321	3.27227e+14		0.479906		-1.05918
Zm00001d006338	NA	0	115318420965679	0.617578330415621	118166093101728	193316685612722	106843845674976		5.76592e+13	1.39442e+14		2.41839		1.27404
Zm00001d006360	NA	764591097220401	680378683697507	778148696323682	242240490858542	253728149866697	286535767946527		7.41039e+14	2.60835e+14		0.351985		-1.50641
Zm00001d006397	GRMZM5G834303	265705966934603	282530131365914	17909771582053	738538081885798	869925085257248	893603072917983		1.88715e+14	834022080020343		4.41947		2.14387
Zm00001d006417	GRMZM2G388018	249231352132617	392082631283309	314964948511967	886245698262958	483291714031805	116556922554519		3.1876e+14	495364778283094		1.55404		0.636022
Zm00001d006417	GRMZM2G158191	249231352132617	392082631283309	314964948511967	886245698262958	483291714031805	116556922554519		3.1876e+14	495364778283094		1.55404		0.636022
Zm00001d006420	GRMZM2G172429	380183418507382	518932894345556	778148696323682	144753464049616	1474039727797	115585614866565		5.59088e+14	8.7271e+13		0.156095		-2.6795
Zm00001d006464	GRMZM2G064759	599844949200536	645783157407804	599050980503152	135891007066987	149820431349859	137925691689515		614893029037164	1.41212e+14		0.229654		-2.12247
Zm00001d006467	GRMZM2G087254	234488684014942	278493986632115	277724975187905	845872283119867	601698183969597	771218304235737		2.63569e+14	7.39596e+14		2.80608		1.48856
Zm00001d006476	GRMZM2G171707	628147492578307	106669539393253	165881539549636	728690907460654	869925085257248	845037688520266		300232857173732	8.14551e+14		2.71306		1.43992
Zm00001d006481	NA	781488138042951	761101578373483	101900424518577	334803930454895	386633371225444	446801536458991		5.48163e+14	3.89413e+14		0.710396		-0.493305
Zm00001d006484	NA	118279285757852	369018947090173	277910248687029	364345453730327	821595913854068	485653843977164		255069493845018	557198403853853		2.1845		1.1273
Zm00001d006493	GRMZM2G470075	576189092048965	641747012674005	512528256411924	916771938980904	954501135212814	989762534025461		5.76821e+14	9.53679e+14		1.65333		0.725378
Zm00001d006494	GRMZM2G169539	823730740099327	7980034730825	80099909454906	244209925743571	224730647024789	238941691236765		303936894761686	235960754668375		0.776348		-0.365225
Zm00001d006495	NA	172772242410577	103786578869111	771972913019526	590830465508639	410797956927034	641063074049857		349510578099738	5.47564e+14		1.56666		0.647691
Zm00001d006503	GRMZM2G026532	402571997597261	252547341914837	211829367332558	541594593382919	604114642539756	79647230412255		288982902281552	4.08452e+14		1.41341		0.499183
Zm00001d006516	NA	705451454341475	749569736276915	734918213194589	137860441952016	338304199822263	291392306386299		729979801270993	255852316053526		0.350492		-1.51255
Zm00001d006520	GRMZM2G131286	984252627913555	772633420470051	137719967682683	529777984072746	384216912655285	385609152117869		631535338688763	433201349615300		0.685949		-0.543826
Zm00001d006522	NA	126727806169127	184509473545087	926367495623431	275720883904031	241645857015902	407949228940818		4.12535e+14	3.08439e+14		0.747667		-0.419533
Zm00001d006525	GRMZM2G475265	341320224615516	415146315476445	343373551711085	112257788446641	166735641340973	147638768569058		3.66613e+14	1.42211e+14		0.387904		-1.36623
Zm00001d006526	GRMZM2G175927	523385839478496	544302946958006	408836854735141	131952137296929	142571055639382	126269999434063		492175213723881	1.33598e+14		0.271443		-1.88128
Zm00001d006527	GRMZM2G175874	127995084230819	141841657787785	171686775855543	393886977005759	628279228241346	407949228940818		147174505958049	4.76705e+14		3.23905		1.69557
Zm00001d006531	NA	380183418507382	0	679336163457183	580983291083495	579950056838165	534219228374881		3.53173e+14	5.65051e+14		1.59993		0.678005
Zm00001d006536	GRMZM2G140231	375959158301744	392082631283309	561996280678215	117181375659213	942418842362019	951881534195242		4.43346e+14	6.70494e+14		1.51235		0.596791
Zm00001d006570	NA	422426020563758	336729789219783	32299346680737	978809137859311	826428830994386	866406457655262		2.63818e+14	890548142169653		3.37561		1.75515
Zm00001d006582	GRMZM2G067520	125460528107436	136421692002399	12413324441354	540609875940404	534037344005144	558501920573739		9.14318e+13	5.44383e+14		5.95398		2.57385
Zm00001d006585	GRMZM2G166337	147849107197315	392082631283309	17909771582053	118166093101728	483291714031805	582784612772597		1.85947e+14	3.94747e+14		2.1229		1.08604
Zm00001d006586	NA	26190413274953	196041315641655	290261815295342	118166093101728	241645857015902	116556922554519		1.70831e+14	1.5879e+14		0.929512		-0.105455
Zm00001d006619	GRMZM2G099622	106451357182067	112666097283469	970833135413356	516976657320059	558201929706734	500223459296479		3.9665e+14	5.25134e+14		1.32392		0.404818
Zm00001d006627	GRMZM2G060271	878646122772616	102633394659455	106841051161902	423428500281191	314139614120673	301105383265842		362706856197991	3.46224e+14		0.954557		-0.0670962
Zm00001d006633	NA	654760331873824	599655789021532	592875197198996	590830465508639	483291714031805	874176919158896		6.15764e+14	649433032899780		1.05468		0.0768038
Zm00001d006638	GRMZM2G042660	87019760236134	841824473049458	623754113719777	315109581604607	169152099911132	378809998302188		517532782335123	287690559939309		0.555889		-0.847132
Zm00001d006639	NA	33836324247157	272151473479003	20874147568048	125059115199328	942418842362019	117528230242474		108953981764736	3.95002e+14		3.6254		1.85814
Zm00001d006646	NA	185867449048053	345955262897038	22850398225378	19694348850288	724937571047707	155409230072693		1.84891e+14	300013716656896		1.62265		0.698353
Zm00001d006649	GRMZM2G031909	232334311310067	369018947090173	30878916520781	216637837353167	253728149866697	283621844882664		210744058307007	2.51329e+14		1.19258		0.254087
Zm00001d006653	GRMZM2G011236	329492296039731	196041315641655	234679765557936	295415232754319	120822928507951	971307687954329		253404459079774	4.62515e+14		1.82521		0.868059
Zm00001d006687	NA	371734898096107	507401052248989	40760169807431	128013267526872	120822928507951	155409230072693		3.06632e+14	134748475369172		0.439447		-1.18624
Zm00001d006697	GRMZM2G024708	101762428353809	872960446710192	944277267205484	299354102524377	376967536944808	345785536911741		6.39667e+14	3.40702e+14		0.532625		-0.908808
Zm00001d006705	NA	257679872543892	369018947090173	290261815295342	492358721257199	169152099911132	874176919158896		305653544976469	511895913442409		1.67476		0.743953
Zm00001d006720	NA	337940816451006	299827894510766	382898564857685	708996558610366	628279228241346	777046150363463		3.40222e+14	704773979071725		2.07151		1.05068
Zm00001d006721	NA	304146734805905	27676421031763	432304831290935	96502309366411	724937571047707	757619996604377		2.54709e+14	5.26353e+14		2.06649		1.04718
Zm00001d006722	GRMZM2G028905	328647443998603	287142868204541	305701273555732	133921572181958	111157094227315	146667460881104		3.07164e+14	1.30582e+14		0.425122		-1.23405
Zm00001d006723	NA	299922474600268	288296052414198	209976632341311	157554790802304	483291714031805	971307687954329		2.66065e+14	5.37385e+14		2.01975		1.01418
Zm00001d006733	GRMZM2G383841	168970408225503	0	123515666083124	393886977005759	483291714031805	135983076313606		9.74954e+13	3.37721e+14		3.46397		1.79242
Zm00001d006744	GRMZM2G125501	312595255217181	357487104993606	333492298424435	62037198878407	108740635657156	70905461220666		3.34525e+14	8.05611e+13		0.240822		-2.05396
Zm00001d006754	GRMZM2G079067	114055025552215	345955262897038	864609662581869	206790662928024	459127128330214	320531537024929		4.4154e+14	3.28816e+14		0.744704		-0.425262
Zm00001d006775	NA	163901295978738	222564552463761	146983642638918	630219163209214	918254256660429	757619996604377		177816497027139	768697805491340		4.32298		2.11203
Zm00001d006788	GRMZM2G164325	201074785788349	17989673670646	168598884203465	797621128436662	821595913854068	103929922611113		1.29221e+14	5.74382e+14		4.44496		2.15217
Zm00001d006796	GRMZM2G339994	68010589310765	88795184143573	282850875330354	118166093101728	483291714031805	252539998868126		146552216261564	2.84666e+14		1.94242		0.957855
Zm00001d006813	GRMZM2G180947	143624846991678	103786578869111	166746149212218	285568058329175	483291714031805	330244613904472		1.38053e+14	3.66368e+14		2.65383		1.40808
Zm00001d006825	GRMZM2G043579	247119222029798	217951815625134	233444608897105	1230896803143	749102156749297	115585614866565		232838548850679	2.8864e+14		1.23966		0.309939
Zm00001d006841	GRMZM2G066343	464668622620133	426678157573013	438480614595091	236332186203455	483291714031805	155409230072693		4.43276e+14	291677710102651		0.658005		-0.603829
Zm00001d006853	GRMZM2G101142	781488138042951	88795184143573	988125328664994	108318918676584	265810442717492	262253075747669		6.1947e+14	2.12127e+14		0.342434		-1.5461
Zm00001d006874	GRMZM2G125004	198540229664966	380550789186741	172921932516374	984717442514398	483291714031805	106843845674976		2.50671e+14	524951000740393		2.09418		1.06639
Zm00001d006879	GRMZM2G358987	194315969459328	299827894510766	203800849037155	118166093101728	483291714031805	874176919158896		232648237669083	4.91878e+14		2.11426		1.08015
Zm00001d006900	GRMZM2G365160	12210646550416	128003447271904	988125328664994	436426770522381	444386731052244	439322467261743		3.76113e+14	440045322945456		1.16998		0.226485
Zm00001d006915	AC194203.3_FG003	506911224676509	230636841931358	30878916520781	0	0	0		2.56142e+14	0		0		#NUM!
Zm00001d006941	GRMZM2G323082	528032525704697	645783157407804	858433879277713	173310269882534	17398501705145	172892768455871		677416520796738	121200513347850		0.178916		-2.48265
Zm00001d006950	NA	198540229664966	103786578869111	864609662581869	295415232754319	724937571047707	194261537590866		3.88979e+14	404871447130964		1.04086		0.0577723
Zm00001d007016	GRMZM2G354013	794160918659864	114165236756022	100047689527331	308216559507006	304473779840037	261281768059715		3.36125e+14	2.91324e+14		0.866714		-0.206371
Zm00001d007018	NA	200652359767785	272151473479003	233444608897105	966992528549138	105357593658933	995590380153187		2.35416e+14	689313500787086		2.92806		1.54995
Zm00001d007026	NA	844852041127515	461273683862717	617578330415621	206790662928024	289975028419083	301105383265842		6.41235e+14	265957024870983		0.414758		-1.26966
Zm00001d007045	NA	205172318187817	160177286721328	155938528429944	578029138755951	553369012566416	606095997283501		1.73763e+14	579164716201956		3.33308		1.73686
Zm00001d007047	NA	760366837014764	807228946759755	802851829540307	384039802580615	434962542628624	650776150929401		7.90149e+14	4.89926e+14		0.620043		-0.689561
Zm00001d007064	NA	312595255217181	392082631283309	302613381903654	492358721257199	193316685612722	116556922554519		3.35764e+14	2.67411e+14		0.796425		-0.328389
Zm00001d007069	NA	272844966682131	193734947222341	223933902608704	948282897141365	751518615319456	886803919102302		2.30171e+14	862201810521041		3.74591		1.90532
Zm00001d007072	NA	765858375282092	799156657292157	833113167730673	419489630511133	309306696980355	407949228940818		7.99376e+14	3.78915e+14		0.474014		-1.077
Zm00001d007089	GRMZM2G141258	149412083473401	234096394560329	243696409182004	403340264453897	551435845710289	407852098172023		209068295738578	4.54209e+14		2.17254		1.11938
Zm00001d007106	NA	502686964470871	541996578538692	45700796450756	157554790802304	265810442717492	262253075747669		363461446486773	2.28539e+14		0.628786		-0.669359
Zm00001d007109	GRMZM2G070563	266550818975731	296368341881796	301995803573239	925634395963534	164319182770814	815898457881636		2.88305e+14	635284012205328		2.20351		1.13981
Zm00001d007117	GRMZM2G077632	291896380209556	372478499719144	371782154910204	970931398319196	118889761651824	898459611357754		3.45386e+14	6.6276e+14		1.9189		0.940279
Zm00001d007130	GRMZM2G123486	844852041127515	680378683697507	89548857910265	403734151430903	289975028419083	349670767663558		5.3826e+14	347793315837848		0.646144		-0.630073
Zm00001d007139	NA	268789676884719	302364899772011	3099625640356	651882946944531	748135573321233	649319189397469		191418067432362	6.83113e+14		3.56869		1.8354
Zm00001d007152	NA	477341403237046	634251315311236	790500262931995	145738181492131	17398501705145	143753537817241		634030993826759	1.02297e+14		0.161343		-2.63179
Zm00001d007153	NA	120433658462727	723046499454809	810262769505295	336084063130164	202015936465294	321891367788065		551247642474277	286663789127841		0.520027		-0.943341
Zm00001d007161	GRMZM2G450717	148313775819935	108283997286773	748504936463733	86655134941267	118406469937792	845037688520266		3.35034e+14	350033097799775		1.04477		0.0631828
Zm00001d007166	GRMZM2G308752	718124234958388	922547367725434	432304831290935	0	241645857015902	0		6.90992e+14	8.05486e+13		0.11657		-3.10074
Zm00001d007167	GRMZM2G316136	71389997475275	691910525794075	914015929015119	344651104880039	289975028419083	174835383831779		559105484094823	2.69821e+14		0.482593		-1.05112
Zm00001d007187	NA	668869360960654	596311554813527	637587868321087	760201865621115	688690692495321	812013227129819		6.34256e+14	7.53635e+14		1.18822		0.248801
Zm00001d007191	GRMZM2G176327	485789923648321	576592104828396	364371214945216	128013267526872	966583428063609	971307687954329		4.75584e+14	6.88635e+14		1.44798		0.534038
Zm00001d007196	NA	861749081950065	761101578373483	666984596848871	265873709478887	265810442717492	339957690784015		763278419057473	2.90547e+14		0.380657		-1.39344
Zm00001d007201	GRMZM2G402262	29569821439463	230636841931358	0	492358721257199	241645857015902	155409230072693		8.67356e+13	296471269448598		3.41811		1.7732
Zm00001d007231	GRMZM2G076307	528032525704697	380550789186741	469359531115872	157554790802304	217481271314312	971307687954329		4.59314e+14	4.48781e+14		0.977068		-0.0334692
Zm00001d007255	GRMZM2G127134	915819612582226	100442344661107	120489532264088	328206323590049	35207801367217	299842683271501		3.78917e+14	2.21086e+14		0.583467		-0.777277
Zm00001d007267	GRMZM2G149428	114899877593342	117624789384993	132779341039359	493343438699713	451877752619737	452629382586717		1.21768e+14	4.6595e+14		3.82654		1.93604
Zm00001d007274	GRMZM2G025783	323578331751838	36671257867086	384751299848932	154206751497755	101732905803695	140062568603014		2.48334e+14	1.32001e+14		0.531546		-0.911734
Zm00001d007319	GRMZM2G057159	559292051226415	443975920717865	471212266107119	166417247784933	164319182770814	157351845448601		4.91493e+14	1.62696e+14		0.331024		-1.59499
Zm00001d007327	GRMZM2G401511	608293469611811	345955262897038	555820497374059	187096314077736	144987514209541	310818460145385		5.03356e+14	2.14301e+14		0.425744		-1.23194
Zm00001d007329	GRMZM2G106560	354837857273556	343648894477724	272969622043704	837009826137238	120822928507951	961594611074786		3.23819e+14	6.39809e+14		1.97582		0.982455
Zm00001d007341	NA	512402762943838	525851999603497	602756450485646	178233857095106	1474039727797	162208383888373		5.47004e+14	1.13972e+14		0.208357		-2.26287
Zm00001d007345	GRMZM2G009188	168590224806996	157063689355255	154209309104781	515991939877544	509872758303554	54296099756647		1.59954e+14	3.60054e+14		2.25098		1.17055
Zm00001d007349	GRMZM2G176433	144047273012241	899483683532298	951070628840056	344651104880039	241645857015902	349670767663558		6.64867e+14	3.11989e+14		0.46925		-1.09157
Zm00001d007363	GRMZM2G015933	114646421981004	126734944641281	227392341259032	423428500281191	454294211189896	497309536232616		1.56258e+14	458344082567901		2.93325		1.5525
Zm00001d007384	GRMZM2G333591	464668622620133	345955262897038	802851829540307	137860441952016	289975028419083	874176919158896		5.37825e+14	4.34004e+14		0.806961		-0.309429
Zm00001d007395	NA	161789165875919	162598973561608	147601220969333	393886977005759	507456299733395	407949228940818		1.5733e+14	4.36431e+14		2.77399		1.47196
Zm00001d007397	GRMZM2G322844	380605844527946	437056815459924	549644714069903	129096456713638	13918801364116	136274468619992		4.55769e+14	9.30966e+13		0.204263		-2.2915
Zm00001d007403	GRMZM2G151227	684330153313287	565060262731828	734918213194589	157554790802304	724937571047707	777046150363463		661436209746568	553179504071158		0.836331		-0.257854
Zm00001d007411	NA	637863291051274	991738420304841	130309027717696	984717442514398	483291714031805	485653843977165		5.86637e+14	651221000174456		1.11009		0.150679
Zm00001d007421	GRMZM2G065144	103916801058684	121084342013963	103753159509824	305262407179463	434962542628624	359383844543102		1.09585e+14	3.66536e+14		3.34477		1.74191
Zm00001d007426	GRMZM2G358619	312595255217181	322891578703902	240855548862092	19694348850288	483291714031805	582784612772597		2.92114e+14	3.61924e+14		1.23898		0.309153
Zm00001d007430	GRMZM2G037993	942010025857179	807228946759755	617578330415621	128013267526872	483291714031805	116556922554519		7.88939e+14	2.42621e+14		0.307528		-1.70121
Zm00001d007444	NA	0	0	0.617578330415621	393886977005759	483291714031805	777046150363463		0	551408280467009		#DIV/0!		#DIV/0!
Zm00001d007445	GRMZM2G107945	68010589310765	634251315311236	741093996498745	32692619091478	280309194138447	334129844656289		4.81119e+14	215710552628738		0.448352		-1.1573
Zm00001d007457	GRMZM2G074496	549153826732885	691910525794075	160570365908061	679455035334934	410797956927034	573071535893054		4.67212e+14	5.54442e+14		1.1867		0.246959
Zm00001d007462	GRMZM2G139813	247964074070926	194888131431998	27358720037412	637112185306815	683857775355003	772189611923692		156736975180112	6.9772e+14		4.45153		2.1543
Zm00001d007464	NA	0.422426020563757	0	0	19694348850288	724937571047707	485653843977165		0	4.10095e+14		#DIV/0!		#DIV/0!
Zm00001d007512	NA	802609439071139	0	617578330415621	0	0	0		4.73396e+14	0		0		#NUM!
Zm00001d007525	NA	874421862566978	115318420965679	109928942813981	354498279305183	289975028419083	417662305820362		3.66556e+14	354045204514876		0.965868		-0.0501017
Zm00001d007534	NA	168970408225503	230636841931358	926367495623431	118166093101728	144987514209541	145696153193149		441991581926764	1.36283e+14		0.308339		-1.69741
Zm00001d007555	NA	367510637890469	322891578703902	395250131465997	827162651712094	869925085257248	883889996038439		3.61884e+14	8.60326e+14		2.37735		1.24936
Zm00001d007567	GRMZM2G097511	566050867555435	599655789021532	543468930765746	19694348850288	724937571047707	126269999434063		5.69725e+14	2.90301e+14		0.509545		-0.972718
Zm00001d007590	NA	0	0	0	590830465508639	241645857015902	291392306386299		0	3.74623e+14		#DIV/0!		#DIV/0!
Zm00001d007604	NA	592241280830388	615800367956727	492024655842125	235052053528187	209506958032787	238456037392788		5.66689e+14	2.27672e+14		0.401758		-1.3156
Zm00001d007616	GRMZM2G091956	33160442614255	33442342080047	243325862183755	925634395963534	773266742450887	893603072917983		1.0331e+14	8.64168e+14		8.36484		3.06434
Zm00001d007624	GRMZM2G333448	228110051104429	807228946759755	12969144938728	0	0	388523075181732		3.49436e+14	129507691727244		0.370619		-1.43199
Zm00001d007625	NA	0	0	0.617578330415621	689302209760078	120822928507951	184548460711323		0	3.31558e+14		#DIV/0!		#DIV/0!
Zm00001d007686	GRMZM2G152290	777263877837314	957142894015138	852258095973557	462817197981767	289975028419083	417662305820362		8.62222e+14	390151510740404		0.452496		-1.14402
Zm00001d007700	NA	442280043530254	440516368088895	211829367332558	246080888884348	18220097618999	250791645029808		364875259650569	171697543844385		0.470565		-1.08753
Zm00001d007705	NA	179953484760161	216798631415477	907840145710963	557350072463149	415630874067352	617751689538953		4.34864e+14	5.30244e+14		1.21933		0.286092
Zm00001d007714	GRMZM2G070304	105184079120376	124543894642934	111164099474812	19694348850288	289975028419083	203974614470409		113630691079374	171214663913260		1.50676		0.591454
Zm00001d007717	NA	0.422426020563757	0	0.617578330415621	492358721257199	966583428063609	971307687954329		0	8.10083e+14		#DIV/0!		#DIV/0!
Zm00001d007718	AC148152.3_FG005	370721075646754	248511197181039	366038676437339	346620539765068	292391486989242	315674998585157		328423649755044	318229008446489		0.968959		-0.0454927
Zm00001d007728	NA	135176326580402	196041315641655	135867232691437	334803930454895	314139614120673	301105383265842		155694958304498	3.16683e+14		2.034		1.02432
Zm00001d007729	GRMZM2G140665	168970408225503	345955262897038	185273499124686	246179360628599	410797956927034	301105383265842		2.334e+14	319360900273825		1.3683		0.452385
Zm00001d007732	NA	718124234958388	103786578869111	135867232691437	0	483291714031805	0		3.19259e+14	1.61097e+14		0.504597		-0.986797
Zm00001d007740	GRMZM2G000092	388631938918657	322891578703902	413777481378466	590830465508639	241645857015902	0.971307687954329		3.751e+14	4.16238e+14		1.10967		0.150133
Zm00001d007745	AC217293.3_FG007	937363339630978	842977657259115	140190281004346	20383651060048	231980022735266	213687691349952		6.40177e+14	155350455048422		0.242668		-2.04294
Zm00001d007762	GRMZM2G149841	131374492395329	991738420304841	127221136065618	255041817611229	260977525577174	244769537364491		4.16778e+14	2.53596e+14		0.608468		-0.716746
Zm00001d007765	GRMZM5G843555	253455612338254	161445789351951	197625065732999	782850366798946	550952553996257	981992072521827		204175489141068	771931664439010		3.78073		1.91866
Zm00001d007773	NA	137288456683221	129156631481561	143278172656424	406688303758446	454294211189896	456514613338535		1.36574e+14	439165709428959		3.21558		1.68508
Zm00001d007786	GRMZM2G059033	380183418507382	922547367725434	741093996498745	0	483291714031805	0		681274927577187	1.61097e+14		0.236464		-2.08031
Zm00001d007800	GRMZM2G082886	570021672148734	502672996989396	405687205250021	167697380460202	985915096624881	157837499292578		4.92794e+14	437149992125887		0.887085		-0.172856
Zm00001d007803	GRMZM2G381766	126727806169127	345955262897038	30878916520781	590830465508639	483291714031805	203974614470409		1.67854e+14	4.26032e+14		2.53811		1.34376
Zm00001d007828	AC209768.3_FG016	55760234714416	426678157573013	222328198949624	393886977005759	241645857015902	388523075181732		2.34922e+14	3.41352e+14		1.45304		0.539077
Zm00001d007831	GRMZM2G176375	111098043408268	168364894609892	121662931091877	305262407179463	579950056838165	621636920290771		133708623036679	5.02283e+14		3.75655		1.90941
Zm00001d007840	GRMZM2G146688	126727806169127	691910525794075	117339882778968	0.984717442514398	0	0		311992738247390	0		0		#NUM!
Zm00001d007876	GRMZM2G408158	316819515422818	345955262897038	376722781553529	492358721257199	483291714031805	165122306952236		3.46499e+14	380257580747080		1.09743		0.134125
Zm00001d007891	GRMZM5G878490	490014183853959	495869210152421	302613381903654	157554790802304	169152099911132	126269999434063		4.29499e+14	150992296715833		0.351555		-1.50818
Zm00001d007901	NA	812874391370839	839172149367248	688414564914293	129391871946392	136288263356969	11781962254886		7.80154e+14	92487365852749		0.11855		-3.07643
Zm00001d007910	GRMZM5G860072	168970408225503	207573157738223	172921932516374	393886977005759	483291714031805	971307687954329		1.83155e+14	616162126330631		3.36415		1.75024
Zm00001d007935	NA	194738395479892	137228920949158	182803185803024	472664372406911	362468785523853	524506151495338		1.7159e+14	453213103142034		2.64125		1.40122
Zm00001d007949	GRMZM2G148693	0	0	0	886245698262958	241645857015902	67991538156803		0	3.98628e+14		#DIV/0!		#DIV/0!
Zm00001d007952	GRMZM2G048775	498462704265234	219104999834791	531117364157434	994564616939542	140154597069223	150552691632921		4.16228e+14	4.28424e+14		1.0293		0.0416639
Zm00001d007953	NA	0	0	123515666083124	108318918676584	966583428063609	777046150363463		4.11719e+13	6.17316e+14		14.9936		3.90628
Zm00001d007958	NA	291473954188993	184509473545087	30878916520781	295415232754319	724937571047707	388523075181732		1.68954e+14	469625292994586		2.7796		1.47488
Zm00001d007959	NA	185867449048053	149913947255383	240855548862092	295415232754319	241645857015902	126269999434063		192212315055176	2.2111e+14		1.15034		0.202066
Zm00001d007962	GRMZM2G173882	208678454158496	197194499851311	195154752411336	502205895682343	434962542628624	411834459692636		2.00343e+14	4.49668e+14		2.24449		1.16639
Zm00001d007983	NA	253455612338254	103786578869111	12969144938728	0.984717442514398	724937571047707	0.971307687954329		1.23404e+14	724937571047707		5.87452		2.55447
Zm00001d007989	NA	59139642878926	138382105158815	22850398225378	295415232754319	483291714031805	320531537024929		7.34574e+13	3.66413e+14		4.9881		2.31849
Zm00001d007994	NA	206988750076241	207573157738223	222328198949624	393886977005759	241645857015902	971307687954329		212296702254696	535613507325330		2.52295		1.33511
Zm00001d008017	NA	168970408225503	230636841931358	185273499124686	590830465508639	483291714031805	874176919158896		1.9496e+14	649433032899780		3.3311		1.736
Zm00001d008025	NA	13940058678604	115318420965679	104988316170656	0	0	0.971307687954329		7.80823e+13	0		0		#NUM!
Zm00001d008028	NA	549153826732885	103786578869111	104988316170656	14770761637716	459127128330214	271966152627212		2.52643e+14	248621347531714		0.984082		-0.0231495
Zm00001d008030	NA	397080459329932	299827894510766	259382898774561	984717442514398	966583428063609	145696153193149		318763750871753	6.98999e+14		2.19284		1.1328
Zm00001d008031	NA	0	230636841931358	0	281629188559118	207815437033676	2020319990945		7.68789e+13	163821648527913		2.1309		1.09147
Zm00001d008041	NA	371734898096107	265232368221062	327316515120279	71884373303551	894089670958838	689628458447574		321427927145816	551867500903321		1.71692		0.779827
Zm00001d008053	NA	559714477246979	673459578439567	726889694899186	23731690364597	234396481305425	213687691349952		6.53355e+14	1.57272e+14		0.240715		-2.0546
Zm00001d008173	GRMZM2G122853	298950894752971	252086068230975	192684439089674	560304224790692	606531101109915	681857996943939		247907134024540	6.16231e+14		2.48573		1.31367
Zm00001d008187	NA	105184079120376	140688473578129	136484811021852	244209925743571	277892735568288	280707921818801		1.27452e+14	267603527710220		2.09963		1.07014
Zm00001d008194	NA	363286377684831	27676421031763	444656397899247	984717442514398	966583428063609	135983076313606		2.7854e+14	6.95761e+14		2.49789		1.32071
Zm00001d008198	GRMZM2G400489	247964074070926	281376947156257	266176260409133	117181375659213	918254256660429	100044691859296		2.65172e+14	3.78493e+14		1.42735		0.513338
Zm00001d008208	NA	249231352132617	230636841931358	376722781553529	167401965227448	724937571047707	116556922554519		2.8553e+14	3.36299e+14		1.1778		0.2361
Zm00001d008223	NA	147426681176751	141841657787785	131544184378527	246179360628599	314139614120673	310818460145385		1.40271e+14	2.90379e+14		2.07013		1.04972
Zm00001d008229	GRMZM2G456960	101382244935302	253700526124494	160570365908061	374192628155471	483291714031805	242826921988582		1.71884e+14	3.6677e+14		2.13382		1.09344
Zm00001d008241	NA	274576913366442	33442342080047	561996280678215	19694348850288	483291714031805	485653843977165		2.90005e+14	3.29547e+14		1.13635		0.184404
Zm00001d008255	GRMZM2G019515	526342821622442	507401052248989	450214602872988	158539508244818	1474039727797	2020319990945		494652825581473	5.40113e+13		0.10919		-3.19508
Zm00001d008273	GRMZM2G029243	430874540975033	691910525794075	728742429890433	226485011778311	217481271314312	234085152796993		617175832219847	2.26017e+14		0.366212		-1.44925
Zm00001d008285	GRMZM2G153434	114477451572778	958296078224794	115301874288596	322987321144722	367301702664171	3253880754647		3.96025e+14	2.31181e+14		0.583753		-0.776569
Zm00001d008288	NA	126727806169127	138382105158815	172921932516374	14770761637716	942418842362019	197175460654729		146010614614772	3.84788e+14		2.63535		1.39799
Zm00001d008295	GRMZM2G015361	351754147323441	258774536646984	260679813268434	140814594279559	937585925221701	148804337794603		290402832412953	4.09068e+14		1.40862		0.494286
Zm00001d008299	GRMZM2G041308	244669151110528	153258181463388	129567933721197	809437737746835	74185278103882	809099304065956		1.75832e+14	5.64241e+14		3.20898		1.68212
Zm00001d008300	GRMZM2G037156	228870417941444	180588647232254	215349563815927	868520784297699	795014869582318	903316149797526		2.0827e+14	8.55617e+14		4.10822		2.03851
Zm00001d008305	NA	338785668492133	228330473512045	232827030566689	984717442514398	797431328152477	117528230242474		266647724190289	633225666969783		2.37476		1.24778
Zm00001d008311	NA	291473954188993	392082631283309	271734465382873	187096314077736	193316685612722	777046150363463		3.1843e+14	3.8582e+14		1.21163		0.276949
Zm00001d008340	GRMZM2G416817	400459867494442	403614473379877	302613381903654	127028550084357	111157094227315	110729076426794		3.68896e+14	116304906912822		0.315278		-1.6653
Zm00001d008347	GRMZM2G155260	0	0	0	0	483291714031805	67991538156803		0	1.83761e+14		#DIV/0!		#DIV/0!
Zm00001d008381	GRMZM2G044636	6970029339302	415146315476445	148218799299749	19694348850288	144987514209541	126269999434063		1.90112e+14	9.6984e+13		0.510142		-0.971029
Zm00001d008397	GRMZM2G110504	782332990084079	712667841567898	837436216043582	228355974919089	166735641340973	266138306499486		7.77479e+14	2.2041e+14		0.283493		-1.81861
Zm00001d008399	GRMZM2G109627	160521887814228	300981078720423	268646573730795	827162651712094	604114642539756	835324611640723		243383180088482	7.55534e+14		3.1043		1.63427
Zm00001d008405	NA	446081877715328	382857157606055	385986456509763	151646486147217	152236889920018	161237076200419		4.04975e+14	1.5504e+14		0.382839		-1.38519
Zm00001d008435	AC234160.1_FG003	312595255217181	599655789021532	796676046236151	19694348850288	241645857015902	485653843977165		5.69642e+14	2.48998e+14		0.437113		-1.19392
Zm00001d008444	GRMZM2G066057	506911224676509	426678157573013	253207115470405	137860441952016	894089670958838	139868307065423		395598832573309	3.90606e+14		0.987379		-0.0183235
Zm00001d008460	GRMZM2G069153	240782831721342	184509473545087	209976632341311	76807960516123	894089670958838	757619996604377		2.11756e+14	5.76173e+14		2.72092		1.4441
Zm00001d008460	GRMZM2G366953	240782831721342	184509473545087	209976632341311	76807960516123	894089670958838	757619996604377		2.11756e+14	5.76173e+14		2.72092		1.4441
Zm00001d008462	GRMZM2G113421	197272951603275	168364894609892	200712957385077	571136116658351	662109648223572	52062092074352		1.88784e+14	4.28436e+14		2.26946		1.18235
Zm00001d008467	GRMZM2G034611	413977500152482	441669552298551	440333349586338	131361306831421	122272803650047	121510591763087		4.31993e+14	1.25048e+14		0.289468		-1.78852
Zm00001d008477	GRMZM2G473511	743469796192213	936385578241315	757768611419967	299058687291623	322113927402198	272354675702394		8.12541e+14	2.97842e+14		0.366557		-1.44789
Zm00001d008480	NA	126727806169127	576592104828396	370546998249373	14770761637716	193316685612722	971307687954329		357955636415632	3.93132e+14		1.09827		0.135232
Zm00001d008485	GRMZM2G093072	117856859737288	256006894543808	240855548862092	140814594279559	166010703769925	152689568546421		2.04906e+14	153171622198635		0.74752		-0.419816
Zm00001d008487	GRMZM2G077900	422426020563757	576592104828396	926367495623431	167401965227448	265810442717492	165122306952236		6.41795e+14	1.99445e+14		0.310761		-1.68612
Zm00001d008488	GRMZM2G077914	364976081767086	350567999735665	465654061133378	121908019383282	122997741221094	100044691859296		393732714212043	1.14983e+14		0.292034		-1.77579
Zm00001d008495	GRMZM5G875864	139273858979871	142994841997442	956628833813797	206790662928023	22231418845463	267109614187441		412965844930370	1.65377e+14		0.400462		-1.32026
Zm00001d008496	AC216871.3_FG004	119546563819543	113012052546366	150689112621412	256026535053743	289975028419083	359383844543102		1.27749e+14	3.01795e+14		2.3624		1.24025
Zm00001d008503	GRMZM2G003930	100283937281836	872960446710192	912163194023872	433275674706335	490541089742282	395322228997412		6.28469e+14	439712997815343		0.699657		-0.51528
Zm00001d008523	NA	252610760297127	168364894609892	103135581179409	758232430736086	427713166918147	761505227356194		1.74704e+14	6.4915e+14		3.71572		1.89364
Zm00001d008528	NA	929337245240266	219104999834791	17909771582053	19694348850288	724937571047707	67991538156803		388784005552370	270874486018266		0.696722		-0.521344
Zm00001d008548	GRMZM2G156632	105323479707162	894986265114636	176948543230684	305163935435212	170843620910243	247100675815581		3.92419e+14	241036077387012		0.614231		-0.703147
Zm00001d008570	GRMZM2G022972	325986160069052	372017226035281	308665649541727	111765429725384	105840885372965	114031522565838		3.35556e+14	1.10546e+14		0.329441		-1.60191
Zm00001d008577	GRMZM2G333635	12250354596349	131462999900874	146366064308502	157554790802304	314139614120673	271966152627212		9.66931e+13	2.47887e+14		2.56364		1.3582
Zm00001d008582	NA	371734898096107	495869210152421	704039296673808	13884515939453	137738138499064	128212614809971		523881134974112	9.32784e+13		0.178053		-2.48962
Zm00001d008587	GRMZM2G094304	14095933880192	134138387267278	125257236974896	633074843792506	54901938714013	626881981805724		9.11639e+13	4.38286e+14		4.80768		2.26534
Zm00001d008600	GRMZM2G477503	596887967056589	543149762748349	623136535389361	26193483970883	263393984147333	272937460315166		5.87725e+14	187508309477794		0.319041		-1.64819
Zm00001d008601	GRMZM2G176568	328647443998603	245628236656897	340903238389423	684378622547506	695940068205799	646890920177583		305059639681641	6.75737e+14		2.2151		1.14737
Zm00001d008620	GRMZM2G052869	106569636467825	886222065121245	929393629442468	526134529535443	375517661802712	47681494401678		6.40728e+14	3.16445e+14		0.493882		-1.01776
Zm00001d008632	GRMZM2G123314	138978160765476	184509473545087	138955124343515	74346166909837	724937571047707	66631707393667		154147586218026	288638481783737		1.87248		0.904951
Zm00001d008633	GRMZM2G421669	198540229664966	33442342080047	370546998249373	96502309366411	132905221358746	951881534195242		2.00843e+14	393763021640133		1.96055		0.971258
Zm00001d008693	GRMZM2G143258	674191928819757	506247868039332	516913062557875	170356117554991	183650851332086	251568691180171		5.65784e+14	2.01859e+14		0.356777		-1.48691
Zm00001d008695	GRMZM2G143274	499729982326925	390929447073653	347079021693579	234362751318427	125655845648269	207859845222226		4.12579e+14	189292814062974		0.458803		-1.12405
Zm00001d008734	NA	15291821944408	153373499884353	132779341039359	377146780483014	384216912655285	328301998528563		1.00482e+14	3.63222e+14		3.61481		1.85392
Zm00001d008744	NA	315214296544676	304094676086496	344793981871041	699543271162228	739436322468661	721001696768498		3.21368e+14	7.19994e+14		2.24041		1.16376
Zm00001d008795	GRMZM2G095280	218943406458196	256122212964774	228380466587697	449031153786565	502623382593077	4487441518349		2.34482e+14	3.18714e+14		1.35923		0.442785
Zm00001d008805	NA	774729321713931	727659236293436	565701750660709	218607272238196	171568558481291	208831152910181		689363436222692	1.99669e+14		0.289643		-1.78765
Zm00001d008808	GRMZM2G049695	552110808876831	498175578571734	5218536892012	190050466405279	190900227042563	226314691293359		3.51835e+14	2.02422e+14		0.575332		-0.797534
Zm00001d008837	GRMZM2G070109	107253966621138	100557663082072	122527540754459	313140146719578	241645857015902	414748382756499		110113056819223	3.23178e+14		2.93497		1.55334
Zm00001d008841	GRMZM2G034157	198540229664966	207573157738223	265558682078717	886245698262958	169152099911132	291392306386299		223890689827302	448930034853463		2.00513		1.0037
Zm00001d008850	NA	206143898035114	205266789318909	185273499124686	748385256310942	108740635657156	79647230412255		1.98895e+14	3.12258e+14		1.56996		0.650732
Zm00001d008866	NA	257679872543892	242168684027926	463183747811716	837009826137238	128072304218428	107815153362931		3.21011e+14	357632427906199		1.11408		0.155856
Zm00001d008872	AC187157.4_FG001	177418928636778	149913947255383	135867232691437	295415232754319	0	388523075181732		1.544e+14	2.27979e+14		1.47655		0.562231
Zm00001d008905	NA	100959818914738	124543894642934	137102389352268	257995969938772	311723155550514	290420998698344		120868700969980	286713374729210		2.37211		1.24617
Zm00001d008909	GRMZM2G152354	0	0	0.617578330415621	226485011778311	724937571047707	252539998868126		0	4.01321e+14		#DIV/0!		#DIV/0!
Zm00001d008933	NA	447771581797583	507401052248989	419953264682622	118166093101728	241645857015902	106843845674976		458375299576398	1.55552e+14		0.339355		-1.55913
Zm00001d008952	GRMZM2G453565	191358987315382	234096394560329	260000477104976	974870268089254	845760499555658	113642999490656		2.28485e+14	6.44758e+14		2.82188		1.49666
Zm00001d008956	NA	13940058678604	691910525794075	494062664332497	285568058329175	106324177086997	203974614470409		3.99971e+14	198622283295527		0.496592		-1.00987
Zm00001d008957	GRMZM2G001421	283870285818845	270998289269346	293967285277836	615448401571498	59203234968896	698370227639163		2.82945e+14	457673954726519		1.61754		0.693797
Zm00001d008960	GRMZM2G386170	506911224676509	0	247031332166248	571136116658351	507456299733395	407949228940818		2.51314e+14	4.95514e+14		1.97169		0.979433
Zm00001d008968	GRMZM2G044077	190091709253691	126850263062247	253207115470405	19694348850288	0	485653843977165		190049695928781	168449397609151		0.886344		-0.174061
Zm00001d008983	GRMZM2G058491	18544502302749	372478499719144	518148219218706	62037198878407	773266742450887	670202304688487		3.03057e+14	5.01835e+14		1.65591		0.727625
Zm00001d008985	GRMZM2G133720	967355587091005	761101578373483	9448948455359	17232555244002	19814960275304	203003306782455		5.79302e+14	8.00169e+13		0.138126		-2.85594
Zm00001d008999	GRMZM2G069295	108985913305449	853356315146026	722566646586276	443122849131479	241645857015902	427375382699905		5.61636e+14	3.70715e+14		0.660062		-0.599327
Zm00001d009010	NA	184093259761686	178397597233906	206085888859693	616433119014013	676608399644526	554616689821922		1.89526e+14	615886069493487		3.24962		1.70027
Zm00001d009063	GRMZM2G125731	147849107197315	149913947255383	222328198949624	117181375659213	186067309902245	180663229959505		1.73364e+14	161303971840321		0.930437		-0.10402
Zm00001d009084	GRMZM2G148904	203790985100574	188499490910499	179140946303659	429927635401786	427713166918147	452337990280331		1.90477e+14	4.3666e+14		2.29245		1.19689
Zm00001d009085	NA	215437270487516	207573157738223	104988316170656	659760686484646	531620885434985	495366920856708		175999581465465	562249497592113		3.19461		1.67564
Zm00001d009087	GRMZM2G051522	144047273012241	88795184143573	747269779802901	137860441952016	724937571047707	135983076313606		3.26704e+14	3.32927e+14		1.01905		0.0272215
Zm00001d009088	NA	342165076656644	369018947090173	438480614595091	19694348850288	483291714031805	126269999434063		3.83222e+14	209752020772052		0.547339		-0.869494
Zm00001d009090	NA	143624846991678	288296052414198	216152415645467	984717442514398	483291714031805	582784612772597		2.16024e+14	6.83598e+14		3.16445		1.66195
Zm00001d009103	GRMZM2G053503	658984592079462	64693634161746	653397873579727	233181090387409	203224165750374	250791645029808		4.59025e+14	2.29066e+14		0.499026		-1.00281
Zm00001d009116	NA	444814599653637	235249578769986	296437598599498	128997984969386	942418842362019	140839614753378		3.25501e+14	4.04085e+14		1.24143		0.312
Zm00001d009118	NA	195160821500456	134922552529845	219240307297545	250709060864166	197907956896024	258756368071033		1.83108e+14	2.35791e+14		1.28772		0.364815
Zm00001d009119	GRMZM2G378054	105606505140939	149913947255383	12969144938728	393886977005759	507456299733395	543932305254424		8.94965e+13	4.81759e+14		5.38299		2.42841
Zm00001d009121	NA	333716556245368	253700526124494	222328198949624	81731547728695	118406469937792	747906919724833		269915093773162	316014979130440		1.17079		0.227487
Zm00001d009140	GRMZM2G061088	321043775628456	382857157606055	253207115470405	305262407179463	459127128330214	437088459579448		319036016234972	4.00493e+14		1.25532		0.328057
Zm00001d009160	NA	832179260510602	588123946924964	81520339614862	464786632866796	480875255461645	47788338247353		5.00608e+14	3.3115e+14		0.661496		-0.596196
Zm00001d009171	GRMZM2G001915	495928148141851	553759057477192	493630359501206	131065891598666	121547866078999	129183922497926		5.14439e+14	1.27266e+14		0.247388		-2.01515
Zm00001d009174	NA	135176326580402	126850263062247	247031332166248	531747418957775	338304199822263	223400768229496		169685973936299	364484129003178		2.14799		1.10299
Zm00001d009224	GRMZM2G061052	269507801119677	252547341914837	17909771582053	927603830848563	98833155519504	989762534025461		179988304872189	6.72067e+14		3.73395		1.9007
Zm00001d009243	GRMZM2G142870	528835135143768	607958715331061	722998951417567	282220019024626	285625402992796	278862437211688		619930933964132	282235953076370		0.45527		-1.13521
Zm00001d009265	NA	206988750076241	253700526124494	35819543164106	128013267526872	724937571047707	126269999434063		1.65503e+14	3.26407e+14		1.97221		0.979815
Zm00001d009296	NA	437633357304053	560447525893201	901046784076391	905940047113246	676608399644526	485653843977164		6.33043e+14	689400763578312		1.08903		0.12304
Zm00001d009309	AC210669.3_FG001	330168177672633	279531852420806	296190567267332	711458352216652	731703655044152	708568958362683		3.01964e+14	717243655207829		2.37527		1.24809
Zm00001d009349	GRMZM2G323731	126727806169127	922547367725434	117339882778968	393886977005759	0	291392306386299		388871685557843	2.28426e+14		0.587408		-0.767565
Zm00001d009365	NA	178390508484075	16306024724547	182617912303899	798605845879176	61861339396071	752763458164605		125771481837507	537743547813284		4.27556		2.09611
Zm00001d009372	GRMZM2G168502	203609341911731	138382105158815	29334970694742	117181375659213	101491259946679	79647230412255		1.23775e+14	9.944e+13		0.80339		-0.315828
Zm00001d009374	GRMZM2G327032	511980336923274	48895010489448	50764938760164	199897640830423	202982519893358	221458152853587		203880095390962	208112771192456		1.02076		0.0296446
Zm00001d009376	GRMZM2G583971	135176326580402	922547367725434	494062664332497	0	241645857015902	291392306386299		517262119546111	1.77679e+14		0.3435		-1.54162
Zm00001d009382	GRMZM2G050607	135598752600966	206419973528566	30323096023407	137860441952016	265810442717492	427375382699905		1.24114e+14	277015422456471		2.23194		1.1583
Zm00001d009398	GRMZM2G047613	11853274137019	102979349922352	756533454759136	366314888615356	405965039786716	440973690331265		290455359606169	4.04418e+14		1.39236		0.47753
Zm00001d009399	GRMZM2G476069	802609439071139	922547367725434	142043015995593	443122849131479	483291714031805	621636920290771		622399940930722	5.16017e+14		0.829076		-0.270423
Zm00001d009402	GRMZM2G080116	136443604642094	106092947288425	778148696323682	324956756029751	604114642539756	524506151495338		3.40228e+14	484525850021615		1.42412		0.51007
Zm00001d009423	NA	126727806169127	115318420965679	988125328664993	295415232754319	531620885434985	281679229506755		4.10057e+14	369571782565353		0.901269		-0.149971
Zm00001d009435	GRMZM2G119693	160521887814228	160292605142294	185891077455102	659760686484646	797431328152477	534219228374881		1.68902e+14	663803747670668		3.93012		1.97457
Zm00001d009492	AC194112.3_FG001	422426020563757	345955262897038	432304831290935	108318918676584	966583428063609	174835383831779		4.00229e+14	4.16579e+14		1.04085		0.0577663
Zm00001d009494	GRMZM5G805874	374269454219489	378244420767428	371782154910204	143276387885845	160211203201543	149872776251353		3.74765e+14	151120122446247		0.403239		-1.31029
Zm00001d009498	NA	718124234958388	230636841931358	370546998249373	0	0	0		4.39769e+14	0		0		#NUM!
Zm00001d009501	NA	232334311310067	219104999834791	111164099474812	0	0	0.971307687954329		1.87534e+14	0		0		#NUM!
Zm00001d009506	NA	705029028320911	641170420569176	742946731489992	23731690364597	292391486989242	239912998924719		696382060126693	1.85345e+14		0.266155		-1.90966
Zm00001d009512	NA	760366837014764	576592104828396	185273499124686	125059115199328	128072304218428	82561153476118		5.07411e+14	111897524297958		0.220526		-2.18098
Zm00001d009553	NA	802609439071139	922547367725434	104988316170656	659760686484646	241645857015902	76733307348392		6.10048e+14	3.26047e+14		0.53446		-0.903845
Zm00001d009558	NA	760366837014764	576592104828396	741093996498745	0	241645857015902	291392306386299		692684312780635	1.77679e+14		0.256508		-1.96292
Zm00001d009560	NA	0	0	0	295415232754319	0	485653843977165		0	2.60356e+14		#DIV/0!		#DIV/0!
Zm00001d009573	GRMZM2G021790	206988750076241	230636841931358	240855548862092	128013267526872	241645857015902	67991538156803		226160380289897	1.45884e+14		0.645045		-0.632529
Zm00001d009593	NA	114055025552215	115318420965679	617578330415621	0.984717442514398	0	0.971307687954329		2.82317e+14	0		0		#NUM!
Zm00001d009599	GRMZM2G158117	304146734805905	138382105158815	104988316170656	0	241645857015902	291392306386299		182505718711792	1.77679e+14		0.973555		-0.0386653
Zm00001d009606	NA	0	0	0	393886977005759	724937571047707	0.971307687954329		0	559412274026733		#DIV/0!		#DIV/0!
Zm00001d009619	GRMZM2G063880	118279285757852	980206578208273	10437073784024	384039802580615	483291714031805	417662305820362		3.69641e+14	4.28331e+14		1.15878		0.212602
Zm00001d009626	GRMZM5G818101	12250354596349	161445789351951	154394582603905	886245698262958	241645857015902	388523075181732		1.09364e+14	505471543486864		4.62194		2.2085
Zm00001d009636	NA	249231352132617	172977631448519	123515666083124	580983291083495	410797956927034	388523075181732		1.81908e+14	460101441064087		2.52931		1.33874
Zm00001d009646	GRMZM2G023872	245007091926979	253700526124494	296437598599498	717859015592996	683857775355003	575985458956917		2.65048e+14	6.59234e+14		2.48722		1.31453
Zm00001d009659	NA	0.422426020563757	230636841931358	30878916520781	265873709478887	193316685612722	165122306952236		1.30758e+14	208104234014615		1.59152		0.670408
Zm00001d009660	GRMZM2G063069	819928905914253	810688499388725	844847156008569	471187296243139	440037105625958	478757559392689		8.25155e+14	4.63327e+14		0.561503		-0.832633
Zm00001d009666	GRMZM2G001991	343009928697771	274457841898317	299525490251576	943359309928793	686274233925162	846980303896175		3.05664e+14	8.25538e+14		2.7008		1.43339
Zm00001d009668	GRMZM2G397616	0.422426020563757	0	0	295415232754319	241645857015902	388523075181732		0	3.08528e+14		#DIV/0!		#DIV/0!
Zm00001d009693	NA	278083049337122	297636844512418	305021937392275	137269611486507	156344869489289	145113368580377		2.93581e+14	1.46243e+14		0.498134		-1.00539
Zm00001d009700	GRMZM2G045664	102324254961159	881724646703583	873008727875522	502402839170846	339512429107343	523146320732202		6.19019e+14	4.55021e+14		0.735067		-0.444053
Zm00001d009705	NA	754875298747435	801463025711471	85040536098231	373207910712957	384216912655285	372010844486508		547126286852379	3.76479e+14		0.688102		-0.539306
Zm00001d009710	GRMZM2G343428	109830765346577	807228946759755	741093996498745	393886977005759	0	0		552717902868359	1.31296e+14		0.237546		-2.07372
Zm00001d009726	NA	578723648172348	761101578373483	58669941389484	243225208301056	181234392761927	189404999151094		4.66165e+14	2.04622e+14		0.438947		-1.18788
Zm00001d009751	NA	104761653099812	291755605043168	310641900199057	497282308469771	637945062521982	446801536458991		2.3572e+14	527342969150248		2.23716		1.16167
Zm00001d009755	NA	629414770639999	83029263095289	500238447636653	492358721257199	0	388523075181732		404227493790647	2.93627e+14		0.726391		-0.461182
Zm00001d009767	NA	219661530693154	196041315641655	555820497374059	482511546832055	101491259946679	582784612772597		3.23841e+14	3.88929e+14		1.20099		0.264221
Zm00001d009773	GRMZM2G126026	270775079181369	281376947156257	336580190076513	592799900393667	662109648223572	604153381907593		2.96244e+14	6.19688e+14		2.09181		1.06475
Zm00001d009797	NA	373002176157798	419759052315072	421188421343453	885260980820443	797431328152477	822697611697317		4.0465e+14	8.3513e+14		2.06383		1.04533
Zm00001d009802	NA	296120640415194	359793473412919	436010301273428	151646486147217	205398978463517	169007537704053		363974805033847	1.75351e+14		0.481767		-1.05359
Zm00001d009811	NA	154185497505771	156833052513324	176627402498868	594769335278696	608947559680074	507993920800114		162548650839321	570570271919628		3.51015		1.81153
Zm00001d009814	GRMZM2G073884	181643188842416	438209999669581	481711097724184	124074397756814	161902724200655	148610076257012		3.67188e+14	144862399404827		0.394518		-1.34184
Zm00001d009851	NA	0.422426020563757	0	185273499124686	787773954011518	483291714031805	291392306386299		92636749562343	520819324809874		5.62217		2.49113
Zm00001d009899	GRMZM2G128682	342165076656644	432444078621297	42736420464761	110386825305864	115506719653601	118208145624042		2.72449e+14	1.14701e+14		0.420999		-1.24811
Zm00001d009908	GRMZM2G007404	168539533684528	177129094603283	144260122201785	261048594010567	281517423423526	28391323718905		163309583496532	190319113717666		1.16539		0.220811
Zm00001d009923	NA	130952066374765	219104999834791	172921932516374	295415232754319	241645857015902	0.971307687954329		1.74326e+14	2.68531e+14		1.54039		0.623296
Zm00001d009927	GRMZM2G145914	75318559466518	867194525661908	683659211770092	249133512956143	268226901287652	262253075747669		542057432299506	259871163330488		0.479416		-1.06065
Zm00001d009928	NA	413977500152482	311359736607334	30878916520781	116196658216699	797431328152477	981020764833872		2.52072e+14	6.3155e+14		2.50543		1.32506
Zm00001d009936	GRMZM2G062974	133697835508429	15452668409401	108261481321858	396841129333302	398715664076239	525477459183292		85803995079896	4.40345e+14		5.13198		2.35952
Zm00001d009938	GRMZM2G154881	346009153443774	294523247146345	320337879986583	143670274862851	136288263356969	134040460937697		3.2029e+14	137999666385839		0.430858		-1.21471
Zm00001d009943	NA	130529640354201	991738420304841	932543278927588	561288942233207	434962542628624	427375382699905		6.84937e+14	4.74542e+14		0.692826		-0.529435
Zm00001d009945	NA	794160918659864	33442342080047	426129047986778	265873709478887	966583428063609	135983076313606		417910769575563	456146737952034		1.09149		0.126303
Zm00001d009957	NA	382295548610201	356333920783949	23838523554043	899047025015645	792598411012159	864463842279353		2.54156e+14	8.52036e+14		3.35242		1.7452
Zm00001d009958	NA	100537392894174	164905341980921	145130907647671	482511546832055	531620885434985	446801536458991		136857880840922	4.86978e+14		3.55828		1.83118
Zm00001d009960	GRMZM2G060210	315129811340563	457814131233747	449597024542572	160508943129847	210231895603835	211745075974044		4.07514e+14	194161971569242		0.476455		-1.06959
Zm00001d009961	NA	299922474600268	230636841931358	259382898774561	492358721257199	120822928507951	126269999434063		263314071768729	2.46484e+14		0.936083		-0.0952913
Zm00001d010017	NA	185867449048053	184509473545087	679336163457183	19694348850288	241645857015902	388523075181732		3.49904e+14	2.16621e+14		0.619087		-0.691787
Zm00001d010025	GRMZM2G058358	202764489870604	461273683862717	123515666083124	295415232754319	0	388523075181732		2.62518e+14	2.27979e+14		0.868434		-0.203512
Zm00001d010038	GRMZM2G038780	109281611519844	94561105191857	884989747485585	279659753674089	282725652708606	395322228997412		3.62944e+14	3.19236e+14		0.879573		-0.185125
Zm00001d010066	NA	329069870019167	268691920850033	22850398225378	504175330567372	463960045470532	703226766078934		2.06871e+14	557120714038946		2.69309		1.42926
Zm00001d010079	GRMZM2G094017	130233942139806	1206230683301	985037437012915	244997699697582	20757379117666	270897714170462		372159203278674	178884264328570		0.480666		-1.05689
Zm00001d010082	NA	138260036530518	149222036729589	16050860807502	306837955087486	348936617530963	287604206403277		101177644689203	314459593007242		3.10799		1.63598
Zm00001d010131	GRMZM2G027960	925535411055193	1206230683301	845464734338985	460847763096738	427713166918147	447772844146946		590735458692493	445444591387277		0.754051		-0.407266
Zm00001d010136	NA	174461946492832	149913947255383	198242644063414	876398523837814	821595913854068	534219228374881		174206179270543	7.44071e+14		4.27121		2.09464
Zm00001d010169	GRMZM2G355098	117012007696161	899483683532298	45700796450756	295415232754319	434962542628624	398236152061275		3.54065e+14	376204642481406		1.06253		0.0875014
Zm00001d010175	GRMZM2G457562	313017681237744	292908789252825	202565692376324	110288353561613	724937571047707	10101599954725		2.69497e+14	2.81776e+14		1.04556		0.0642766
Zm00001d010179	NA	29569821439463	115318420965679	30878916520781	393886977005759	144987514209541	145696153193149		5.85891e+13	2.2819e+14		3.89476		1.96153
Zm00001d010185	NA	844852041127515	103786578869111	741093996498745	531747418957775	193316685612722	573071535893054		563244205498457	432711880154517		0.768249		-0.380354
Zm00001d010212	AC234152.1_FG005	633639030845636	66884684160094	89548857910265	244209925743571	318972531260991	250597383492217		2.63358e+14	2.7126e+14		1.03001		0.0426534
Zm00001d010275	GRMZM2G334899	248808926112053	21564544720582	214917258984636	115211940774185	531620885434985	106843845674976		161763576605757	2.51226e+14		1.55304		0.635096
Zm00001d010284	GRMZM2G082959	729952163534173	688450973165105	692922886726327	130967419854415	19814960275304	203003306782455		7.03775e+14	117928562304058		0.167566		-2.5772
Zm00001d010313	GRMZM2G386229	468892882825771	55352842063526	450832181203403	206790662928024	120822928507951	281679229506755		3.25026e+14	203097606980910		0.624866		-0.678382
Zm00001d010314	GRMZM2G086464	103916801058684	853356315146026	660808813544714	551441767808063	265810442717492	369096921422645		539360643249808	395449710649400		0.733182		-0.447756
Zm00001d010343	GRMZM2G161643	223463364878228	250240973495524	312494635190304	107334201234069	113573552797474	128212614809971		262066324521352	1.16373e+14		0.444061		-1.17117
Zm00001d010358	GRMZM2G404237	283025433777718	27676421031763	209976632341311	689302209760078	724937571047707	116556922554519		1.73559e+14	5.10266e+14		2.94		1.55582
Zm00001d010371	GRMZM2G063536	28893939806561	238709131398956	262470790426639	955175919238966	845760499555658	835324611640723		1.76691e+14	8.78754e+14		4.97338		2.31423
Zm00001d010440	GRMZM2G179679	810635533461851	545456131167663	715155706621289	39191754212073	302057321269878	298191460201979		6.90416e+14	2.13147e+14		0.308722		-1.69562
Zm00001d010459	GRMZM2G170552	190091709253691	288296052414198	234679765557936	101425896578983	724937571047707	845037688520266		2.37689e+14	557133718715652		2.34396		1.22895
Zm00001d010463	NA	249653778153181	284836499785228	257530163783314	631203880651729	698356526775957	692542381511437		264006813907241	6.74034e+14		2.55309		1.35225
Zm00001d010496	NA	699115064033019	645783157407804	765179551384954	241255773416027	217481271314312	222429460541541		7.03359e+14	2.27056e+14		0.322816		-1.63122
Zm00001d010499	NA	756142576809126	726506052083779	524941580853278	305262407179463	314139614120673	320531537024929		669196736582061	313311186108355		0.46819		-1.09483
Zm00001d010514	GRMZM2G363253	887094643183891	576592104828396	926367495623431	0	241645857015902	291392306386299		7.96685e+14	1.77679e+14		0.223023		-2.16473
Zm00001d010520	GRMZM2G166176	522540987437368	480877815426882	4823286760546	215653119910653	239229398445743	259339152683806		3.36081e+14	238073890346734		0.708383		-0.497398
Zm00001d010521	GRMZM2G049424	105184079120376	901790051951612	120736563596254	27769031878906	326221906971468	391436998245595		375903564889414	2.48476e+14		0.66101		-0.597256
Zm00001d010521	GRMZM2G160763	105184079120376	901790051951612	120736563596254	27769031878906	326221906971468	391436998245595		375903564889414	2.48476e+14		0.66101		-0.597256
Zm00001d010529	GRMZM5G802801	811057959482414	770327052050737	852258095973557	304277689736949	265810442717492	343842921535832		8.11214e+14	3.04644e+14		0.37554		-1.41296
Zm00001d010535	GRMZM2G336908	620966250228724	576592104828396	432304831290935	171340834997505	219897729884471	180663229959505		543287728782685	190633931613827		0.350889		-1.51091
Zm00001d010543	GRMZM2G178815	116167155655033	876419999339162	932543278927588	384039802580615	314139614120673	485653843977164		6.4171e+14	3.94611e+14		0.614937		-0.70149
Zm00001d010545	NA	186712301089181	167211710400235	200712957385077	659760686484646	604114642539756	79647230412255		184878989624831	4.47841e+14		2.42235		1.2764
Zm00001d010572	NA	152242337811178	183817563019293	235482617387476	433374146450586	483775005745836	438351159573789		1.90514e+14	451833437256737		2.37165		1.24589
Zm00001d010586	NA	305414012867597	621566289005011	599050980503152	541594593382919	410797956927034	514793074615794		5.08677e+14	489061874975249		0.961439		-0.0567331
Zm00001d010588	AC197705.4_FG001	566050867555435	588123946924964	63610568032809	755278278408543	71768819533723	102278699541591		405928460837736	3.09775e+14		0.763128		-0.390004
Zm00001d010606	NA	139823012806604	182203105125773	195772330741752	418504913068619	451877752619737	41280576738059		1.72599e+14	3.03888e+14		1.76065		0.81611
Zm00001d010616	GRMZM2G034421	185867449048053	219104999834791	240855548862092	122104962871785	157069807060336	161237076200419		215275999248312	1.46804e+14		0.681934		-0.552297
Zm00001d010649	GRMZM2G005557	342165076656644	219104999834791	216152415645467	108318918676584	483291714031805	116556922554519		2.59141e+14	2.36056e+14		0.910917		-0.134608
Zm00001d010652	NA	443547321591945	345955262897038	259382898774561	128013267526872	144987514209541	874176919158896		3.49628e+14	382392566965103		1.09371		0.129232
Zm00001d010662	GRMZM2G025459	1596770357731	211032710367193	31867041849446	194186279663839	174709954622497	192027529908571		8.14988e+13	186974588064969		2.2942		1.19799
Zm00001d010667	GRMZM2G033230	895543163595166	124543894642934	110546521144396	419489630511133	456710669760055	373953459862417		3.76878e+14	416717920044535		1.10571		0.144974
Zm00001d010670	GRMZM2G173195	169604047256349	168364894609892	130432543383779	569166681773322	558201929706734	591526381964186		1.56134e+14	5.72965e+14		3.6697		1.87566
Zm00001d010689	GRMZM2G042865	169392834246067	159139420932637	151924269282243	413581325856047	652443813942936	563358459013511		1.60152e+14	5.43128e+14		3.39132		1.76185
Zm00001d010690	GRMZM2G074631	26190413274953	33442342080047	30878916520781	689302209760078	169152099911132	874176919158896		30170557291927	5.77544e+14		19.1426		4.25872
Zm00001d010697	NA	105606505140939	115318420965679	926367495623431	561288942233207	604114642539756	689628458447574		3.82431e+14	6.18344e+14		1.61688		0.693211
Zm00001d010718	GRMZM2G074648	181643188842416	807228946759755	741093996498745	590830465508639	483291714031805	0		576655377366972	3.58041e+14		0.620892		-0.687586
Zm00001d010722	NA	502686964470871	426678157573013	679336163457183	101425896578983	120822928507951	116556922554519		536233761833689	1.12935e+14		0.210608		-2.24737
Zm00001d010735	NA	468892882825771	518932894345556	555820497374059	689302209760078	120822928507951	582784612772597		5.14549e+14	4.64303e+14		0.90235		-0.14824
Zm00001d010738	NA	0	0	0.617578330415621	492358721257199	0	485653843977165		0	3.26004e+14		#DIV/0!		#DIV/0!
Zm00001d010743	GRMZM2G096115	186289875068617	15452668409401	938719062231744	216637837353167	241645857015902	233113845109039		3.80154e+14	2.30466e+14		0.606244		-0.722031
Zm00001d010755	GRMZM2G068943	149412083473401	159831331458431	158408841751607	384926048278878	363918660665949	360355152231056		1.55884e+14	3.69733e+14		2.37185		1.24601
Zm00001d010756	NA	384407678713019	219104999834791	321140731816123	19694348850288	966583428063609	116556922554519		3.08218e+14	367611566489472		1.1927		0.254232
Zm00001d010768	NA	549153826732885	576592104828396	617578330415621	0	241645857015902	0		581108087325634	8.05486e+13		0.138612		-2.85087
Zm00001d010788	NA	692778673724562	472805525959285	234679765557936	128013267526872	169152099911132	165122306952236		4.66755e+14	1.54096e+14		0.330143		-1.59884
Zm00001d010793	GRMZM2G071339	130107214333637	156833052513324	111781677805227	338742800224953	326221906971468	370068229110599		1.32907e+14	3.45011e+14		2.59588		1.37622
Zm00001d010797	GRMZM2G109842	528032525704697	565060262731828	574347847286527	108318918676584	217481271314312	165122306952236		5.55814e+14	1.63641e+14		0.294417		-1.76407
Zm00001d010814	NA	152664763831742	183471607756396	17316896384854	558334789905663	633112145381664	671173612376441		1.17818e+14	6.20874e+14		5.26978		2.39774
Zm00001d010828	GRMZM6G218160	133064196477584	126850263062247	151306690951827	571136116658351	749102156749297	73819384284529		1.37074e+14	4.64686e+14		3.39004		1.7613
Zm00001d010838	GRMZM2G034551	307526142970415	253700526124494	296437598599498	1299827024119	108740635657156	155409230072693		285888089231469	8.84832e+13		0.309503		-1.69197
Zm00001d010840	GRMZM2G059693	265536996526378	274688478740248	302242834905405	12860409799238	137013200928017	144336322430013		2.80823e+14	9.807e+13		0.349224		-1.51778
Zm00001d010849	AC208327.4_FG002	114055025552215	219104999834791	191449282428842	364345453730327	507456299733395	388523075181732		1.7487e+14	4.20108e+14		2.40241		1.26448
Zm00001d010849	GRMZM5G871000	114055025552215	219104999834791	191449282428842	364345453730327	507456299733395	388523075181732		1.7487e+14	4.20108e+14		2.40241		1.26448
Zm00001d010854	NA	223885790898791	184509473545087	135867232691437	590830465508639	483291714031805	330244613904472		1.81421e+14	4.68122e+14		2.58031		1.36755
Zm00001d010856	NA	375959158301744	634251315311236	852258095973557	787773954011518	169152099911132	213687691349952		6.20823e+14	390204581757534		0.628528		-0.669951
Zm00001d010903	NA	654760331873824	440516368088895	591640040538165	265873709478887	161902724200655	228257306669267		5.62306e+14	218677913449603		0.388895		-1.36255
Zm00001d010905	NA	337940816451006	922547367725434	30878916520781	157554790802304	966583428063609	135983076313606		430455700232407	4.2004e+14		0.975804		-0.0353366
Zm00001d010920	GRMZM2G117198	253311987491263	225124621409199	247797129295964	545533463152976	458378026173465	540979529883043		242077912732142	514963673069828		2.12726		1.089
Zm00001d010945	GRMZM2G017522	464668622620133	503941499620018	457625542837975	133921572181958	149820431349859	125298691746108		4.75412e+14	136346898425975		0.286797		-1.8019
Zm00001d010965	NA	654760331873824	714974209987211	512590014244965	118166093101728	120822928507951	174835383831779		627441518702000	137941468480486		0.219848		-2.18542
Zm00001d010976	GRMZM2G012874	262537771780375	21057143668333	216461204810675	105561709837543	10439101023087	108689330282089		1.66685e+14	7.48967e+13		0.44933		-1.15415
Zm00001d010987	NA	273858789131484	305824452400981	381169345532521	625886406462151	665975981935827	669425258538124		3.20284e+14	6.53763e+14		2.0412		1.02941
Zm00001d010988	NA	924690559014065	852203130936369	105297105335863	181975783376661	212165062459962	192027529908571		627396931762099	1.95389e+14		0.311429		-1.68303
Zm00001d011023	NA	194315969459328	172977631448519	290261815295342	630219163209214	106324177086997	670202304688487		2.19185e+14	4.68915e+14		2.13936		1.09718
Zm00001d011051	GRMZM2G083847	724883051287408	804922578340441	80532214286197	316783601256882	347245096531852	30965289091984		536779281304682	2.31665e+14		0.431583		-1.21229
Zm00001d011057	NA	485789923648321	472805525959285	481711097724184	14770761637716	265810442717492	252539998868126		480102182443930	1.77707e+14		0.370144		-1.43384
Zm00001d011059	NA	14615940311506	226024105092731	222945777280039	422443782838677	476042338321327	401150075125138		1.54529e+14	4.33212e+14		2.80344		1.4872
Zm00001d011064	GRMZM2G070978	253455612338254	345955262897038	30878916520781	689302209760078	120822928507951	874176919158896		2.10097e+14	5.61434e+14		2.67227		1.41806
Zm00001d011073	GRMZM2G113340	223885790898791	369018947090173	321140731816123	152631203589732	118406469937792	161237076200419		3.04682e+14	1.44092e+14		0.472925		-1.08032
Zm00001d011075	GRMZM2G113415	15629762760859	288296052414198	302613381903654	492358721257199	918254256660429	446801536458991		2.0218e+14	619138171458873		3.06232		1.61462
Zm00001d011075	GRMZM2G414007	15629762760859	288296052414198	302613381903654	492358721257199	918254256660429	446801536458991		2.0218e+14	619138171458873		3.06232		1.61462
Zm00001d011083	GRMZM2G368591	354837857273556	299827894510766	321140731816123	492358721257199	193316685612722	145696153193149		325268827866815	2.77124e+14		0.851984		-0.231102
Zm00001d011093	NA	12250354596349	138382105158815	12969144938728	246179360628599	362468785523853	242826921988582		5.45339e+13	283825022713678		5.20456		2.37978
Zm00001d011097	NA	153509615872869	150951813044074	127900472229075	4992517433548	577533598268006	607067304971456		1.44121e+14	3.96531e+14		2.75138		1.46016
Zm00001d011101	NA	147849107197315	807228946759755	191449282428842	0	0	194261537590866		382175778795304	64753845863622		0.169435		-2.5612
Zm00001d011133	GRMZM2G137802	307103716949852	339036157639097	327316515120279	153615921032246	154653348490177	15929446082451		3.24485e+14	108066238534958		0.333039		-1.58624
Zm00001d011143	NA	747694056397851	634251315311236	107458629492318	315109581604607	555785471136575	369096921422645		4.96468e+14	413330658054609		0.832542		-0.264404
Zm00001d011152	NA	0.422426020563757	115318420965679	247031332166248	167401965227448	724937571047707	291392306386299		1.81175e+14	3.94577e+14		2.17788		1.12292
Zm00001d011183	GRMZM2G018375	887094643183891	691910525794075	432304831290935	580983291083495	845760499555658	660489227808944		6.70437e+14	695744339482699		1.03775		0.0534562
Zm00001d011198	NA	578723648172348	530464736442124	821379179452776	187096314077736	217481271314312	223400768229496		6.43523e+14	209326117873848		0.325282		-1.62024
Zm00001d011207	NA	266128392955167	207573157738223	321140731816123	137860441952016	894089670958838	100044691859296		264947427503171	377331601590050		1.42418		0.510127
Zm00001d011208	GRMZM2G013448	114561936776891	961755630853765	939954218892575	429139861447774	418288978494527	461468282547102		6.72091e+14	436299040829801		0.649167		-0.623338
Zm00001d011212	GRMZM2G463133	119968989840107	104939763078768	9448948455359	285568058329175	410797956927034	223400768229496		7.81192e+13	3.06589e+14		3.92463		1.97256
Zm00001d011237	GRMZM2G304573	329492296039731	172977631448519	135867232691437	66960786090979	338304199822263	592497689652141		212779053393229	3.32588e+14		1.56307		0.644378
Zm00001d011246	GRMZM5G842645	160099461793664	189122210383714	118575039439799	19694348850288	217481271314312	349670767663558		1.55932e+14	195615462609386		1.25449		0.327101
Zm00001d011248	NA	422426020563757	461273683862717	123515666083124	108318918676584	966583428063609	126269999434063		3.35738e+14	4.00391e+14		1.19257		0.254071
Zm00001d011269	GRMZM2G022402	130529640354201	146454394626413	138955124343515	452970023556623	362468785523853	369096921422645		1.38646e+14	3.94845e+14		2.84786		1.50988
Zm00001d011274	GRMZM2G028134	819084053873126	679225499487851	619431065406868	275720883904031	219897729884471	235056460484948		7.05914e+14	243558358091150		0.345026		-1.53522
Zm00001d011276	NA	841895058983569	883339104597103	762709238063292	386993954908158	42046379120767	42640407501195		8.29314e+14	1.57227e+14		0.189587		-2.39907
Zm00001d011286	GRMZM2G351990	10547977733477	88449228880676	912780772354288	528793266630232	331054824111786	509936536176023		3.37259e+14	456594875639347		1.35384		0.437056
Zm00001d011287	NA	211213010281879	438209999669581	302613381903654	738538081885798	918254256660429	485653843977164		3.17345e+14	714148727507797		2.25038		1.17017
Zm00001d011297	GRMZM2G065829	109070398509562	107476768340013	11585769478597	328600210567054	301574029555846	312469683214908		7.60443e+13	3.14215e+14		4.13199		2.04684
Zm00001d011315	GRMZM5G892675	158452000313465	257160078753465	213620344490763	320033168817179	376967536944808	401150075125138		2.09744e+14	3.6605e+14		1.74522		0.803411
Zm00001d011319	GRMZM2G400533	409753239946845	55352842063526	821379179452776	364345453730327	169152099911132	213687691349952		4.28828e+14	2.49062e+14		0.580796		-0.783897
Zm00001d011395	NA	422426020563757	576592104828396	679336163457183	137860441952016	169152099911132	126269999434063		5.59451e+14	144427513765737		0.258159		-1.95367
Zm00001d011413	GRMZM2G145554	130952066374765	299827894510766	166746149212218	590830465508639	966583428063609	582784612772597		199175370032583	7.134e+14		3.58177		1.84067
Zm00001d011419	GRMZM2G021436	522963413457932	514320157506929	363136058284385	171340834997505	186067309902245	205917229846318		466806543083082	187775124915356		0.402255		-1.31382
Zm00001d011420	GRMZM2G021310	286827267962791	27676421031763	260618055435392	777926779586374	118406469937792	118499537930428		1.91707e+14	338277595818198		1.76455		0.819303
Zm00001d011425	GRMZM2G131315	663631278305663	567366631151142	402043493100569	62037198878407	507456299733395	100044691859296		5.44347e+14	2.23179e+14		0.409995		-1.28632
Zm00001d011434	NA	152622521229686	106092947288425	109558395815731	627265010881671	454294211189896	575014151268963		1.22758e+14	5.52191e+14		4.49821		2.16935
Zm00001d011438	GRMZM2G013726	81950647989369	440516368088895	317435261833629	205805945485509	234396481305425	248654768116308		279967425970631	2.29619e+14		0.820164		-0.286017
Zm00001d011443	GRMZM2G070837	130952066374765	149913947255383	555820497374059	0	241645857015902	0.971307687954329		278895503668069	120822928507951		0.433219		-1.20683
Zm00001d011444	GRMZM2G179696	827955000304965	807228946759755	691687730065495	545533463152976	524371509724508	47788338247353		7.75624e+14	3.72564e+14		0.480342		-1.05787
Zm00001d011446	GRMZM2G179685	169815260266631	111858868336709	901664362406807	36040658396027	331054824111786	401150075125138		394446163670049	256081852544317		0.649219		-0.623223
Zm00001d011461	NA	222774810464709	181695704073524	195123873494815	957145354123994	795014869582318	938283226563882		199864796011016	896814483423398		4.48711		2.16579
Zm00001d011472	NA	0.422426020563757	461273683862717	30878916520781	492358721257199	265810442717492	135983076313606		246076300191749	2.98051e+14		1.21121		0.276452
Zm00001d011473	GRMZM2G171279	14615940311506	113127370967331	698481091700067	561288942233207	514705675443872	54296099756647		2.75408e+14	3.76764e+14		1.36802		0.452088
Zm00001d011486	NA	156255385006534	178397597233906	194598931913962	440759527269444	458160544902151	412611505842999		176417304718134	4.37177e+14		2.47809		1.30923
Zm00001d011495	GRMZM2G300125	342165076656644	380550789186741	45700796450756	787773954011518	966583428063609	971307687954329		2.56139e+14	908555023343152		3.54712		1.82665
Zm00001d011498	NA	0	0	185273499124686	393886977005759	724937571047707	485653843977165		61757833041562	534826130676877		8.66005		3.11438
Zm00001d011499	NA	164746148019865	265232368221062	253207115470405	610524814358927	749102156749297	689628458447574		2.27729e+14	683085143185266		2.99956		1.58475
Zm00001d011506	NA	464668622620133	115318420965679	741093996498745	0	0	0		4.4036e+14	0		0		#NUM!
Zm00001d011511	GRMZM2G540589	760366837014764	461273683862717	12969144938728	265873709478887	966583428063609	213687691349952		4.11537e+14	4.82048e+14		1.17134		0.228157
Zm00001d011512	NA	88920677328671	94907060454754	116289999617261	214274515491133	224972292881805	191347614527003		1.00039e+14	210198140966647		2.10116		1.07118
Zm00001d011527	GRMZM5G812272	18299495210822	208726341947879	175577519337161	818300194729464	930336549511224	931484072748202		134201118831954	8.93374e+14		6.65698		2.73487
Zm00001d011603	AC216793.3_FG008	443547321591945	33442342080047	40760169807431	137860441952016	483291714031805	135983076313606		1.72583e+14	252378410765809		1.46236		0.548296
Zm00001d011610	GRMZM2G077054	495083296100724	562753894312515	490357194350003	148199975098417	159969557344527	140548222446991		5.16065e+14	1.49573e+14		0.289833		-1.78671
Zm00001d011620	NA	692778673724562	576592104828396	53729314746159	216637837353167	265810442717492	330244613904472		441033364433039	2.70898e+14		0.614234		-0.70314
Zm00001d011622	GRMZM2G175661	110675617387704	146339076205447	159088177915064	324070510331488	438103938769831	347825283056445		138700957169405	3.7e+14		2.66761		1.41555
Zm00001d011638	GRMZM2G077187	658477680854785	642438923199799	582314607748889	262427198430087	278376027282319	265944044961895		6.27744e+14	2.68916e+14		0.428385		-1.22302
Zm00001d011641	GRMZM2G360219	253455612338254	518932894345556	469359531115872	236332186203455	241645857015902	106843845674976		413916012599894	1.94941e+14		0.470967		-1.0863
Zm00001d011642	GRMZM2G060886	209312093189342	245051644552068	215781868647218	80845302030432	106082531229981	898459611357754		2.23382e+14	3.61796e+14		1.61963		0.695664
Zm00001d011645	GRMZM2G395672	147849107197315	126850263062247	209976632341311	699149384185222	628279228241346	757619996604377		1.61559e+14	695016203010315		4.30194		2.10499
Zm00001d011646	NA	344277206759462	316549065550789	329354523610651	690188455458341	676608399644526	652815897074105		3.3006e+14	6.73204e+14		2.03964		1.02831
Zm00001d011654	GRMZM2G439350	105353049528601	103440623606214	776295961332435	315109581604607	258561067007015	449715459522854		3.28363e+14	341128702711492		1.03888		0.0550236
Zm00001d011657	NA	122292332953208	892564578274357	103073823346367	590830465508639	263393984147333	469141613281941		3.72644e+14	4.41122e+14		1.18376		0.243381
Zm00001d011666	GRMZM2G047479	172772242410577	161445789351951	147601220969333	512053070107487	531620885434985	611923843411227		160606417577287	5.51866e+14		3.43614		1.78079
Zm00001d011669	GRMZM2G003406	166858278122684	94561105191857	109928942813981	315109581604607	289975028419083	281679229506755		123782775376174	2.95588e+14		2.38796		1.25578
Zm00001d011687	GRMZM5G833406	798385178865502	94561105191857	790500262931995	275720883904031	289975028419083	349670767663558		5.61149e+14	305122226662224		0.543746		-0.878996
Zm00001d011731	GRMZM5G887216	55760234714416	622719473214668	574347847286527	216637837353167	169152099911132	174835383831779		4.17609e+14	186875107032026		0.447488		-1.16008
Zm00001d011734	GRMZM5G836174	135852208213304	152104997253731	156617864593401	156570073359789	137738138499064	135983076313606		1.48192e+14	1.4343e+14		0.967871		-0.0471134
Zm00001d011739	GRMZM2G151205	177418928636778	115318420965679	741093996498745	324956756029751	217481271314312	407949228940818		3.4461e+14	3.16796e+14		0.919287		-0.121413
Zm00001d011744	NA	29569821439463	115318420965679	555820497374059	275720883904031	144987514209541	135983076313606		2.3357e+14	1.85564e+14		0.794469		-0.331937
Zm00001d011746	GRMZM2G061602	475651699154791	409380394428161	382898564857685	109894466584607	11913140750884	10548401491184		4.22644e+14	4.41187e+13		0.104387		-3.25998
Zm00001d011747	NA	675881632902012	322891578703902	284086031991186	96502309366411	676608399644526	138896999377469		427619747865700	304002569462802		0.710918		-0.492245
Zm00001d011753	NA	740512814048267	577745289038053	747269779802901	306247124621978	316556072690832	314703690897203		688509294296407	3.12502e+14		0.453882		-1.13961
Zm00001d011755	NA	439323061386308	530464736442124	376722781553529	19694348850288	241645857015902	874176919158896		448836859793987	3.78506e+14		0.843304		-0.245876
Zm00001d011787	GRMZM2G367701	59490256475994	427254749677841	589910821213001	239680225508004	263393984147333	264681344967555		3.58885e+14	2.55919e+14		0.713093		-0.487838
Zm00001d011789	NA	720912246694108	425640291784322	517962945719581	274342279484511	19814960275304	239135952774356		5.54838e+14	1.77764e+14		0.320389		-1.6421
Zm00001d011819	GRMZM2G038487	106028931161503	124543894642934	171686775855543	680439752777449	628279228241346	719738996774158		134086533886660	6.76153e+14		5.04266		2.33418
Zm00001d011833	GRMZM2G059191	40130471953557	33442342080047	296437598599498	112257788446641	821595913854068	125298691746108		123336804211034	3.53051e+14		2.86249		1.51727
Zm00001d011834	GRMZM2G059117	27880117357208	6111876311181	333492298424435	14770761637716	169152099911132	154437922384738		1.22495e+14	112786927977862		0.920749		-0.11912
Zm00001d011835	GRMZM2G059073	176320620983312	195234086694895	168660642036506	837009826137238	831261748134704	706140689142797		1.80072e+14	7.91471e+14		4.39531		2.13596
Zm00001d011838	GRMZM2G105221	350613597067919	415146315476445	444656397899247	787773954011518	966583428063609	874176919158896		4.03472e+14	876178100411341		2.1716		1.11876
Zm00001d011841	NA	101382244935302	922547367725434	741093996498745	344651104880039	289975028419083	369096921422645		5.88341e+14	3.34574e+14		0.568674		-0.814326
Zm00001d011845	GRMZM2G128466	823730740099327	763407946792796	843611999347738	139829876837044	17398501705145	178720614583597		8.1025e+14	1.11983e+14		0.138208		-2.85509
Zm00001d011847	AC193786.3_FG005	179108632719033	162598973561608	249501645487911	608555379473898	735086697042375	601627981918911		1.9707e+14	648423352811728		3.29032		1.71823
Zm00001d011853	GRMZM2G016657	0	0	0	14770761637716	241645857015902	291392306386299		0	1.82603e+14		#DIV/0!		#DIV/0!
Zm00001d011857	NA	43509880118067	461273683862717	580523630590684	384039802580615	193316685612722	971307687954329		361769064857156	516221392049222		1.42694		0.512921
Zm00001d011879	NA	353993005232429	257160078753465	30323096023407	76807960516123	894089670958838	660489227808944		2.13825e+14	5.43796e+14		2.54318		1.34663
Zm00001d011881	GRMZM2G129154	996925408530468	991738420304841	116722304448552	295415232754319	483291714031805	524506151495338		701795377761287	4.34404e+14		0.61899		-0.692012
Zm00001d011886	GRMZM2G061403	126305380148563	139535289368472	224798512271286	590830465508639	628279228241346	864463842279353		1.63546e+14	6.94525e+14		4.24665		2.08633
Zm00001d011912	AC233953.1_FG004	119546563819543	761101578373483	771972913019526	157554790802304	434962542628624	446801536458991		5.50874e+14	3.4644e+14		0.628891		-0.669118
Zm00001d011921	GRMZM2G423959	0.844852041127515	0	432304831290935	787773954011518	0	145696153193149		2.16152e+14	3.11157e+14		1.43952		0.525592
Zm00001d011924	NA	582947908377985	6111876311181	382898564857685	187096314077736	386633371225444	165122306952236		323986116515617	246283997418472		0.760168		-0.395609
Zm00001d011925	NA	620966250228724	403614473379877	290261815295342	19694348850288	483291714031805	874176919158896		4.38281e+14	4.59054e+14		1.0474		0.0668093
Zm00001d011926	NA	511135484882147	311359736607334	166746149212218	167401965227448	241645857015902	874176919158896		329747123567233	4.27742e+14		1.29718		0.375379
Zm00001d011930	GRMZM2G002304	578723648172348	403614473379877	253207115470405	0	0	67991538156803		4.11848e+14	2.26638e+13		0.0550296		-4.18365
Zm00001d011938	NA	522540987437368	39554218391228	301995803573239	183157444307678	106324177086997	184548460711323		2.8803e+14	158010027368666		0.548588		-0.866205
Zm00001d011944	NA	287249693983355	288296052414198	321140731816123	393886977005759	724937571047707	777046150363463		298895492737892	6.31957e+14		2.11431		1.08019
Zm00001d011967	GRMZM2G134162	198117803644402	224870920883074	216152415645467	571136116658351	773266742450887	650776150929401		2.13047e+14	6.6506e+14		3.12166		1.64231
Zm00001d011968	NA	599844949200536	507401052248989	463183747811716	14770761637716	483291714031805	194261537590866		5.23477e+14	2.30775e+14		0.44085		-1.18164
Zm00001d011969	GRMZM2G134073	680528319128213	58235802587668	499620869306237	136875724509501	125655845648269	158323153136556		4.12795e+14	1.40285e+14		0.339842		-1.55707
Zm00001d011972	GRMZM2G016802	321043775628456	333270236590813	218005150636714	583937443411038	787765493871841	683800612319848		2.90773e+14	6.85168e+14		2.35637		1.23656
Zm00001d012024	GRMZM2G481052	316819515422818	438209999669581	45700796450756	14770761637716	120822928507951	145696153193149		2.6691e+14	9.37633e+13		0.351292		-1.50926
Zm00001d012029	NA	135598752600966	192581763012684	177862559159699	788758671454032	990748013765199	710025919894615		1.68681e+14	8.29844e+14		4.91961		2.29854
Zm00001d012035	NA	143624846991678	807228946759755	926367495623431	590830465508639	0	0		6.2574e+14	1.96943e+14		0.314737		-1.66778
Zm00001d012043	GRMZM2G158544	663208852285099	841824473049458	932543278927588	334803930454895	410797956927034	271966152627212		8.12526e+14	3.39189e+14		0.417451		-1.26032
Zm00001d012063	NA	317664367463946	252547341914837	290879393625757	105364766349041	115990011367633	958680688010923		287030367668180	3.93345e+14		1.3704		0.454592
Zm00001d012081	GRMZM2G170969	753608020685743	493562841733107	400190758109322	115999714728196	113331906940458	127532699428403		5.49121e+14	118954773699019		0.216628		-2.20671
Zm00001d012088	NA	115727832593647	11595267228099	130395488683954	194481694896594	12855559593246	204266006776795		8.59062e+13	1.37201e+14		1.5971		0.675458
Zm00001d012109	NA	43509880118067	311359736607334	389074348161841	118166093101728	169152099911132	184548460711323		2.47981e+14	1.57289e+14		0.634277		-0.656815
Zm00001d012132	NA	114055025552215	172977631448519	802851829540307	226485011778311	386633371225444	203974614470409		3.63295e+14	272364332491388		0.749706		-0.415603
Zm00001d012137	GRMZM5G884972	476074125175355	537383841700065	490357194350003	103887690185269	102457843374743	102667222616773		5.01272e+14	1.03004e+14		0.205486		-2.28289
Zm00001d012138	GRMZM5G817436	147849107197315	94561105191857	131544184378527	167401965227448	169152099911132	203974614470409		124651465589233	1.80176e+14		1.44544		0.531509
Zm00001d012159	AC155376.2_FG005	447729339195527	536115339069443	492148171508208	217819498284185	243579023872029	227674522056495		4.91998e+14	2.29691e+14		0.466854		-1.09896
Zm00001d012212	GRMZM2G049418	253455612338254	807228946759755	247031332166248	787773954011518	966583428063609	116556922554519		4.35905e+14	6.23638e+14		1.43067		0.516694
Zm00001d012217	NA	130107214333637	968674736111706	100047689527331	600677639933783	434962542628624	534219228374881		3.9961e+14	5.23286e+14		1.30949		0.389009
Zm00001d012221	GRMZM2G316362	671657372696374	588123946924964	494062664332497	70308825395528	720104653907389	975192918706146		584614661317945	588535466003021		1.00671		0.00964335
Zm00001d012228	GRMZM2G092817	41820176035812	48468332331875	456143354844978	190247409893782	236571294018568	235056460484948		1.82144e+14	2.20625e+14		1.21127		0.276518
Zm00001d012229	GRMZM2G092945	153087189852306	117509470964027	135805474858395	22845444666334	193316685612722	252539998868126		1.35467e+14	1.56234e+14		1.1533		0.205763
Zm00001d012258	NA	789936658454227	83029263095289	111164099474812	222546142008254	190900227042563	187462383775186		3.28043e+14	2.00303e+14		0.610599		-0.711703
Zm00001d012274	GRMZM2G034360	170786840113927	128580039376732	113943201961682	549472332923034	550952553996257	683800612319848		1.3777e+14	594741833079713		4.31692		2.11
Zm00001d012279	GRMZM2G341159	445659451694764	310206552397677	331639563433188	143768746607102	918254256660429	135983076313606		3.62502e+14	399335359860379		1.10161		0.139612
Zm00001d012291	NA	206988750076241	184509473545087	154394582603905	689302209760078	241645857015902	777046150363463		1.81964e+14	5.69331e+14		3.12881		1.64561
Zm00001d012296	GRMZM2G168079	461711640476187	413993131266788	305083695225317	184142161750192	169152099911132	214658999037907		3.93596e+14	1.89318e+14		0.480995		-1.05591
Zm00001d012302	NA	111942895449396	139535289368472	150689112621412	276705601346546	316556072690832	271966152627212		1.34056e+14	2.88409e+14		2.15141		1.10528
Zm00001d012320	GRMZM2G363408	203186915891167	182203105125773	134632076030605	787773954011518	845760499555658	874176919158896		1.73341e+14	8.35904e+14		4.82232		2.26973
Zm00001d012322	GRMZM2G087875	148440503626104	173784860395279	202318661044157	518946092205088	46879296261085	575985458956917		174848008355180	3.80604e+14		2.17677		1.12219
Zm00001d012327	NA	389476790959784	689604157374762	717008441612536	120529414963762	1474039727797	114225784103429		598696463315694	7.87431e+13		0.131524		-2.9266
Zm00001d012330	GRMZM2G478396	447771581797583	322891578703902	290261815295342	187096314077736	724937571047707	126269999434063		3.53642e+14	3.46101e+14		0.978678		-0.0310939
Zm00001d012333	NA	528032525704697	415146315476445	568172063982371	139829876837044	144987514209541	141810922441332		5.03784e+14	1.42209e+14		0.282283		-1.82479
Zm00001d012335	GRMZM2G110511	50141968640918	751876104696229	692922886726327	136875724509501	152236889920018	203974614470409		4.98314e+14	1.64362e+14		0.329837		-1.60017
Zm00001d012338	NA	743469796192213	721893315245152	715155706621289	18808103152025	19162516461361	179983314577937		7.2684e+14	7.26513e+13		0.0999551		-3.32258
Zm00001d012381	NA	380183418507382	518932894345556	481711097724184	295415232754319	120822928507951	485653843977165		4.60276e+14	300630668413145		0.653153		-0.614506
Zm00001d012382	GRMZM2G045278	549153826732885	576592104828396	926367495623431	0	0	194261537590866		6.84038e+14	64753845863622		0.0946641		-3.40104
Zm00001d012383	NA	59139642878926	691910525794075	926367495623431	0	241645857015902	0.971307687954329		559139221432144	120822928507951		0.216087		-2.21031
Zm00001d012387	NA	705451454341475	588123946924964	691687730065495	236332186203455	193316685612722	233113845109039		6.61754e+14	2.20921e+14		0.333841		-1.58277
Zm00001d012391	GRMZM2G028535	925957837075756	106092947288425	102456245015952	280644471116603	306890238410196	236999075860856		3.78169e+14	2.74845e+14		0.726777		-0.460415
Zm00001d012393	NA	86343878603232	928313288773718	100171205193414	430321522378792	488124631172123	450686767210809		3.71609e+14	456377640253908		1.22811		0.296441
Zm00001d012401	GRMZM2G166297	128501995455495	131001726217012	101653393186411	497282308469771	550952553996257	515764382303749		1.20386e+14	5.21333e+14		4.33052		2.11454
Zm00001d012408	GRMZM2G447271	530567081828079	477418262797912	620666222067699	245194643186085	270643359857811	258367844995852		5.42884e+14	2.58069e+14		0.475366		-1.07289
Zm00001d012420	GRMZM2G310431	330252662876746	392659223388138	450399876372112	123680510779808	120581282650935	130252360954676		3.91104e+14	1.24838e+14		0.319194		-1.64749
Zm00001d012430	NA	0.844852041127515	576592104828396	617578330415621	14770761637716	217481271314312	145696153193149		5.97085e+14	125982728715059		0.210996		-2.24471
Zm00001d012445	NA	0.422426020563757	230636841931358	185273499124686	984717442514398	483291714031805	582784612772597		207955170528022	6.83598e+14		3.28724		1.71688
Zm00001d012448	NA	15536829036335	132039592005703	110484763311355	634158032979272	427713166918147	570157612829191		8.60204e+13	5.4401e+14		6.32419		2.66088
Zm00001d012477	GRMZM2G336337	103790073252515	111166957810915	10517358966978	35154412697764	299640862699719	349670767663558		75158130010136	2.28155e+14		3.03567		1.60202
Zm00001d012479	NA	929337245240266	219104999834791	185273499124686	0.984717442514398	483291714031805	194261537590866		4.44572e+14	3.38777e+14		0.762029		-0.392082
Zm00001d012499	NA	323578331751838	267538736640376	280380562008692	152631203589732	125655845648269	147638768569058		2.90499e+14	141975272602353		0.488729		-1.03289
Zm00001d012510	GRMZM2G010468	338785668492133	33442342080047	414395059708882	521900244532631	241645857015902	437088459579448		2.62208e+14	4.00212e+14		1.52631		0.610053
Zm00001d012518	GRMZM5G833389	627387125741293	654201402138298	601088988993524	169725898391782	160960305358292	16483091464585		6.27559e+14	1.15723e+14		0.184402		-2.43907
Zm00001d012532	NA	788669380392535	749569736276915	892400687450572	41171036271527	426021645919036	372205106024099		8.10213e+14	2.79799e+14		0.34534		-1.53391
Zm00001d012533	NA	114055025552215	155679868303667	157482474255983	656806534157103	106807468801029	63037868948236		1.42406e+14	2.75551e+14		1.93497		0.95231
Zm00001d012539	NA	250498630194308	21564544720582	211829367332558	856704174987526	966583428063609	835324611640723		1.61298e+14	8.86204e+14		5.49422		2.45791
Zm00001d012580	GRMZM2G132284	12250354596349	807228946759755	802851829540307	285568058329175	314139614120673	213687691349952		540777043632137	2.71132e+14		0.501374		-0.99604
Zm00001d012584	GRMZM2G132223	211213010281879	126850263062247	166746149212218	19694348850288	0	485653843977165		1.6827e+14	168449397609151		1.00107		0.00153893
Zm00001d012586	NA	126727806169127	115318420965679	185273499124686	590830465508639	314139614120673	971307687954329		142439908753164	6.25426e+14		4.39081		2.13449
Zm00001d012591	GRMZM2G106344	909905648294334	116471605175336	130247269884654	210729532698081	186067309902245	236999075860856		3.85542e+14	2.11265e+14		0.54797		-0.86783
Zm00001d012594	NA	781488138042951	472805525959285	450832181203403	689302209760078	483291714031805	174835383831779		568375281735213	4.49143e+14		0.790223		-0.339669
Zm00001d012603	NA	142357568929986	119931157804306	10437073784024	575074986428408	497790465452759	504108690048297		90908600172772	5.25658e+14		5.78227		2.53164
Zm00001d012607	GRMZM2G159643	104068874426087	924046507197988	854481377963053	365428642917093	254694733294761	381141136753279		6.27532e+14	3.33755e+14		0.531853		-0.910901
Zm00001d012632	NA	399615015453315	268691920850033	34831417835441	17921857453762	700772985346117	135983076313606		2.34379e+14	284892639704495		1.21552		0.281572
Zm00001d012648	GRMZM2G111428	656027609935515	523545631184184	518148219218706	251102947841171	275476276998129	284593152570618		565907153446135	2.70391e+14		0.477801		-1.06552
Zm00001d012674	GRMZM2G124365	41038687897769	362330478674164	364000667946967	178726215816363	159486265630495	176972260745279		2.5579e+14	171728247397379		0.671364		-0.574832
Zm00001d012675	GRMZM2G116273	845346279571575	639302262149532	677687229314973	388569502816181	305198717411085	344289723072291		720778590345360	3.46019e+14		0.480063		-1.0587
Zm00001d012697	GRMZM2G136400	321043775628456	265232368221062	345843865032748	128013267526872	966583428063609	126269999434063		310706669627422	4.06956e+14		1.30977		0.389318
Zm00001d012703	GRMZM2G082490	608293469611811	807228946759755	833730746061088	393886977005759	193316685612722	252539998868126		749751054144218	279914553828869		0.373343		-1.42143
Zm00001d012736	NA	735021275780938	565060262731828	778148696323682	19694348850288	628279228241346	170950153079962		6.92743e+14	2.72975e+14		0.394049		-1.34355
Zm00001d012764	GRMZM2G118770	650113645647623	117740107805958	168784157702589	115211940774185	111157094227315	106843845674976		3.12213e+14	111070960225492		0.355754		-1.49105
Zm00001d012780	NA	0.422426020563757	576592104828396	247031332166248	689302209760078	966583428063609	582784612772597		411811718497322	746223416865428		1.81205		0.857623
Zm00001d012785	NA	477341403237046	299827894510766	395250131465997	96502309366411	700772985346117	106843845674976		390806476404603	3.01373e+14		0.771157		-0.374904
Zm00001d012789	GRMZM2G111354	193471117418201	196041315641655	171069197525127	344651104880039	749102156749297	495366920856708		1.86861e+14	529706727495348		2.83477		1.50323
Zm00001d012810	GRMZM2G144196	354837857273556	380550789186741	852258095973557	137860441952016	241645857015902	194261537590866		5.29216e+14	1.91256e+14		0.361395		-1.46835
Zm00001d012814	NA	844852041127515	83029263095289	691687730065495	226485011778311	362468785523853	359383844543102		5.39856e+14	3.16113e+14		0.585549		-0.772137
Zm00001d012818	NA	215437270487516	196041315641655	253207115470405	728690907460654	652443813942936	543932305254424		221561900533192	6.41689e+14		2.89621		1.53416
Zm00001d012821	NA	301738906488692	339728068164891	325031475297741	793485315178102	887081941105377	799386227186413		3.22166e+14	8.26651e+14		2.56592		1.35947
Zm00001d012850	GRMZM2G313481	38288694503899	378013783925497	288964900801469	106940314257064	120339636793919	11442004564102		2.35089e+14	7.9574e+13		0.338484		-1.56284
Zm00001d012850	GRMZM2G146158	38288694503899	378013783925497	288964900801469	106940314257064	120339636793919	11442004564102		2.35089e+14	7.9574e+13		0.338484		-1.56284
Zm00001d012859	NA	342165076656644	242168684027926	166746149212218	689302209760078	966583428063609	971307687954329		250359969965596	875731108592672		3.49789		1.80648
Zm00001d012902	NA	477341403237046	369018947090173	40760169807431	689302209760078	724937571047707	116556922554519		2.95707e+14	5.10266e+14		1.72558		0.787081
Zm00001d012907	GRMZM2G354956	270352653160805	193734947222341	13957270267393	630219163209214	676608399644526	602210766531684		1.59348e+14	6.36346e+14		3.99343		1.99763
Zm00001d012960	NA	12250354596349	115318420965679	17909771582053	472664372406911	217481271314312	310818460145385		48492849048027	3.33655e+14		6.88049		2.78251
Zm00001d012972	GRMZM2G119186	376804010342872	336729789219783	245178597175001	728690907460654	749102156749297	883889996038439		319570798912552	7.87228e+14		2.46339		1.30065
Zm00001d012975	NA	211213010281879	242168684027926	253207115470405	118166093101728	966583428063609	291392306386299		235529603260070	458713942517212		1.94759		0.961686
Zm00001d012982	GRMZM2G107076	144047273012241	18335628933543	253207115470405	738538081885798	106324177086997	104901230299068		1.3853e+14	3.16588e+14		2.28534		1.19241
Zm00001d012994	GRMZM2G108694	346389336862281	369018947090173	432304831290935	177249139652592	966583428063609	106843845674976		382571038414463	416892137797059		1.08971		0.123947
Zm00001d013004	GRMZM2G423139	195160821500456	15452668409401	182185607472608	101425896578983	410797956927034	660489227808944		1.30933e+14	3.90904e+14		2.98553		1.57799
Zm00001d013033	NA	621811102269851	688450973165105	629312318693518	30230825485192	231980022735266	314703690897203		6.46525e+14	1.92305e+14		0.297444		-1.74931
Zm00001d013038	AC210013.4_FG002	548308974691757	453201394395119	564466593999878	168386682669962	125655845648269	145696153193149		521992321028918	1.4658e+14		0.280808		-1.83234
Zm00001d013039	GRMZM2G024150	164746148019865	103786578869111	117339882778968	423428500281191	386633371225444	398236152061275		128624203222648	402766007855970		3.13134		1.64678
Zm00001d013050	NA	633639030845636	345955262897038	617578330415621	177249139652592	314139614120673	184548460711323		5.32391e+14	225312404828196		0.423209		-1.24056
Zm00001d013053	GRMZM2G054224	532256785910334	311359736607334	45700796450756	247164078071114	1474039727797	233113845109039		296439106322808	1.60584e+14		0.54171		-0.884408
Zm00001d013054	GRMZM2G350428	887094643183891	126850263062247	988125328664993	0.984717442514398	483291714031805	194261537590866		667356744970377	3.38777e+14		0.507639		-0.978124
Zm00001d013061	GRMZM2G009928	165802213071275	118432018331753	122589298587501	706042406282823	54370317828578	689628458447574		1.35608e+14	4.83347e+14		3.5643		1.83362
Zm00001d013089	NA	147342195972639	777246157308678	816438552809451	554395920135606	224730647024789	501194766984434		580342302030256	4.26774e+14		0.735383		-0.443433
Zm00001d013097	AC159612.1_FG007	221646932989804	206881247212429	188855453441097	600677639933783	676608399644526	598325535779867		2.05795e+14	6.25204e+14		3.038		1.60312
Zm00001d013099	GRMZM2G124229	409330813926281	437056815459924	420570843013038	166417247784933	181234392761927	153466614696784		4.22319e+14	167039418414548		0.395529		-1.33815
Zm00001d013104	NA	211213010281879	115318420965679	30878916520781	19694348850288	966583428063609	116556922554519		1.19137e+14	367611566489472		3.08563		1.62556
Zm00001d013107	NA	140667864847731	156833052513324	184038342463855	27769031878906	316556072690832	379781305990143		1.60513e+14	2.41369e+14		1.50373		0.588548
Zm00001d013113	NA	519161579272858	445129104927522	402043493100569	165432530342419	193316685612722	218544229789724		455444725766983	1.92431e+14		0.422513		-1.24293
Zm00001d013115	NA	171927390369449	163752157771265	170451619194711	206790662928024	289975028419083	631349997170314		1.6871e+14	3.76039e+14		2.2289		1.15633
Zm00001d013118	GRMZM2G089448	485789923648321	461273683862717	76579712971537	354498279305183	217481271314312	184548460711323		3.41214e+14	2.52176e+14		0.739054		-0.436248
Zm00001d013130	GRMZM2G016756	59139642878926	691910525794075	864609662581869	462817197981767	507456299733395	417662305820362		5.38553e+14	4.62645e+14		0.859052		-0.219183
Zm00001d013135	GRMZM5G874903	149116385259006	109552499917395	150689112621412	578029138755951	59203234968896	54976015138215		1.36453e+14	2.30736e+14		1.69096		0.757843
Zm00001d013142	GRMZM2G130675	198540229664966	922547367725434	259382898774561	689302209760078	0	0		460156832054987	2.29767e+14		0.499324		-1.00195
Zm00001d013146	GRMZM2G085646	108563487284886	980206578208273	155012160934321	295415232754319	275476276998129	336072460032198		4.14594e+14	3.02321e+14		0.729198		-0.455617
Zm00001d013151	GRMZM2G112548	228110051104429	253700526124494	172921932516374	974870268089254	579950056838165	76733307348392		218244169915099	5.43851e+14		2.49194		1.31727
Zm00001d013163	NA	243317387844724	258313262963121	248884067157495	480542111947026	534037344005144	564329766701465		2.50172e+14	5.26303e+14		2.10377		1.07298
Zm00001d013167	NA	190091709253691	288296052414198	166746149212218	62037198878407	108740635657156	864463842279353		2.15045e+14	3.45081e+14		1.60469		0.682297
Zm00001d013195	GRMZM2G114557	410640334590029	414339086529685	354551719491608	184142161750192	182925913761038	199020945261842		3.93177e+14	1.88696e+14		0.479927		-1.05911
Zm00001d013200	NA	929337245240266	691910525794075	111164099474812	0.984717442514398	0	194261537590866		577470623503051	97130768795433		0.1682		-2.57175
Zm00001d013212	GRMZM2G176085	580413352254603	673459578439567	802851829540307	254057100168715	280309194138447	298191460201979		685574920078159	277519251503047		0.404798		-1.30473
Zm00001d013214	GRMZM2G176042	675881632902012	149913947255383	222328198949624	393886977005759	483291714031805	485653843977165		349374593035673	4.54278e+14		1.30026		0.378799
Zm00001d013220	GRMZM2G377904	190302922263973	216222039310649	227268825592948	43632829877813	426021645919036	419410659658679		2.11265e+14	2.96355e+14		1.40277		0.488276
Zm00001d013243	GRMZM5G858887	101213274527076	110590365706086	120674805763212	345635822322554	430129625488306	407949228940818		110826148665458	394571558917226		3.56027		1.83199
Zm00001d013244	GRMZM5G818068	370890046054979	311359736607334	30878916520781	108318918676584	169152099911132	165122306952236		2.3771e+14	1.47531e+14		0.620636		-0.688181
Zm00001d013259	GRMZM2G553379	464668622620133	115318420965679	432304831290935	177249139652592	193316685612722	262253075747669		3.37431e+14	2.1094e+14		0.625135		-0.677761
Zm00001d013261	GRMZM2G130053	189669283233127	136075736739501	221093042288792	896092872688102	749102156749297	981020764833872		182279354087140	8.75405e+14		4.80255		2.2638
Zm00001d013263	GRMZM2G129865	116462853869428	113473326230228	140931375000845	478572677061997	418047332637511	436117151891494		1.23623e+14	444245720530334		3.59357		1.84542
Zm00001d013269	GRMZM2G473711	789936658454227	841824473049458	122280509422293	265873709478887	241645857015902	369096921422645		584680546975326	292205495972478		0.499769		-1.00067
Zm00001d013277	NA	135176326580402	161445789351951	104988316170656	492358721257199	0	388523075181732		1.3387e+14	2.93627e+14		2.19337		1.13315
Zm00001d013281	NA	840627780921877	100327026240141	109928942813981	590830465508639	120822928507951	388523075181732		350294583325333	366725489732774		1.04691		0.0661319
Zm00001d013296	GRMZM2G051270	105843063712455	964407954535975	119316133436298	430419994123043	430854563059354	404258259726592		3.96522e+14	4.21844e+14		1.06386		0.0893082
Zm00001d013313	NA	229799755186684	186008613017641	147045400471959	201867075715452	22231418845463	218544229789724		1.87618e+14	1.47548e+14		0.786426		-0.346617
Zm00001d013333	NA	540282880301046	372478499719144	384133721518516	137860441952016	821595913854068	132097845561789		4.32298e+14	3.63851e+14		0.841667		-0.248678
Zm00001d013364	GRMZM2G164470	506911224676509	138382105158815	117339882778968	364345453730327	410797956927034	301105383265842		2.54211e+14	358749597974401		1.41123		0.49695
Zm00001d013384	NA	124193250045745	138382105158815	216152415645467	256026535053743	144987514209541	495366920856708		1.59576e+14	298793656706664		1.87242		0.904907
Zm00001d013406	GRMZM2G181000	340052946553825	434750447040611	468124374455041	166417247784933	159486265630495	175806691519734		4.14309e+14	1.67237e+14		0.403652		-1.30882
Zm00001d013443	GRMZM2G114137	0.844852041127515	230636841931358	30878916520781	275720883904031	217481271314312	349670767663558		1.30758e+14	2.80958e+14		2.14869		1.10345
Zm00001d013473	NA	760366837014764	807228946759755	123515666083124	0	0	194261537590866		5.63704e+14	64753845863622		0.114872		-3.1219
Zm00001d013483	NA	12250354596349	207573157738223	197625065732999	472664372406911	289975028419083	349670767663558		1.3915e+14	370770056163184		2.66454		1.41389
Zm00001d013487	NA	129684788313074	83029263095289	122280509422293	580983291083495	386633371225444	359383844543102		1.11665e+14	4.42334e+14		3.96126		1.98596
Zm00001d013492	GRMZM2G102754	595620688994898	484337368055853	494062664332497	109303636119098	144987514209541	116556922554519		524673573794416	123616024294386		0.235606		-2.08555
Zm00001d013529	GRMZM2G122251	466991965733234	437864044406684	370732271748497	176756780931334	18872541432942	199992252949796		425196093962805	131873858438024		0.310148		-1.68897
Zm00001d013550	NA	100114966873611	113012052546366	932543278927588	19694348850288	193316685612722	291392306386299		3.8189e+14	1.68134e+14		0.440269		-1.18354
Zm00001d013569	NA	0	0	123515666083124	393886977005759	966583428063609	0.971307687954329		4.11719e+13	680235202534684		16.5218		4.0463
Zm00001d013574	NA	135176326580402	138382105158815	926367495623431	0.984717442514398	0	485653843977165		3.99975e+14	2.42827e+14		0.607105		-0.719983
Zm00001d013593	NA	304146734805905	461273683862717	172921932516374	886245698262958	241645857015902	582784612772597		312780783728332	5.70225e+14		1.82308		0.86638
Zm00001d013598	NA	44861643383871	400154920750907	398955601448491	140814594279559	130488762788587	153466614696784		281324055194423	141589990588310		0.503299		-0.990514
Zm00001d013627	NA	242979447028273	252777978756769	255986217957275	517173600808562	52485480143854	478466167086302		2.50581e+14	3.49375e+14		1.39426		0.479498
Zm00001d013630	GRMZM2G161411	202764489870604	138382105158815	265558682078717	393886977005759	0	106843845674976		2.02235e+14	1.6691e+14		0.825328		-0.276961
Zm00001d013643	NA	151650941382389	133769368320188	155012160934321	423428500281191	845760499555658	79647230412255		1.46811e+14	4.49612e+14		3.06253		1.61472
Zm00001d013644	GRMZM2G112149	208627763036029	176125824340882	199428394457812	838782317533764	805647287291018	847563088508947		194727327278241	830664231111243		4.26578		2.09281
Zm00001d013646	NA	59139642878926	345955262897038	247031332166248	118166093101728	169152099911132	874176919158896		217375412647404	3.87165e+14		1.78109		0.83276
Zm00001d013647	GRMZM2G448511	273732061325315	217951815625134	255059850461651	433275674706335	579950056838165	466227690218078		2.48915e+14	493151140587526		1.98121		0.986379
Zm00001d013655	GRMZM2G439195	342165076656644	288296052414198	302613381903654	886245698262958	724937571047707	67991538156803		3.11025e+14	5.59725e+14		1.79961		0.847688
Zm00001d013725	GRMZM2G060940	372579750137234	43129089441164	54717440074824	122104962871785	101491259946679	113642999490656		1.56809e+14	112413074103040		0.71688		-0.480196
Zm00001d013753	GRMZM2G178351	916664464623354	117624789384993	852258095973557	128013267526872	193316685612722	126269999434063		6.28849e+14	149199984191219		0.237259		-2.07547
Zm00001d013759	GRMZM2G074871	228110051104429	299827894510766	345843865032748	797621128436662	555785471136575	82561153476118		2.91261e+14	4.78656e+14		1.64339		0.716678
Zm00001d013781	GRMZM2G086763	266973244996295	230636841931358	214917258984636	76807960516123	990748013765199	903316149797526		2.37509e+14	6.56957e+14		2.76603		1.46782
Zm00001d013786	GRMZM2G124863	120898327085347	111628231494777	120366016598005	399499866428091	342653825248549	356178529172852		1.17631e+14	366110740283164		3.11237		1.63801
Zm00001d013790	NA	109830765346577	126850263062247	988125328664993	384039802580615	579950056838165	339957690784015		4.08269e+14	4.34649e+14		1.06462		0.0903322
Zm00001d013825	NA	536481046115972	419759052315072	343373551711085	214668402468139	118406469937792	201060691406546		4.33205e+14	1.78045e+14		0.410996		-1.2828
Zm00001d013849	NA	383985252692456	426678157573013	423658734665116	861627762200098	104632656087886	823668919385271		4.11441e+14	5.96643e+14		1.45013		0.536184
Zm00001d013855	GRMZM2G063632	13940058678604	219104999834791	148218799299749	19694348850288	724937571047707	67991538156803		1.27088e+14	270874486018266		2.13139		1.0918
Zm00001d013858	GRMZM2G166719	131923646222061	149567991992486	119316133436298	3761620630405	439795459768942	394350921309458		1.33603e+14	2.79303e+14		2.09055		1.06388
Zm00001d013862	GRMZM2G100158	446081877715328	569672999570455	418718108021791	162478378014876	186067309902245	198146768342683		4.78158e+14	182230818753268		0.38111		-1.39172
Zm00001d013869	GRMZM2G113135	302034604703087	311359736607334	295202441938667	102410614021497	101491259946679	110729076426794		3.02866e+14	104876983464990		0.346282		-1.52998
Zm00001d013879	GRMZM2G339562	440590339447999	529311552232468	530499785827018	837009826137238	676608399644526	981020764833872		500133892502495	831546330205212		1.66265		0.733482
Zm00001d013900	GRMZM2G376743	228110051104429	403614473379877	648457246936402	787773954011518	241645857015902	777046150363463		426727257140236	6.02155e+14		1.4111		0.496821
Zm00001d013911	GRMZM2G085747	475271515736284	483991412792956	463060232145633	192315316523062	235363064733489	201449214481728		4.74108e+14	2.09709e+14		0.442324		-1.17682
Zm00001d013917	NA	566050867555435	345955262897038	444656397899247	393886977005759	966583428063609	106843845674976		4.52221e+14	4.89105e+14		1.08156		0.113116
Zm00001d013919	NA	321043775628456	299827894510766	265558682078717	590830465508639	966583428063609	388523075181732		2.95477e+14	6.48646e+14		2.19525		1.13439
Zm00001d013945	NA	511135484882147	495869210152421	222328198949624	100441179136469	111157094227315	116556922554519		409777631328064	109385065306101		0.266938		-1.90543
Zm00001d013947	NA	302034604703087	279070578736944	376722781553529	133921572181958	845760499555658	961594611074786		3.19276e+14	647092227604134		2.02675		1.01917
Zm00001d013955	NA	430874540975033	403614473379877	605226763807309	295415232754319	120822928507951	213687691349952		4.79905e+14	209975284204074		0.437535		-1.19253
Zm00001d013979	GRMZM2G013082	924268132993501	742650631018974	698481091700067	281629188559118	229563564165107	295277537138116		7.88467e+14	2.68823e+14		0.340945		-1.55239
Zm00001d013997	GRMZM2G102862	197695377623839	196041315641655	279145405347861	122695793337294	961750510923291	115877007172951		2.24294e+14	4.00108e+14		1.78385		0.834997
Zm00001d014001	NA	85330056153879	66884684160094	759621346411214	137860441952016	217481271314312	407949228940818		303945362241729	2.5443e+14		0.837092		-0.256541
Zm00001d014062	NA	650536071668187	714974209987211	704039296673808	214668402468139	224730647024789	214658999037907		6.8985e+14	2.18019e+14		0.316039		-1.66183
Zm00001d014066	NA	996925408530468	841824473049458	103753159509824	462817197981767	434962542628624	427375382699905		6.47501e+14	4.41718e+14		0.682189		-0.551756
Zm00001d014083	GRMZM2G025833	87019760236134	133769368320188	167363727542633	256026535053743	241645857015902	281679229506755		1.29384e+14	259783873858800		2.00785		1.00565
Zm00001d014100	NA	462134066496751	442822736508208	321140731816123	103395331464012	821595913854068	16609361464019		408699178273694	3.13867e+14		0.767966		-0.380887
Zm00001d014102	GRMZM2G347174	929337245240266	184509473545087	209976632341311	492358721257199	241645857015902	0		4.41274e+14	2.44668e+14		0.554458		-0.85085
Zm00001d014121	GRMZM2G122654	253033186317691	349414815526008	518765797549122	748385256310942	700772985346117	73819384284529		3.73738e+14	507659208647196		1.35833		0.441833
Zm00001d014123	GRMZM2G134947	350613597067919	318278841865275	339050503398176	191429070824799	177851350763704	179789053040346		3.35981e+14	1.83023e+14		0.544743		-0.876353
Zm00001d014129	GRMZM2G381453	200314418951334	220488820886379	224736754438244	100047292159463	983498638054722	100724607240864		2.1518e+14	3.94757e+14		1.83454		0.87542
Zm00001d014134	NA	107422937029364	110013773601258	112461013968685	301323537409406	282725652708606	391436998245595		109965908199769	325162062787869		2.95694		1.5641
Zm00001d014135	NA	380183418507382	691910525794075	864609662581869	157554790802304	724937571047707	174835383831779		6.45568e+14	352442581893930		0.545942		-0.873181
Zm00001d014136	GRMZM2G067591	152073367402953	184509473545087	432304831290935	0.984717442514398	0	0		256295890746325	0		0		#NUM!
Zm00001d014146	NA	103494375038121	102633394659455	122280509422293	334803930454895	362468785523853	505079997736251		1.09469e+14	4.00784e+14		3.66115		1.8723
Zm00001d014160	NA	15629762760859	196041315641655	321140731816123	275720883904031	628279228241346	553645382133968		1.77604e+14	4.85882e+14		2.73576		1.45194
Zm00001d014249	GRMZM2G064775	27880117357208	184509473545087	191449282428842	393886977005759	483291714031805	0.971307687954329		1.34613e+14	438589345518782		3.25815		1.70405
Zm00001d014250	AC197764.4_FG003	334561408286496	378244420767428	258765320444145	216637837353167	289975028419083	291392306386299		3.23857e+14	2.66002e+14		0.821355		-0.283922
Zm00001d014258	GRMZM2G088064	341996106248418	383895023394746	374746530896199	957933128078006	916562735661317	937506180413518		3.66879e+14	9.37334e+14		2.55488		1.35326
Zm00001d014258	GRMZM2G088028	341996106248418	383895023394746	374746530896199	957933128078006	916562735661317	937506180413518		3.66879e+14	9.37334e+14		2.55488		1.35326
Zm00001d014258	GRMZM2G088018	341996106248418	383895023394746	374746530896199	957933128078006	916562735661317	937506180413518		3.66879e+14	9.37334e+14		2.55488		1.35326
Zm00001d014294	GRMZM2G377341	406965228211124	489180741736411	550509323732485	992496710310261	112921108983531	958972080317309		4.82218e+14	6.8813e+14		1.42701		0.512994
Zm00001d014325	GRMZM2G048549	443969747612509	70805510472927	883137012494338	189065748962764	125655845648269	183577153023368		4.65971e+14	1.661e+14		0.356459		-1.48819
Zm00001d014351	NA	415244778214174	408227210218504	360048166632307	104380048906526	966583428063609	971307687954329		394506718354995	6.80757e+14		1.72559		0.78709
Zm00001d014377	GRMZM2G035405	221308992173353	238478494557025	299896037249826	507227954639166	546602928569971	496726751619844		2.53228e+14	5.16853e+14		2.04106		1.02932
Zm00001d014383	GRMZM2G014813	697425359950764	67576594685888	857816300947297	185520766169713	199841123752151	172407114611893		540939418527983	1.85923e+14		0.343704		-1.54076
Zm00001d014416	GRMZM2G173272	316819515422818	369018947090173	284086031991186	177249139652592	483291714031805	135983076313606		3.23308e+14	265507976666001		0.821223		-0.284155
Zm00001d014447	GRMZM2G104484	116251640859146	104709126236837	923897182301769	386009237465644	451877752619737	382695229054006		3.81619e+14	406860739713129		1.06614		0.0924009
Zm00001d014463	AC209987.4_FG010	207875844719425	18843029985792	189411273938471	46577135030931	425296708347988	544903612942379		138710049547896	338925818773766		2.44341		1.2889
Zm00001d014495	NA	245429517947543	272151473479003	232209452236273	974870268089254	12323938707811	134040460937697		2.4993e+14	3.73745e+14		1.4954		0.580529
Zm00001d014503	NA	143624846991678	380550789186741	401425914770154	610524814358927	724937571047707	592497689652141		308533850316191	642653358352925		2.08293		1.05861
Zm00001d014506	GRMZM2G305809	570275127761073	426678157573013	327316515120279	157554790802304	966583428063609	213687691349952		4.41423e+14	445941970071955		1.01024		0.0146933
Zm00001d014513	NA	898077719718548	818760788856323	775060804671604	349574692092611	314139614120673	45554330565058		8.30633e+14	236422878926114		0.28463		-1.81284
Zm00001d014515	NA	532256785910334	219104999834791	259382898774561	236332186203455	241645857015902	116556922554519		3.36915e+14	1.98178e+14		0.588215		-0.765585
Zm00001d014520	NA	337940816451006	0	0	118166093101728	241645857015902	67991538156803		112646938817002	1.42601e+14		1.26591		0.340178
Zm00001d014555	GRMZM2G177535	878646122772616	934079209822002	734918213194589	468725502636853	401132122646398	445830228771037		849214515263069	438562618018096		0.516433		-0.953346
Zm00001d014564	GRMZM2G113349	291473954188993	518932894345556	728742429890433	181188009422649	231980022735266	169007537704053		513049759474994	1.94059e+14		0.378245		-1.40261
Zm00001d014583	GRMZM2G061596	247964074070926	189122210383714	213064523993389	699149384185222	821595913854068	971307687954329		216716936149343	8.30684e+14		3.83304		1.93849
Zm00001d014603	GRMZM2G061776	215437270487516	415146315476445	240855548862092	120135527986757	1474039727797	185519768399277		2.9048e+14	102376445371277		0.352439		-1.50455
Zm00001d014606	GRMZM2G133434	13940058678604	184509473545087	30878916520781	19694348850288	724937571047707	291392306386299		7.64428e+13	3.45341e+14		4.51764		2.17557
Zm00001d014611	GRMZM2G432480	202173093441814	155910505145598	158779388749856	316094299047122	389049829795603	37686738292628		172287662445756	2.4761e+14		1.43719		0.523252
Zm00001d014630	GRMZM2G307397	228110051104429	576592104828396	463183747811716	0	241645857015902	291392306386299		4.22629e+14	1.77679e+14		0.420415		-1.25011
Zm00001d014639	NA	168970408225503	461273683862717	432304831290935	590830465508639	289975028419083	116556922554519		3.54183e+14	3.32454e+14		0.938651		-0.0913395
Zm00001d014682	NA	506911224676509	576592104828396	142043015995593	502205895682343	338304199822263	747906919724833		408515448500166	529472338409813		1.29609		0.374165
Zm00001d014695	GRMZM2G305148	465513474661261	659621367923685	861521770929791	531747418957775	749102156749297	602210766531684		662218871171579	627686780746252		0.947854		-0.0772633
Zm00001d014695	GRMZM2G456816	465513474661261	659621367923685	861521770929791	531747418957775	749102156749297	602210766531684		662218871171579	627686780746252		0.947854		-0.0772633
Zm00001d014695	GRMZM2G156398	465513474661261	659621367923685	861521770929791	531747418957775	749102156749297	602210766531684		662218871171579	627686780746252		0.947854		-0.0772633
Zm00001d014716	NA	387364660856966	45666094702409	609549812120218	167401965227448	157311452917352	159197330055715		3.47527e+14	161303582733505		0.464147		-1.10735
Zm00001d014717	GRMZM2G347766	113632599531651	968674736111706	137719967682683	275720883904031	265810442717492	398236152061275		4.06676e+14	3.13256e+14		0.770284		-0.376538
Zm00001d014728	GRMZM2G439198	13602117862153	174130815658176	17909771582053	699149384185222	604114642539756	592497689652141		6.85476e+13	6.31921e+14		9.21872		3.20457
Zm00001d014748	GRMZM2G050450	180375910780724	266385552430719	260000477104976	955175919238966	942418842362019	951881534195242		2.35587e+14	9.49825e+14		4.03173		2.0114
Zm00001d014768	GRMZM2G148954	274576913366442	196041315641655	172921932516374	590830465508639	338304199822263	427375382699905		2.14513e+14	452170016010269		2.10789		1.0758
Zm00001d014816	NA	249231352132617	230636841931358	259382898774561	102410614021497	797431328152477	942168457315699		2.46417e+14	6.14003e+14		2.49172		1.31714
Zm00001d014818	GRMZM2G048458	544929566527247	507401052248989	419953264682622	118166093101728	120822928507951	223400768229496		490761294486286	1.5413e+14		0.314063		-1.67087
Zm00001d014832	NA	177418928636778	322891578703902	209976632341311	551441767808063	628279228241346	466227690218078		236762379893997	5.4865e+14		2.3173		1.21245
Zm00001d014834	NA	874421862566978	253700526124494	611402547111465	282613906001632	128072304218428	251568691180171		5.79842e+14	220751633800077		0.38071		-1.39323
Zm00001d014852	NA	219661530693154	242168684027926	191449282428842	286355832283187	265568796860477	263904298817191		2.1776e+14	2.71943e+14		1.24882		0.320566
Zm00001d014872	GRMZM2G040871	0.844852041127515	115318420965679	0	590830465508639	966583428063609	777046150363463		5.76592e+13	7.78153e+14		13.4957		3.75443
Zm00001d014919	GRMZM2G074282	126727806169127	132616184110531	201330535715492	911848351768332	886840295248361	884861303726394		1.53558e+14	8.94517e+14		5.82526		2.54232
Zm00001d014928	NA	143624846991678	311359736607334	339668081728592	19694348850288	966583428063609	116556922554519		264884221775868	367611566489472		1.38782		0.47282
Zm00001d014944	GRMZM2G128929	114055025552215	103671260448146	108137965655775	380199404554809	30664859255318	356275659941648		108621417218712	2.55713e+14		2.35417		1.23522
Zm00001d014945	GRMZM2G173192	684330153313287	484337368055853	314964948511967	739522799328313	456710669760055	858635996151627		4.94544e+14	6.84956e+14		1.38503		0.469913
Zm00001d014947	GRMZM2G089836	116048876369275	106854048866798	140369378720166	135891007066987	133388513072778	158323153136556		121090767985413	1.42534e+14		1.17709		0.235219
Zm00001d014960	NA	81950647989369	784165262566619	100665267857746	152631203589732	24647877415622	167064922328145		322260392804578	1.14781e+14		0.356176		-1.48934
Zm00001d014971	GRMZM2G168603	15629762760859	155679868303667	106841051161902	305262407179463	311723155550514	322474152400837		92716894075476	313153238376938		3.37752		1.75596
Zm00001d014976	GRMZM2G163866	0	0	0	0	483291714031805	388523075181732		0	2.90605e+14		#DIV/0!		#DIV/0!
Zm00001d014977	NA	27157768862044	373285728665904	398152749618951	672857428470088	880557502965948	668162558543783		2.66199e+14	740525829993273		2.78185		1.47605
Zm00001d014983	GRMZM2G020146	626035362475489	582703981139577	726148600902687	291180947751507	326221906971468	299065637121138		6.44963e+14	305489497281371		0.473655		-1.07809
Zm00001d014984	GRMZM2G020320	270775079181369	317125657655618	204418427367571	66960786090979	821595913854068	893603072917983		264106388068186	594053257621010		2.2493		1.16947
Zm00001d014990	GRMZM2G389155	464668622620133	807228946759755	741093996498745	364345453730327	531620885434985	359383844543102		670997188626211	418450061236138		0.623624		-0.681251
Zm00001d015004	GRMZM2G169699	138555734744912	174130815658176	163040679229724	36040658396027	326221906971468	310818460145385		1.58576e+14	2.2436e+14		1.41485		0.500646
Zm00001d015053	GRMZM2G046615	423270872604885	558141157473887	494062664332497	777926779586374	966583428063609	922742303556613		4.91825e+14	8.89084e+14		1.80773		0.854175
Zm00001d015054	GRMZM2G064406	380183418507382	530464736442124	524941580853278	118166093101728	144987514209541	874176919158896		4.7853e+14	379110175490055		0.792239		-0.335992
Zm00001d015090	GRMZM2G029065	997347834551031	908709157209552	956011255483381	238498564576987	224730647024789	257396537307897		9.54023e+14	240208582969891		0.251785		-1.98974
Zm00001d015093	NA	367510637890469	27676421031763	284086031991186	137860441952016	966583428063609	126269999434063		226424363637806	4.10238e+14		1.81181		0.857432
Zm00001d015133	GRMZM2G168747	24623635164682	237809647715424	256301182905787	17921857453762	302057321269878	267109614187441		1.72911e+14	1.95696e+14		1.13177		0.178582
Zm00001d015138	NA	39163116366466	455969036498296	477696838576483	140607803616631	158978809330762	127056758661306		324276330480415	1.42214e+14		0.438559		-1.18916
Zm00001d015175	NA	764591097220401	864888157242594	107458629492318	22845444666334	229563564165107	206888537534272		578979294651771	1.53099e+14		0.264429		-1.91905
Zm00001d015181	GRMZM5G871910	215437270487516	174130815658176	175392245838036	708996558610366	676608399644526	874176919158896		1.8832e+14	753260625804596		3.99989		1.99996
Zm00001d015183	GRMZM2G139689	757409854870817	725352867874122	828790119417763	356467714190212	389049829795603	323445460088792		770517614054234	3.56321e+14		0.462444		-1.11265
Zm00001d015217	NA	781488138042951	403614473379877	11425199112689	209744815255567	17398501705145	213687691349952		398842603511839	146943669436888		0.368425		-1.44056
Zm00001d015223	NA	392856199124294	253700526124494	209976632341311	14770761637716	0	971307687954329		2.85511e+14	3.28693e+14		1.15124		0.203193
Zm00001d015224	NA	461289214455623	449741841766149	878813964181429	138451272417524	122997741221094	124521645595745		596615006801067	1.28657e+14		0.215645		-2.21327
Zm00001d015226	GRMZM2G010920	512402762943838	531617920651781	560761124017384	119150810544242	115023427939569	121024937919109		5.34927e+14	118399725467640		0.221338		-2.17568
Zm00001d015242	NA	101804670955866	103786578869111	106841051161902	492358721257199	362468785523853	495366920856708		1.04144e+14	4.50065e+14		4.32156		2.11155
Zm00001d015283	NA	147849107197315	126850263062247	17909771582053	590830465508639	314139614120673	349670767663558		9.75364e+13	418213615764290		4.28777		2.10023
Zm00001d015288	NA	211213010281879	242168684027926	370546998249373	344651104880039	386633371225444	359383844543102		274642897519726	3.63556e+14		1.32374		0.404621
Zm00001d015292	GRMZM2G482256	291051528168429	331540460276328	307306977214813	12377898252406	143054347353414	13122366864263		3.09966e+14	56184870823361		0.181261		-2.46386
Zm00001d015307	GRMZM2G085513	635751160948455	469345973330314	542851352435331	197928205945394	205398978463517	201060691406546		5.49316e+14	201462625271819		0.366752		-1.44712
Zm00001d015310	NA	202764489870604	403614473379877	753445563107058	886245698262958	241645857015902	874176919158896		4.53275e+14	6.67356e+14		1.4723		0.558071
Zm00001d015330	NA	117012007696161	124543894642934	155629739264736	305262407179463	386633371225444	320531537024929		1.32395e+14	3.37476e+14		2.549		1.34993
Zm00001d015334	NA	760366837014764	691910525794075	185273499124686	0	241645857015902	0		545850287311175	8.05486e+13		0.147565		-2.76057
Zm00001d015354	NA	29569821439463	691910525794075	104988316170656	19694348850288	120822928507951	213687691349952		2.7549e+14	1.18068e+14		0.428576		-1.22238
Zm00001d015356	GRMZM2G088396	443969747612509	446282289137179	524941580853278	113734864610413	107774052229092	114128653334634		4.71731e+14	1.11879e+14		0.237167		-2.07602
Zm00001d015361	NA	163859053376682	161445789351951	147230673971084	454742514953149	413939353068241	458651490252034		1.57512e+14	442444452757808		2.80896		1.49004
Zm00001d015377	NA	253455612338254	115318420965679	135867232691437	708996558610366	604114642539756	650776150929401		168213755331790	654629117359841		3.89165		1.96038
Zm00001d015411	NA	232334311310067	149913947255383	117339882778968	0.984717442514398	0	582784612772597		1.66529e+14	2.91392e+14		1.7498		0.807186
Zm00001d015419	NA	211213010281879	807228946759755	555820497374059	167401965227448	169152099911132	126269999434063		5.24754e+14	154274688190881		0.293994		-1.76614
Zm00001d015432	NA	0.422426020563757	115318420965679	30878916520781	787773954011518	966583428063609	485653843977165		73098668743230	7.4667e+14		10.2146		3.35255
Zm00001d015459	GRMZM2G075333	165024949193437	173658010132216	143062020240779	574779571195654	561584971704957	636983581760449		1.60582e+14	5.91116e+14		3.68109		1.88013
Zm00001d015476	NA	109830765346577	922547367725434	617578330415621	275720883904031	483291714031805	369096921422645		5.49985e+14	376036506452827		0.683721		-0.548521
Zm00001d015517	GRMZM2G075845	253455612338254	184509473545087	234679765557936	590830465508639	241645857015902	777046150363463		2.24215e+14	536507490962668		2.39283		1.25872
Zm00001d015531	NA	164746148019865	103786578869111	926367495623431	236332186203455	410797956927034	242826921988582		3.983e+14	2.96652e+14		0.744796		-0.425083
Zm00001d015559	NA	176574076595651	182203105125773	13957270267393	541594593382919	628279228241346	650776150929401		1.24245e+14	6.06883e+14		4.88458		2.28823
Zm00001d015569	GRMZM2G069095	371439199881712	341919118163239	393953216972125	180597178957141	173018433623386	174446860756597		369103845005692	176020824445708		0.476887		-1.06828
Zm00001d015578	GRMZM2G148052	477341403237046	322891578703902	666984596848871	206790662928024	169152099911132	194261537590866		489072526263273	1.90068e+14		0.38863		-1.36353
Zm00001d015609	GRMZM2G038001	219661530693154	27676421031763	432304831290935	295415232754319	966583428063609	116556922554519		2.26548e+14	4.59519e+14		2.02835		1.02031
Zm00001d015618	GRMZM5G844562	90225973732213	753490562589748	78555963628867	246277832372851	245028899014125	276337037223007		307424166650276	2.55881e+14		0.832339		-0.264756
Zm00001d015623	GRMZM2G417945	553378086938522	761101578373483	654633030240558	216637837353167	314139614120673	378809998302188		656370898517521	3.03196e+14		0.461928		-1.11426
Zm00001d015636	GRMZM2G137507	173194668431141	169518078819548	222945777280039	679455035334934	483291714031805	79647230412255		1.88553e+14	414131326592998		2.19637		1.13512
Zm00001d015654	NA	29569821439463	576592104828396	30878916520781	14770761637716	241645857015902	106843845674976		2.12347e+14	1.21087e+14		0.570231		-0.810382
Zm00001d015699	NA	464668622620133	691910525794075	432304831290935	0	241645857015902	0		5.29628e+14	8.05486e+13		0.152085		-2.71705
Zm00001d015700	GRMZM2G170577	15291821944408	204113605109252	246413753835833	418504913068619	582366515408324	417662305820361		1.55273e+14	4.72845e+14		3.04525		1.60656
Zm00001d015707	NA	0.844852041127515	230636841931358	0.617578330415621	886245698262958	966583428063609	874176919158896		230636841931358	909002015161821		3.94127		1.97866
Zm00001d015777	GRMZM5G803365	138555734744912	140688473578129	14945395596058	62037198878407	434962542628624	757619996604377		9.80632e+13	4.18207e+14		4.26466		2.09243
Zm00001d015778	NA	488746905792267	471882978591559	499867900638404	126674051805052	109779712842324	122239072529052		486832595007410	1.19564e+14		0.245596		-2.02564
Zm00001d015815	GRMZM2G143433	206988750076241	103786578869111	203800849037155	443122849131479	410797956927034	398236152061275		1.71525e+14	417385652706596		2.43338		1.28296
Zm00001d015817	NA	103494375038121	980206578208273	129073871056865	242240490858542	24647877415622	2020319990945		404258274767753	89636229421703		0.22173		-2.17312
Zm00001d015829	GRMZM2G029951	15443895311811	173784860395279	173292479514623	411218003994012	488607922886154	434271667284381		120840411740571	444699198054849		3.68005		1.87973
Zm00001d015844	NA	97580410750228	807228946759755	872020602546857	244899227953331	238021169160664	250791645029808		592276653352280	244570680714601		0.412933		-1.27602
Zm00001d015853	GRMZM2G306771	169815260266631	1868158419644	235914922218767	419489630511133	534037344005144	408920536628773		135866113635014	4.54149e+14		3.34262		1.74098
Zm00001d015860	GRMZM2G390385	0	0	123515666083124	19694348850288	483291714031805	777046150363463		4.11719e+13	4.26677e+14		10.3633		3.37341
Zm00001d015867	NA	464668622620133	345955262897038	53729314746159	590830465508639	169152099911132	582784612772597		288117733421110	447589059397456		1.55349		0.635516
Zm00001d015912	GRMZM2G137954	756142576809126	55352842063526	512590014244965	886245698262958	217481271314312	971307687954329		4.41362e+14	6.91678e+14		1.56715		0.648139
Zm00001d015914	GRMZM2G144581	664053704326227	514320157506929	792352997923242	183157444307678	176401475621609	213687691349952		6.56909e+14	1.91082e+14		0.290881		-1.7815
Zm00001d015917	NA	381704152181411	311936328712162	320152606487458	91578722153839	88925675381852	964508534138649		3.37931e+14	381670977224780		1.12943		0.175601
Zm00001d015921	NA	619276546146468	420912236524729	507031809271225	249133512956143	188483768472404	212716383661998		5.1574e+14	216777888363515		0.420324		-1.25043
Zm00001d015929	NA	611672877776321	664234104762312	699098670030483	157456319058052	193558331469738	161528468506805		6.58335e+14	170847706344865		0.259515		-1.94611
Zm00001d015960	GRMZM2G166330	397080459329932	288296052414198	382898564857685	14770761637716	217481271314312	135983076313606		356091692200605	122745036421878		0.344701		-1.53658
Zm00001d015963	GRMZM2G174458	109408339326013	6111876311181	104988316170656	689302209760078	193316685612722	271966152627212		73502843935950	3.84862e+14		5.23601		2.38847
Zm00001d015964	GRMZM2G078129	242472535803597	322891578703902	260618055435392	561288942233207	845760499555658	835324611640723		2.75327e+14	7.47458e+14		2.7148		1.44084
Zm00001d015969	NA	126727806169127	133769368320188	963422195448369	295415232754319	555785471136575	281679229506755		4.07973e+14	377626644465883		0.925616		-0.111514
Zm00001d016019	NA	329492296039731	357487104993606	327316515120279	886245698262958	0	145696153193149		338098638717872	3.43981e+14		1.0174		0.0248831
Zm00001d016022	NA	468892882825771	438209999669581	524941580853278	152631203589732	12323938707811	173864076143825		4.77348e+14	112939739480456		0.236598		-2.07949
Zm00001d016035	NA	13940058678604	103786578869111	123515666083124	295415232754319	434962542628624	446801536458991		8.04141e+13	3.92393e+14		4.87966		2.28678
Zm00001d016057	NA	160521887814228	161445789351951	12969144938728	472664372406911	217481271314312	330244613904472		1.11646e+14	3.4013e+14		3.04652		1.60716
Zm00001d016070	NA	354204218242711	505325320671606	770181935861321	216637837353167	23826281501768	192707445290139		543237158258546	1.44391e+14		0.265796		-1.91161
Zm00001d016076	NA	903991684006441	853356315146026	691687730065495	128013267526872	120822928507951	233113845109039		816345243072654	1.6065e+14		0.196792		-2.34526
Zm00001d016087	NA	612517729817448	738037894180347	512590014244965	177249139652592	193316685612722	145696153193149		621048546080920	172087326152821		0.277092		-1.85157
Zm00001d016091	GRMZM2G148277	264438688872912	27330465768866	201948114045908	935481570388678	101491259946679	117528230242474		1.64572e+14	384833686859277		2.33839		1.22551
Zm00001d016098	NA	100959818914738	138382105158815	151306690951827	344651104880039	483291714031805	602210766531684		130216205008460	4.76718e+14		3.66097		1.87223
Zm00001d016103	AC214771.3_FG003	102649522996993	899483683532298	883137012494338	187096314077736	314139614120673	233113845109039		6.28423e+14	2.44783e+14		0.38952		-1.36023
Zm00001d016120	NA	13602117862153	541996578538692	506414230940809	364345453730327	265810442717492	417662305820362		3.54004e+14	3.49273e+14		0.986634		-0.0194129
Zm00001d016121	NA	523385839478496	24101549981827	211211789002142	127028550084357	140154597069223	133069153249743		252899726154155	1.33417e+14		0.527551		-0.922618
Zm00001d016128	NA	506911224676509	132616184110531	209976632341311	334803930454895	241645857015902	194261537590866		2.83168e+14	2.56904e+14		0.907249		-0.14043
Zm00001d016139	GRMZM2G098925	15629762760859	691910525794075	123515666083124	521900244532631	459127128330214	543932305254424		2.77019e+14	5.0832e+14		1.83497		0.875754
Zm00001d016140	NA	675881632902012	115318420965679	247031332166248	295415232754319	265810442717492	330244613904472		3.46077e+14	2.97157e+14		0.858643		-0.219869
Zm00001d016142	GRMZM2G324111	168970408225503	115318420965679	185273499124686	256026535053743	120822928507951	194261537590866		1.56521e+14	190370333717520		1.21626		0.282455
Zm00001d016151	GRMZM2G329029	11468866458306	112204823599606	928220230614678	156570073359789	154653348490177	180663229959505		3.50631e+14	1.63962e+14		0.46762		-1.09659
Zm00001d016152	GRMZM2G330698	106028931161503	15452668409401	229739138914611	324956756029751	483291714031805	456514613338535		1.17074e+14	421587694466697		3.60105		1.84842
Zm00001d016152	GRMZM2G030945	106028931161503	15452668409401	229739138914611	324956756029751	483291714031805	456514613338535		1.17074e+14	421587694466697		3.60105		1.84842
Zm00001d016183	NA	147849107197315	27676421031763	197625065732999	423428500281191	700772985346117	359383844543102		1.24384e+14	4.94528e+14		3.97584		1.99126
Zm00001d016194	NA	223885790898791	911015525628866	734918213194589	1299827024119	176401475621609	114614307178611		623273176574082	97438536608113		0.156334		-2.6773
Zm00001d016216	NA	903991684006441	94561105191857	697863513369652	423428500281191	193316685612722	359383844543102		5.65472e+14	325376343479005		0.575407		-0.797346
Zm00001d016237	GRMZM2G041980	481565663442684	415146315476445	63610568032809	19694348850288	966583428063609	165122306952236		320107515650646	3.838e+14		1.19897		0.261798
Zm00001d016256	NA	549153826732885	807228946759755	185273499124686	0.984717442514398	483291714031805	194261537590866		5.13885e+14	3.38777e+14		0.659245		-0.601112
Zm00001d016285	GRMZM2G176206	658139740038334	100442344661107	111905193471311	194974053617851	19694137346796	19183326837098		2.90162e+14	77950505933915		0.268644		-1.89623
Zm00001d016294	GRMZM2G154987	802609439071139	115318420965679	864609662581869	344651104880039	144987514209541	475940767097621		594179174206229	3.2186e+14		0.541688		-0.884466
Zm00001d016301	GRMZM2G021106	169392834246067	103786578869111	15933520924723	462817197981767	700772985346117	485653843977164		9.6371e+13	5.49748e+14		5.7045		2.5121
Zm00001d016306	NA	400037441473878	464733236491687	719478754934198	944344027371307	141121180497287	100141822628091		528083144299921	395202343498895		0.748371		-0.418174
Zm00001d016307	NA	101382244935302	230636841931358	679336163457183	413581325856047	120822928507951	203974614470409		3.37118e+14	246126289611469		0.730089		-0.453857
Zm00001d016363	NA	789936658454227	581204841667023	668219753509702	322002603702208	19814960275304	31858892164902		6.79787e+14	124558818714138		0.183232		-2.44826
Zm00001d016379	NA	201032543186292	147261623573172	128703324058615	670592578352305	476042338321327	804242765626184		1.58999e+14	6.50293e+14		4.08991		2.03207
Zm00001d016394	NA	211213010281879	126850263062247	203800849037155	0	0	0.971307687954329		1.80621e+14	0		0		#NUM!
Zm00001d016401	NA	25315991412386	282876086628811	242523010354214	117870677868973	961750510923291	132680630174561		1.83572e+14	404100606322275		2.20132		1.13837
Zm00001d016408	NA	28218058173659	207573157738223	361283323293138	143473331374348	942418842362019	107815153362931		1.99025e+14	3.97902e+14		1.99926		0.999466
Zm00001d016431	GRMZM2G327662	266128392955167	922547367725434	185273499124686	295415232754319	241645857015902	116556922554519		4.57983e+14	2.17873e+14		0.475722		-1.07181
Zm00001d016438	GRMZM2G569948	304695888632638	361292612885473	341335543220714	709390445587372	864608876402898	762767927350535		3.35775e+14	778922416446935		2.31978		1.21399
Zm00001d016441	GRMZM2G412604	394292447594211	319432026074931	367520864430336	198834145992507	177778857006599	214338467500882		360415112699826	196983823499996		0.546547		-0.871582
Zm00001d016445	NA	215437270487516	311359736607334	290261815295342	0.984717442514398	120822928507951	777046150363463		2.72353e+14	448934539435707		1.64836		0.721028
Zm00001d016457	GRMZM2G073272	108563487284886	841824473049458	975773762056681	285568058329175	169152099911132	252539998868126		642053907463675	235753385702811		0.367186		-1.44542
Zm00001d016461	NA	168970408225503	345955262897038	555820497374059	984717442514398	144987514209541	106843845674976		3.56915e+14	4.12183e+14		1.15485		0.207703
Zm00001d016469	NA	322353296292203	304094676086496	325402022295991	136343977090543	10378689558833	126299138664701		317283331558230	9.10073e+13		0.286833		-1.80172
Zm00001d016522	NA	312595255217181	357487104993606	271734465382873	187096314077736	724937571047707	126269999434063		3.13939e+14	3.46101e+14		1.10245		0.14071
Zm00001d016565	NA	844852041127515	461273683862717	864609662581869	0.984717442514398	0	194261537590866		7.23578e+14	97130768795433		0.134237		-2.89715
Zm00001d016570	NA	378071288404563	326351131332872	307554008546979	110288353561613	171568558481291	121413460994291		3.37325e+14	134423457679065		0.398498		-1.32736
Zm00001d016582	NA	288094546024483	242168684027926	250736802148742	122203434616037	114298490368522	115974137941747		2.60333e+14	1.17492e+14		0.451314		-1.1478
Zm00001d016625	NA	156276506307562	133400349373098	159341385030534	354852777584488	314767893348914	309468342459129		1.49673e+14	326363004464177		2.18051		1.12467
Zm00001d016632	GRMZM2G320287	249231352132617	345955262897038	401425914770154	108318918676584	193316685612722	135983076313606		3.32204e+14	145872893534304		0.439106		-1.18736
Zm00001d016637	NA	308370995011543	242168684027926	382898564857685	0	241645857015902	388523075181732		3.11146e+14	2.10056e+14		0.675105		-0.566816
Zm00001d016638	NA	0.422426020563757	0	0.617578330415621	393886977005759	241645857015902	388523075181732		0	3.41352e+14		#DIV/0!		#DIV/0!
Zm00001d016684	GRMZM2G032628	112787747490523	145301210416756	177862559159699	216637837353167	459127128330214	475940767097621		1.45317e+14	3.83902e+14		2.64182		1.40153
Zm00001d016691	GRMZM2G113332	851526372252422	711284020516309	841512233024325	283047181676338	200082769609167	282495127964637		801440875264352	2.55208e+14		0.318437		-1.65092
Zm00001d016692	NA	359062117479194	345955262897038	271734465382873	66960786090979	386633371225444	951881534195242		3.25584e+14	468491897170555		1.43893		0.524995
Zm00001d016694	GRMZM2G038536	362863951664268	48549055226551	831878011069841	178233857095106	215064812744153	236999075860856		414430339320220	210099248566705		0.506959		-0.980059
Zm00001d016697	GRMZM2G115491	190471892672198	167788302505063	124874338410039	362376018845298	292391486989242	380752613678097		161044844529100	345173373170879		2.14334		1.09986
Zm00001d016705	GRMZM2G074017	152115610005009	138036149895918	157482474255983	735190042581249	59444880825912	666996989318238		1.49211e+14	487210637575133		3.26524		1.70719
Zm00001d016718	NA	130529640354201	132616184110531	100047689527331	423428500281191	241645857015902	262253075747669		121064504664021	309109144348254		2.55326		1.35234
Zm00001d016730	GRMZM2G071484	172476544196182	159946649879397	144636844983338	508114200337429	459127128330214	54296099756647		159020013019639	340512476141430		2.14132		1.0985
Zm00001d016735	NA	422426020563757	115318420965679	802851829540307	167401965227448	120822928507951	116556922554519		4.46865e+14	1.34927e+14		0.301942		-1.72766
Zm00001d016740	NA	650536071668187	576592104828396	168598884203465	590830465508639	193316685612722	310818460145385		4.65242e+14	3.64989e+14		0.784513		-0.350131
Zm00001d016745	NA	124615676066308	129156631481561	932543278927588	34268166999501	335887741252104	352584690727421		3.95439e+14	2.40914e+14		0.609231		-0.714938
Zm00001d016746	NA	211213010281879	645783157407804	296437598599498	19694348850288	241645857015902	67991538156803		3.84478e+14	1.09777e+14		0.285523		-1.80832
Zm00001d016756	NA	645889385441985	442822736508208	443421241238416	189065748962764	152236889920018	18843369146314		5.10711e+14	120048669343032		0.235062		-2.08889
Zm00001d016799	NA	447771581797583	541996578538692	605226763807309	108318918676584	217481271314312	194261537590866		531664974714528	1.73354e+14		0.326059		-1.6168
Zm00001d016807	GRMZM2G540772	340897798594952	351721183945322	279762983678276	112257788446641	144987514209541	160265768512464		324127322072850	1.3917e+14		0.429369		-1.21971
Zm00001d016814	GRMZM2G094067	625190510434361	415146315476445	691687730065495	141799311722073	12323938707811	147638768569058		577341518658767	100587339666314		0.174225		-2.52098
Zm00001d016823	NA	147426681176751	11877797359465	123515666083124	324956756029751	628279228241346	514793074615794		94273381539780	4.89343e+14		5.19068		2.37592
Zm00001d016857	NA	308370995011543	415146315476445	314964948511967	140814594279559	966583428063609	149581383944967		346160752999985	4.18993e+14		1.2104		0.275484
Zm00001d016873	GRMZM5G839518	102227096976429	576592104828396	76579712971537	443122849131479	265810442717492	359383844543102		2.518e+14	356105712130691		1.41424		0.500029
Zm00001d016879	GRMZM2G127984	354837857273556	230636841931358	277910248687029	492358721257199	241645857015902	582784612772597		2.87795e+14	438929730348566		1.52515		0.608949
Zm00001d016882	NA	718124234958388	691910525794075	432304831290935	0	0	0		6.14113e+14	0		0		#NUM!
Zm00001d016893	GRMZM5G861800	464668622620133	461273683862717	802851829540307	984717442514398	193316685612722	213687691349952		576264712007719	463907273159024		0.805025		-0.312895
Zm00001d016895	GRMZM2G049675	152073367402953	230636841931358	197625065732999	0.984717442514398	120822928507951	116556922554519		1.93445e+14	118689925531235		0.613559		-0.704727
Zm00001d016907	GRMZM2G404769	173194668431141	172977631448519	17909771582053	0	0	291392306386299		1.21361e+14	97130768795433		0.800348		-0.321301
Zm00001d016909	NA	219661530693154	322891578703902	259382898774561	107334201234069	108740635657156	747906919724833		2.67312e+14	3.21327e+14		1.20207		0.265519
Zm00001d016912	NA	202764489870604	184509473545087	185273499124686	384039802580615	386633371225444	427375382699905		1.90849e+14	3.9935e+14		2.09249		1.06522
Zm00001d016921	NA	0.422426020563757	115318420965679	0.617578330415621	492358721257199	120822928507951	291392306386299		115318420965679	301524652050483		2.61471		1.38665
Zm00001d016934	GRMZM2G056629	325268035834093	253700526124494	401425914770154	157554790802304	142571055639382	144724845505195		3.26798e+14	1.48284e+14		0.453747		-1.14004
Zm00001d016942	GRMZM2G132706	366665785849341	375938052348114	336580190076513	178233857095106	149820431349859	177749306895642		359728009424656	168601198446869		0.468691		-1.09329
Zm00001d016958	NA	211213010281879	115318420965679	247031332166248	118166093101728	144987514209541	971307687954329		191187587804602	411487098421866		2.15227		1.10586
Zm00001d016991	NA	27880117357208	196041315641655	284086031991186	600677639933783	773266742450887	70905461220666		1.69336e+14	481616614535112		2.84415		1.508
Zm00001d016995	NA	375959158301744	140688473578129	133396919369774	211714250140595	318972531260991	218544229789724		2.16682e+14	2.49744e+14		1.15258		0.204872
Zm00001d017008	NA	118279285757852	115318420965679	163040679229724	246179360628599	241645857015902	165122306952236		1.32213e+14	217649174865579		1.6462		0.719143
Zm00001d017014	GRMZM5G882364	811057959482414	968674736111706	938719062231744	393886977005759	169152099911132	971307687954329		9.06151e+14	511448921623740		0.564419		-0.825161
Zm00001d017024	NA	464668622620133	576592104828396	988125328664993	206790662928024	193316685612722	203974614470409		6.76462e+14	2.01361e+14		0.297667		-1.74823
Zm00001d017025	NA	158832183731973	209879526157536	176627402498868	177249139652592	265810442717492	262253075747669		181779704129459	2.35104e+14		1.29335		0.371109
Zm00001d017031	NA	0.844852041127515	230636841931358	185273499124686	689302209760078	483291714031805	106843845674976		207955170528022	426479256488953		2.05082		1.0362
Zm00001d017032	NA	126727806169127	345955262897038	494062664332497	551441767808063	142571055639382	883889996038439		322248577799554	5.25968e+14		1.63218		0.7068
Zm00001d017033	NA	430874540975033	88795184143573	518765797549122	157554790802304	217481271314312	155409230072693		346145174222576	1.76815e+14		0.510812		-0.969136
Zm00001d017037	NA	384407678713019	415146315476445	419953264682622	777926779586374	111157094227315	777046150363463		4.06502e+14	5.55377e+14		1.36623		0.450203
Zm00001d017065	NA	12250354596349	461273683862717	154394582603905	708996558610366	483291714031805	330244613904472		2.09306e+14	5.07511e+14		2.42473		1.27782
Zm00001d017084	GRMZM2G038073	330759574101422	264079184011405	27358720037412	139829876837044	135321679928905	117528230242474		207399159383413	130893262336141		0.631118		-0.664019
Zm00001d017085	NA	168801437817277	18335628933543	191511040261884	383055085138101	397749080648175	389785775176072		1.26216e+14	3.90197e+14		3.0915		1.62831
Zm00001d017111	AC205703.4_FG006	118363770961965	106784857814219	943659688875069	550457050365548	434962542628624	5721002282051		3.89603e+14	3.3038e+14		0.847992		-0.237877
Zm00001d017121	GRMZM2G176307	102096144910055	852318449357335	752333922112309	271900180227075	226542990952408	288517235629954		5.68916e+14	2.6232e+14		0.461088		-1.11689
Zm00001d017134	NA	946234286062817	101480210449798	11425199112689	19694348850288	966583428063609	874176919158896		3.53047e+14	6.20152e+14		1.75657		0.812762
Zm00001d017137	NA	570275127761073	484337368055853	666984596848871	156570073359789	142571055639382	121413460994291		5.73866e+14	140184863331154		0.244282		-2.03338
Zm00001d017138	GRMZM2G137426	609983173694066	573132552199426	565701750660709	299255630780125	303748842268989	309264367844658		5.82939e+14	3.0409e+14		0.521649		-0.938849
Zm00001d017152	GRMZM2G129189	267818097037422	255084347176082	189226000439346	105069351116286	101007968232647	139674045527833		2.37376e+14	115250454958922		0.485518		-1.0424
Zm00001d017178	NA	41820176035812	495869210152421	629929897023933	200882358272937	234396481305425	161237076200419		3.89206e+14	198838638592927		0.510882		-0.968937
Zm00001d017195	GRMZM2G443548	595620688994898	110705684127052	617578330415621	265873709478887	217481271314312	252539998868126		441301567845857	245298326553775		0.555852		-0.847227
Zm00001d017204	GRMZM2G071846	296543066435758	224870920883074	201330535715492	100441179136469	108740635657156	120442153306337		2.40915e+14	1.09875e+14		0.456073		-1.13266
Zm00001d017256	NA	223885790898791	161445789351951	104988316170656	393886977005759	483291714031805	67991538156803		1.6344e+14	315056743064789		1.92766		0.946851
Zm00001d017276	GRMZM2G334660	281124516685181	272728065583831	175886308502369	784819801683975	802264245292795	780931381115281		2.43246e+14	7.89338e+14		3.24502		1.69823
Zm00001d017279	GRMZM2G170692	357161200386657	284259907680399	221278315787917	130573532877409	119856345079888	137051514770356		2.87566e+14	129160464242551		0.44915		-1.15473
Zm00001d017281	GRMZM2G068904	240782831721342	161445789351951	22850398225378	19694348850288	483291714031805	135983076313606		1.41693e+14	212989713065233		1.50318		0.588015
Zm00001d017282	GRMZM2G068714	615010043338775	529657507495365	564590109665961	147609144632908	15272018163405	15375800700317		5.69753e+14	59418987832210		0.104289		-3.26134
Zm00001d017294	GRMZM2G153359	308793421032107	392082631283309	28346845366077	130967419854415	132905221358746	140839614753378		2.43074e+14	1.34904e+14		0.554991		-0.849463
Zm00001d017318	NA	101382244935302	172977631448519	222328198949624	452970023556623	314139614120673	291392306386299		165562691777815	3.52834e+14		2.13112		1.09161
Zm00001d017323	GRMZM2G120922	895543163595166	807228946759755	130926606048112	315109581604607	507456299733395	621636920290771		6.11233e+14	4.81401e+14		0.78759		-0.344483
Zm00001d017326	GRMZM2G159918	228110051104429	149913947255383	117339882778968	295415232754319	0	291392306386299		1.65121e+14	1.95603e+14		1.1846		0.244399
Zm00001d017329	NA	26190413274953	219104999834791	988125328664993	551441767808063	434962542628624	369096921422645		4.1114e+14	4.51834e+14		1.09898		0.136161
Zm00001d017375	NA	253455612338254	691910525794075	185273499124686	141799311722073	142571055639382	144724845505195		3.7688e+14	1.43032e+14		0.379515		-1.39777
Zm00001d017377	GRMZM2G169967	193471117418201	145301210416756	13957270267393	728690907460654	604114642539756	73819384284529		1.17577e+14	4.68875e+14		3.98783		1.9956
Zm00001d017380	NA	37891614044569	40246128917022	532352520818265	155585355917275	224730647024789	177749306895642		2.03497e+14	186021769945902		0.914126		-0.129534
Zm00001d017381	GRMZM2G170017	260256671269331	263387273485611	206518193690984	279659753674089	241645857015902	34092899847197		2.43387e+14	1.85133e+14		0.760651		-0.394694
Zm00001d017399	GRMZM2G463291	570275127761073	104939763078768	120427774431046	275720883904031	193316685612722	233113845109039		2.65214e+14	2.3405e+14		0.882496		-0.180338
Zm00001d017413	NA	798385178865502	738037894180347	53729314746159	15460063847476	19814960275304	149581383944967		5.30051e+14	61618802689249		0.116251		-3.10469
Zm00001d017422	GRMZM2G117164	89258618145122	928313288773718	104556011339365	151646486147217	205398978463517	172892768455871		3.74043e+14	1.76646e+14		0.472262		-1.08234
Zm00001d017425	GRMZM2G135385	160521887814228	121891570960723	113757928462557	584922160853552	309306696980355	664374458560761		1.32057e+14	5.19534e+14		3.93416		1.97606
Zm00001d017429	GRMZM2G156599	129177877088397	947917420337883	641046306971415	370943060595174	397507434791159	441265082637652		572713868132565	403238526007995		0.704084		-0.506181
Zm00001d017438	NA	147849107197315	691910525794075	926367495623431	649913512059502	676608399644526	592497689652141		588709042871607	6.39673e+14		1.08657		0.11978
Zm00001d017441	GRMZM2G160563	454530398126603	435903631250267	380428251536023	178233857095106	181234392761927	223400768229496		4.23621e+14	1.9429e+14		0.458641		-1.12456
Zm00001d017453	GRMZM2G124136	257679872543892	622719473214668	419953264682622	886245698262958	144987514209541	874176919158896		4.33451e+14	6.35137e+14		1.4653		0.551199
Zm00001d017455	GRMZM2G097851	112534291878185	872960446710192	723801803247108	176264422210077	166735641340973	222429460541541		5.69766e+14	1.88477e+14		0.330797		-1.59598
Zm00001d017474	NA	692778673724562	6111876311181	846082312669401	118166093101728	362468785523853	281679229506755		514990954235048	2.54105e+14		0.493416		-1.01912
Zm00001d017477	GRMZM5G842961	332026852163113	320585210284588	327934093450695	15460063847476	149820431349859	146667460881104		3.26849e+14	1.03983e+14		0.318137		-1.65228
Zm00001d017480	GRMZM5G816314	100537392894174	132616184110531	165510992551386	679455035334934	459127128330214	534219228374881		1.32888e+14	557600464013343		4.19601		2.06902
Zm00001d017485	GRMZM2G056908	113476301904042	805383852024304	752272164279268	434851222614358	335404449538072	428249559619064		5.57044e+14	3.99502e+14		0.717182		-0.47959
Zm00001d017493	NA	0	115318420965679	0	984717442514398	483291714031805	874176919158896		3.84395e+13	7.80729e+14		20.3106		4.34416
Zm00001d017494	NA	655605183914952	475111894378598	521236110870784	281629188559118	188483768472404	259339152683806		550651063054778	2.43151e+14		0.441569		-1.17929
Zm00001d017506	NA	291473954188993	230636841931358	376722781553529	137860441952016	966583428063609	971307687954329		299611192557960	6.91917e+14		2.30938		1.20751
Zm00001d017535	NA	126727806169127	115318420965679	679336163457183	305262407179463	217481271314312	310818460145385		307127463530663	2.77854e+14		0.904686		-0.14451
Zm00001d017545	NA	181643188842416	115318420965679	191449282428842	19694348850288	241645857015902	777046150363463		1.62804e+14	3.46129e+14		2.12605		1.08818
Zm00001d017559	NA	578301222151784	601962157440846	574965425616943	148790805563925	159969557344527	13355480709372		585076268403191	107371947872608		0.183518		-2.44601
Zm00001d017560	NA	69362352576569	761101578373483	846082312669401	167992795692956	191866810470626	177263653051665		558848747873151	1.79041e+14		0.320375		-1.64217
Zm00001d017570	GRMZM2G329229	979605941687354	894870946693671	881901855833507	444698397039502	401132122646398	414068467374931		9.18793e+14	419966329020277		0.457085		-1.12947
Zm00001d017571	GRMZM2G089396	325268035834093	253700526124494	352019648336904	459863045654224	492957548312441	458457228714443		3.10329e+14	4.70426e+14		1.51589		0.600167
Zm00001d017582	GRMZM2G035309	887094643183891	461273683862717	617578330415621	216637837353167	217481271314312	407949228940818		6.55316e+14	2.80689e+14		0.428327		-1.22321
Zm00001d017598	GRMZM2G166906	173194668431141	922547367725434	802851829540307	295415232754319	0	0.971307687954329		6.32865e+14	1.47708e+14		0.233395		-2.09915
Zm00001d017601	NA	898119962320605	861659241455555	869673804891277	3043761614812	300124154413751	318394660111429		876484336222479	2.07188e+14		0.236385		-2.08079
Zm00001d017608	AC209374.4_FG002	525075543560751	437056815459924	409454433065557	220576707123225	219897729884471	19523284527882		4.57196e+14	1.53333e+14		0.335376		-1.57615
Zm00001d017619	NA	59139642878926	230636841931358	185273499124686	206790662928024	241645857015902	971307687954329		158349994644990	4.73248e+14		2.98862		1.57948
Zm00001d017620	NA	59139642878926	807228946759755	920191712319275	183157444307678	200566061323199	238941691236765		595520100652652	2.07555e+14		0.348527		-1.52066
Zm00001d017639	GRMZM2G057766	273732061325315	307900183978364	303848538564486	758232430736086	628279228241346	845037688520266		2.9516e+14	7.4385e+14		2.52016		1.33351
Zm00001d017643	NA	175729224554523	142994841997442	131544184378527	366314888615356	360052326953694	303047998641751		1.50089e+14	3.43138e+14		2.28623		1.19297
Zm00001d017648	NA	359062117479194	311359736607334	543468930765746	984717442514398	265810442717492	213687691349952		4.0463e+14	488071858860614		1.20622		0.270489
Zm00001d017653	GRMZM2G375153	553378086938522	83029263095289	623754113719777	167401965227448	193316685612722	184548460711323		420053821251196	1.81756e+14		0.432696		-1.20857
Zm00001d017666	GRMZM2G044851	757409854870817	88795184143573	986272593673747	416437006439339	437862292912815	386289067499437		6.10826e+14	413529455617197		0.677001		-0.562771
Zm00001d017702	GRMZM2G060834	100959818914738	922547367725434	140190281004346	315109581604607	386633371225444	262253075747669		387899155881506	3.21332e+14		0.828391		-0.271617
Zm00001d017709	NA	103409889834008	807228946759755	891165530789741	403734151430903	384216912655285	474969459409667		6.00601e+14	4.20974e+14		0.70092		-0.512679
Zm00001d017713	GRMZM2G076313	134965113570121	143571434102271	102703276348118	349574692092611	285142111278765	330244613904472		127079941340170	321653805758616		2.53111		1.33977
Zm00001d017768	NA	517598602996772	469000018067417	443791788236665	111962373213887	106565822944013	122579030219836		4.76797e+14	1.13702e+14		0.238471		-2.06811
Zm00001d017777	GRMZM2G101287	101086546720907	897177315112984	966510087100447	479557394504512	338304199822263	451658074898763		6.54925e+14	4.23173e+14		0.64614		-0.630081
Zm00001d017785	GRMZM2G015603	108225546468435	91332189404818	740476418168329	469710220079368	381800454085126	447772844146946		3.13345e+14	4.33095e+14		1.38217		0.466931
Zm00001d017785	GRMZM2G040117	108225546468435	91332189404818	740476418168329	469710220079368	381800454085126	447772844146946		3.13345e+14	4.33095e+14		1.38217		0.466931
Zm00001d017801	NA	105606505140939	831445815162547	113510897130391	541594593382919	628279228241346	105872537987022		3.50188e+14	4.25249e+14		1.21435		0.280179
Zm00001d017820	GRMZM2G164912	412710222090791	527005183813154	445273976229663	152631203589732	171568558481291	129183922497926		4.61663e+14	1.51128e+14		0.327355		-1.61107
Zm00001d017822	NA	334561408286496	417452683895759	429834517969272	140814594279559	181234392761927	147638768569058		3.9395e+14	1.56563e+14		0.397418		-1.33127
Zm00001d017826	GRMZM2G136465	198540229664966	219104999834791	216152415645467	787773954011518	724937571047707	777046150363463		2.11266e+14	7.63253e+14		3.61276		1.8531
Zm00001d017833	GRMZM2G180930	289615279698512	256814123490568	287359197142388	108939290665368	114805946668255	112030628728652		2.7793e+14	111925288687425		0.402711		-1.31218
Zm00001d017837	NA	202088608237702	210225481420433	20874147568048	782850366798946	633112145381664	743050381285062		1.44396e+14	7.19671e+14		4.98401		2.31731
Zm00001d017841	GRMZM2G161792	135176326580402	807228946759755	494062664332497	0	241645857015902	0		4.78823e+14	8.05486e+13		0.168222		-2.57156
Zm00001d017851	NA	548731400712321	291755605043168	187743812446349	167401965227448	990748013765199	158323153136556		3.42744e+14	438824377376401		1.28033		0.356514
Zm00001d017852	NA	126305380148563	671153210020253	723801803247108	231408598990883	101491259946679	234085152796993		507086797805308	1.88995e+14		0.372707		-1.42388
Zm00001d017860	GRMZM2G382341	153340645464644	166289163032509	17594806633541	822239064499522	712855278196912	764419150420057		1.12408e+14	766504497705497		6.81894		2.76955
Zm00001d017880	GRMZM2G161641	193259904407919	181857149862876	216461204810675	714904863265453	71768819533723	846008996208221		1.97193e+14	5.44228e+14		2.75988		1.4646
Zm00001d017885	GRMZM2G075562	101002061516794	112781415704434	104494253506323	458878328211709	434962542628624	476912074785576		1.06093e+14	4.56918e+14		4.30678		2.10661
Zm00001d017918	GRMZM6G880411	718124234958388	530464736442124	71639086328212	19694348850288	338304199822263	378809998302188		440076019242908	2.45603e+14		0.558092		-0.841425
Zm00001d017943	NA	321043775628456	288296052414198	247031332166248	886245698262958	724937571047707	194261537590866		2.85457e+14	6.01815e+14		2.10825		1.07605
Zm00001d017951	GRMZM2G090419	186585573283012	203882968267321	158964662248981	816330759844436	695940068205799	947996303443425		183144401266438	820089043831220		4.47783		2.1628
Zm00001d017953	GRMZM2G090609	164534935009584	14599312094255	167981305873049	822239064499522	637945062521982	842123765456403		1.15705e+14	7.67436e+14		6.63268		2.72959
Zm00001d017955	NA	887094643183891	345955262897038	123515666083124	285568058329175	144987514209541	281679229506755		4.52189e+14	2.37412e+14		0.525028		-0.929534
Zm00001d017965	GRMZM2G181507	349768745026791	369018947090174	319905575155292	113242505889156	101491259946679	149581383944967		3.46231e+14	1.21438e+14		0.350744		-1.51151
Zm00001d017982	GRMZM2G444034	99270114832483	114165236756022	121662931091877	265873709478887	343137116962581	322474152400837		1.11699e+14	310494992947435		2.77974		1.47495
Zm00001d017982	GRMZM5G844017	99270114832483	114165236756022	121662931091877	265873709478887	343137116962581	322474152400837		1.11699e+14	310494992947435		2.77974		1.47495
Zm00001d017990	NA	582947908377985	645783157407804	161805522568893	137860441952016	144987514209541	194261537590866		4.63512e+14	1.59036e+14		0.343112		-1.54325
Zm00001d017991	NA	253117671521804	204805515635046	170822166192961	791712823781576	606531101109915	743050381285062		209581784449937	7.13765e+14		3.40566		1.76794
Zm00001d018016	GRMZM2G053303	189246857212563	1868158419644	250119223818326	905940047113246	918254256660429	757619996604377		1.47078e+14	860604766792684		5.85135		2.54877
Zm00001d018028	GRMZM2G140651	335406260327623	236402762979642	308171586877395	15460063847476	894089670958838	155409230072693		2.93327e+14	3.54986e+14		1.21021		0.275254
Zm00001d018037	GRMZM2G028325	304315705214131	310091233976711	290755877959674	100362401741067	922120590372683	971113426416738		301720939050172	6.64532e+14		2.20247		1.13912
Zm00001d018038	NA	426650280769395	392082631283309	321140731816123	699149384185222	966583428063609	777046150363463		379957881289609	814259654204098		2.14303		1.09965
Zm00001d018059	AC194974.3_FG005	464246196599569	558141157473887	650309981927649	223530859450768	256144608436856	243798229676537		557565778667035	2.41158e+14		0.432519		-1.20916
Zm00001d018061	GRMZM2G070218	407176441221406	413185902320029	329231007944568	169272928368225	153445119205098	166482137715372		3.83198e+14	163066728429565		0.425542		-1.23263
Zm00001d018075	GRMZM2G036368	118279285757852	345955262897038	864609662581869	0	241645857015902	0.971307687954329		442948070412253	120822928507951		0.27277		-1.87424
Zm00001d018076	NA	342165076656644	389776262863996	403896228091816	423428500281191	483291714031805	835324611640723		3.78613e+14	5.80682e+14		1.53371		0.617025
Zm00001d018088	NA	286911753166904	26661618927265	229677381081569	11698443217071	108257343943124	114322914872225		1.81084e+14	7.80929e+13		0.431253		-1.21339
Zm00001d018105	NA	68010589310765	864888157242594	108076207822734	275720883904031	628279228241346	330244613904472		3.46992e+14	411414908683283		1.18566		0.245693
Zm00001d018118	GRMZM2G045927	671657372696374	691910525794075	846082312669401	19694348850288	144987514209541	281679229506755		7.3655e+14	148787030855528		0.202005		-2.30753
Zm00001d018122	NA	490014183853959	484337368055853	691687730065495	128013267526872	125655845648269	158323153136556		5.55346e+14	1.37331e+14		0.247288		-2.01573
Zm00001d018158	GRMZM2G103085	694468377806817	803769394130784	655868186901389	230423881548369	224730647024789	323445460088792		7.18035e+14	2.59533e+14		0.361449		-1.46813
Zm00001d018162	GRMZM2G427557	549153826732885	807228946759755	741093996498745	285568058329175	724937571047707	407949228940818		6.99159e+14	472818286105900		0.676267		-0.564335
Zm00001d018191	GRMZM2G021369	496773000182979	472805525959285	455155229516313	141799311722073	164319182770814	157351845448601		4.74911e+14	1.5449e+14		0.325303		-1.62014
Zm00001d018192	GRMZM2G113418	113210173511087	113012052546366	914015929015119	492358721257199	241645857015902	70905461220666		3.80079e+14	2.68303e+14		0.705914		-0.502436
Zm00001d018193	NA	285137563880536	288296052414198	356960274980229	139829876837044	1474039727797	121413460994291		3.10131e+14	8.75725e+13		0.282372		-1.82433
Zm00001d018195	GRMZM2G149452	194104756449047	166635118295406	248945824990537	607472190287132	585507911549531	615420551087863		203228566578330	6.028e+14		2.96612		1.56858
Zm00001d018206	GRMZM5G878558	135303054386572	116010331491473	112708045300851	984717442514398	942418842362019	101987307235205		121340477059632	676374530703874		5.57419		2.47876
Zm00001d018209	GRMZM2G084086	497617852224106	392082631283309	476152892750444	18808103152025	149820431349859	221458152853587		4.55284e+14	130028895785157		0.285599		-1.80794
Zm00001d018211	GRMZM2G052422	788246954371971	851049946726713	896106157433066	315109581604607	386633371225444	309847152457431		8.45134e+14	337196701762494		0.398986		-1.32559
Zm00001d018244	NA	777263877837314	622719473214668	376722781553529	216637837353167	120822928507951	262253075747669		5.92235e+14	1.99905e+14		0.337543		-1.56686
Zm00001d018247	GRMZM2G085945	0.422426020563757	230636841931358	0.617578330415621	108318918676584	169152099911132	777046150363463		230636841931358	3.51506e+14		1.52407		0.607925
Zm00001d018262	GRMZM2G166027	811057959482414	66884684160094	438480614595091	236332186203455	144987514209541	213687691349952		4.38808e+14	198335797254316		0.451988		-1.14564
Zm00001d018298	GRMZM2G098167	104761653099812	119931157804306	138955124343515	433275674706335	193316685612722	349670767663558		1.21216e+14	3.25421e+14		2.68464		1.42473
Zm00001d018306	GRMZM2G110330	286404841942228	386316710235025	372399733240619	175279704767563	161902724200655	128212614809971		3.48374e+14	1.55132e+14		0.445302		-1.16714
Zm00001d018319	NA	464668622620133	922547367725434	111164099474812	177249139652592	217481271314312	203974614470409		4.9946e+14	1.99568e+14		0.399568		-1.32349
Zm00001d018320	NA	126727806169127	576592104828396	104988316170656	393886977005759	144987514209541	213687691349952		2.69436e+14	250854060855084		0.931034		-0.103095
Zm00001d018331	NA	726150329349099	676919131068537	605844342137724	188868805474261	199599477895135	166190745408986		669637934185120	1.84886e+14		0.276099		-1.85674
Zm00001d018332	GRMZM2G428379	13940058678604	461273683862717	333492298424435	590830465508639	120822928507951	777046150363463		2.69569e+14	4.96233e+14		1.84084		0.880365
Zm00001d018340	GRMZM2G080843	152495793423516	159139420932637	846082312669401	305262407179463	282725652708606	330244613904472		3.85906e+14	306077557930847		0.793141		-0.334352
Zm00001d018356	NA	518739153252294	342495710268067	426129047986778	17232555244002	140154597069223	13695438400156		429121303835713	5.70275e+13		0.132894		-2.91166
Zm00001d018363	NA	914974760541099	811841683598382	843611999347738	3761620630405	415630874067352	45554330565058		8.56809e+14	154982275087605		0.180883		-2.46687
Zm00001d018369	GRMZM5G879749	228110051104429	207573157738223	172921932516374	984717442514398	724937571047707	582784612772597		2.02868e+14	7.64147e+14		3.76671		1.91331
Zm00001d018399	NA	310778823328756	304094676086496	344917497537124	135792535322735	148853847921796	138119953227106		3.1993e+14	1.40922e+14		0.440477		-1.18286
Zm00001d018422	NA	129684788313074	129156631481561	110546521144396	249133512956143	219897729884471	304990614017659		1.23129e+14	2.58007e+14		2.09542		1.06724
Zm00001d018428	NA	853722987559354	879879551968132	915868664006366	17990787674738	18220097618999	196786937579547		8.83157e+14	7.76659e+13		0.0879413		-3.50732
Zm00001d018429	GRMZM2G178074	174039520472268	131462999900874	142043015995593	423428500281191	338304199822263	437088459579448		149181845456245	399607053227634		2.67866		1.42151
Zm00001d018447	NA	225153068960483	315972473445961	291496971956173	494328156142228	671775482504208	541018382190561		2.77541e+14	5.69041e+14		2.0503		1.03583
Zm00001d018451	NA	321043775628456	345955262897038	209976632341311	561288942233207	773266742450887	67991538156803		2.92325e+14	4.67516e+14		1.5993		0.677441
Zm00001d018497	NA	880758252875434	857969051984653	796676046236151	414566043298561	350386492673058	40600661356491		8.45134e+14	2.68518e+14		0.317722		-1.65416
Zm00001d018500	GRMZM2G064603	430874540975033	403614473379877	463183747811716	15460063847476	137738138499064	134040460937697		4.32558e+14	9.57462e+13		0.221349		-2.1756
Zm00001d018509	NA	126727806169127	691910525794075	247031332166248	0	0	0		3.55223e+14	0		0		#NUM!
Zm00001d018525	NA	114942120195398	127196218325144	149145166795372	375866647807746	378417412086903	327913475453381		1.30428e+14	3.60733e+14		2.76576		1.46768
Zm00001d018526	GRMZM2G145061	177418928636778	136075736739501	124750822743955	742476951655856	737019863898502	714882458334386		1.46082e+14	7.3146e+14		5.00719		2.324
Zm00001d018599	GRMZM2G152059	405528979741207	322891578703902	35819543164106	827162651712094	101491259946679	777046150363463		254746700536405	5.68567e+14		2.23189		1.15827
Zm00001d018615	GRMZM2G165828	718124234958388	149913947255383	802851829540307	0.984717442514398	241645857015902	388523075181732		5.56963e+14	315084466098817		0.565719		-0.821844
Zm00001d018617	GRMZM2G177104	388631938918657	288296052414198	290261815295342	152631203589732	169152099911132	145696153193149		322396602209399	155826485564671		0.483338		-1.0489
Zm00001d018619	GRMZM2G138450	135598752600966	911015525628866	728742429890433	778911497028888	908588422379792	101793045697614		5.91786e+14	5.96431e+14		1.00785		0.0112807
Zm00001d018621	GRMZM2G105682	358428478448348	306862318189672	267226143570839	871474936625242	611364018250233	871262996095033		3.10839e+14	7.84701e+14		2.52446		1.33597
Zm00001d018629	NA	269507801119677	202960420899595	176009824168452	728690907460654	797431328152477	110729076426794		2.16159e+14	5.45617e+14		2.52414		1.33579
Zm00001d018656	GRMZM2G018721	308370995011543	207573157738223	191449282428842	492358721257199	241645857015902	582784612772597		2.35798e+14	438929730348566		1.86147		0.89644
Zm00001d018660	NA	100959818914738	980206578208273	110546521144396	292461080426776	299640862699719	315674998585157		397237639422469	302592313903884		0.761741		-0.392627
Zm00001d018671	NA	126727806169127	691910525794075	494062664332497	0	0	0		437566998765233	0		0		#NUM!
Zm00001d018675	NA	354837857273556	172977631448519	352019648336904	128013267526872	966583428063609	155409230072693		2.93278e+14	4.16669e+14		1.42073		0.50663
Zm00001d018677	NA	633639030845636	138382105158815	617578330415621	167401965227448	169152099911132	233113845109039		463199822140024	189889303415873		0.409951		-1.28648
Zm00001d018681	NA	464668622620133	322891578703902	30878916520781	167401965227448	144987514209541	116556922554519		2.72813e+14	1.42982e+14		0.524103		-0.932078
Zm00001d018682	NA	118279285757852	138382105158815	12969144938728	275720883904031	362468785523853	301105383265842		8.98768e+13	3.13098e+14		3.48364		1.80059
Zm00001d018685	NA	760366837014764	807228946759755	12969144938728	0.984717442514398	0	0.971307687954329		526854976237749	0		0		#NUM!
Zm00001d018700	GRMZM2G015654	177418928636778	27676421031763	259382898774561	689302209760078	241645857015902	485653843977165		1.54826e+14	472200636917715		3.04988		1.60875
Zm00001d018701	GRMZM2G333274	40130471953557	392082631283309	981949545360837	886245698262958	0	971307687954329		4.71388e+14	619184462072429		1.31354		0.393456
Zm00001d018704	NA	326112887875221	231790026141015	219240307297545	247361021559617	845760499555658	225343383605404		259047740437927	4.39488e+14		1.69655		0.762607
Zm00001d018710	NA	211213010281879	461273683862717	247031332166248	984717442514398	241645857015902	777046150363463		3.06506e+14	6.67803e+14		2.17876		1.12351
Zm00001d018711	NA	27880117357208	403614473379877	222328198949624	689302209760078	869925085257248	845037688520266		2.17941e+14	8.01422e+14		3.67724		1.87862
Zm00001d018712	NA	0.422426020563757	115318420965679	123515666083124	324956756029751	169152099911132	213687691349952		1.19417e+14	2.35932e+14		1.9757		0.982363
Zm00001d018727	GRMZM2G044194	33160442614255	221411368254104	260000477104976	679455035334934	507456299733395	102958614923159		1.71524e+14	4.29957e+14		2.50668		1.32578
Zm00001d018729	GRMZM2G438652	287249693983355	126850263062247	926367495623431	0	0	194261537590866		446822484223011	64753845863622		0.144921		-2.78666
Zm00001d018733	NA	549153826732885	657314999504372	605226763807309	157554790802304	154653348490177	160265768512464		6.03899e+14	1.57491e+14		0.260791		-1.93903
Zm00001d018734	NA	121236267901798	142994841997442	239620392201261	118166093101728	193316685612722	582784612772597		167950500700167	2.98089e+14		1.77486		0.827708
Zm00001d018737	NA	126727806169127	461273683862717	123515666083124	403734151430903	287558569848924	395322228997412		237172385371656	3.62205e+14		1.52718		0.61087
Zm00001d018738	GRMZM2G465226	1951185788984	249895018232627	399758453278031	97191611576171	582366515408324	741107765909153		217201552433214	473555297631216		2.18026		1.1245
Zm00001d018742	NA	361596673602576	34134252605841	560143545686968	144261105328359	937585925221701	137148645539151		3.18625e+14	406331892029737		1.27527		0.3508
Zm00001d018744	NA	396108879482635	411686762847475	384751299848932	173901100348043	174468308765481	180760360728301		397515647393014	176376589947275		0.443697		-1.17235
Zm00001d018760	NA	0	345955262897038	123515666083124	886245698262958	483291714031805	485653843977165		156490309660054	618397085423976		3.95166		1.98246
Zm00001d018788	NA	147849107197315	138382105158815	802851829540307	19694348850288	724937571047707	0		3.63028e+14	2.48211e+14		0.683724		-0.548515
Zm00001d018793	NA	107887605651984	832598999372204	854110830964804	218607272238196	215064812744153	258367844995852		598199145329664	2.3068e+14		0.385624		-1.37473
Zm00001d018796	GRMZM2G012324	316819515422818	357487104993606	53729314746159	145738181492131	966583428063609	942168457315699		2.42679e+14	6.8483e+14		2.82196		1.4967
Zm00001d018797	GRMZM2G012397	135176326580402	576592104828396	277910248687029	886245698262958	869925085257248	107815153362931		3.29893e+14	6.21329e+14		1.88343		0.913359
Zm00001d018799	GRMZM2G013236	241720617486993	257978839542321	254874576962527	962462828313572	979632304342468	995298987846801		2.51525e+14	979131373500947		3.89278		1.9608
Zm00001d018801	NA	29907762255914	190275394593371	277292670356614	837009826137238	434962542628624	971307687954329		1.65825e+14	7.4776e+14		4.50932		2.17291
Zm00001d018807	NA	282603007757154	306746999768707	332257141763604	708996558610366	6427779796623	644948304801674		3.07202e+14	453457547736221		1.47609		0.561778
Zm00001d018809	GRMZM2G129357	351711904721385	304325312928427	274204778704536	972900833204225	925503632370906	104706968761477		3.10081e+14	667703811445536		2.15332		1.10656
Zm00001d018811	AC187560.5_FG003	458754658332241	638864052149863	419953264682622	1230896803143	1474039727797	107815153362931		5.05857e+14	3.684e+13		0.0728269		-3.77938
Zm00001d018813	NA	20910088017906	24447505244724	152541847612658	105364766349041	700772985346117	893603072917983		6.59665e+13	566580274871047		8.58891		3.10248
Zm00001d018839	GRMZM2G102079	167280704143248	176437184077489	150071534290996	344651104880039	289975028419083	310818460145385		1.64596e+14	3.15148e+14		1.91467		0.937097
Zm00001d018847	GRMZM2G073929	120813841881235	116471605175336	122280509422293	492358721257199	241645857015902	145696153193149		119855318826288	2.93234e+14		2.44656		1.29076
Zm00001d018854	NA	206988750076241	265232368221062	389074348161841	175279704767563	176401475621609	194261537590866		2.87098e+14	181980905993346		0.633862		-0.657759
Zm00001d018855	NA	519584005293422	541996578538692	741093996498745	185126879192707	212648354173994	196204152966774		600891526776953	197993128777825		0.329499		-1.60165
Zm00001d018857	NA	709675714547113	795697104663187	821379179452776	149677051262188	176401475621609	184548460711323		7.75584e+14	170208995865040		0.219459		-2.18798
Zm00001d018879	GRMZM2G102693	718124234958388	461273683862717	741093996498745	0	0	0.971307687954329		6.40164e+14	0		0		#NUM!
Zm00001d018906	NA	221351234775409	153373499884353	226033668932117	430321522378792	374551078374649	439031074955357		200252801197293	4.14635e+14		2.07056		1.05002
Zm00001d018907	NA	363708803705395	355180736574292	373017311571035	160508943129847	120822928507951	156380537760647		3.63969e+14	1.45904e+14		0.40087		-1.31879
Zm00001d018963	NA	245007091926979	472805525959285	401425914770154	896092872688102	918254256660429	883889996038439		3.7308e+14	899412375128990		2.41078		1.2695
Zm00001d018965	GRMZM2G328171	116040427848864	133538731478257	132347036208068	634158032979272	560618388276893	617751689538953		127308731845063	604176036931706		4.74575		2.24664
Zm00001d019001	NA	718124234958388	795697104663187	599050980503152	305262407179463	169152099911132	388523075181732		704290773374909	2.87646e+14		0.408419		-1.29188
Zm00001d019002	NA	387406903459022	282876086628811	295264199771708	713920145822938	548536095426098	717796381398249		3.21849e+14	660084207549095		2.05091		1.03627
Zm00001d019040	GRMZM2G117369	101931398762035	109091226233533	125306643241329	253170854470452	258561067007015	267498137262622		1.1211e+14	259743352913363		2.31687		1.21217
Zm00001d019060	GRMZM2G493395	848653875312589	92024099930612	862139349260207	227469729220826	219897729884471	219515537477678		6.00939e+14	222294332194325		0.369912		-1.43475
Zm00001d019076	NA	130952066374765	691910525794075	741093996498745	19694348850288	0	0		521318862889195	6564782950096		0.0125926		-6.31127
Zm00001d019089	GRMZM2G156684	351036023088482	339036157639097	270499308722042	725736755133111	700772985346117	847951611584129		320190496483207	758153784021119		2.36782		1.24356
Zm00001d019100	GRMZM2G170044	584215186439677	480877815426882	522471267531615	21269896758311	215064812744153	223400768229496		5.29188e+14	1.53245e+14		0.289585		-1.78794
Zm00001d019102	NA	12250354596349	15106713146504	123515666083124	561288942233207	599281725399438	525477459183292		5.02909e+13	562016042271979		11.1753		3.48224
Zm00001d019116	GRMZM2G019443	802609439071139	922547367725434	12969144938728	0	0	194261537590866		5.79375e+14	64753845863622		0.111765		-3.16146
Zm00001d019126	NA	0	0	0.617578330415621	295415232754319	241645857015902	67991538156803		0	201684209309008		#DIV/0!		#DIV/0!
Zm00001d019127	GRMZM2G542990	0.844852041127515	115318420965679	0.617578330415621	886245698262958	120822928507951	971307687954329		115318420965679	6.59459e+14		5.71859		2.51566
Zm00001d019177	GRMZM2G111216	179953484760161	142994841997442	115487147787721	472664372406911	724937571047707	874176919158896		1.46145e+14	6.90593e+14		4.72539		2.24043
Zm00001d019221	GRMZM2G165098	119546563819543	852203130936369	102888549847242	315503468581613	1686688081971	327233560071813		3.58213e+14	2.14808e+14		0.599666		-0.73777
Zm00001d019227	NA	971579847296642	691910525794075	617578330415621	0.984717442514398	0	0		7.60356e+14	0		0		#NUM!
Zm00001d019252	NA	0.422426020563757	230636841931358	123515666083124	236332186203455	241645857015902	242826921988582		177076254007241	2.40268e+14		1.35686		0.440276
Zm00001d019254	NA	125460528107436	106092947288425	104988316170656	403734151430903	289975028419083	378809998302188		112180597188839	3.57506e+14		3.18688		1.67215
Zm00001d019256	GRMZM2G117878	102649522996993	187969026174057	168598884203465	374192628155471	386633371225444	446801536458991		153072477791505	4.02543e+14		2.62975		1.39493
Zm00001d019258	NA	126727806169127	115318420965679	30878916520781	128013267526872	724937571047707	971307687954329		9.0975e+13	608086175509636		6.6841		2.74073
Zm00001d019277	NA	844852041127515	345955262897038	802851829540307	13884515939453	797431328152477	845037688520266		664553044521620	5.52118e+14		0.830811		-0.267408
Zm00001d019298	NA	185867449048053	265232368221062	203800849037155	787773954011518	990748013765199	913029226677069		218300222102090	8.97184e+14		4.10986		2.03909
Zm00001d019311	GRMZM2G016958	745581926295032	58581757850565	682424055109261	291476362984262	195733144182881	255453921931989		495529246418286	2.47554e+14		0.499576		-1.00122
Zm00001d019320	NA	520428857334549	390929447073653	372399733240619	159524225687332	164319182770814	146667460881104		4.27919e+14	1.56837e+14		0.366511		-1.44807
Zm00001d019333	GRMZM2G328258	177418928636778	807228946759755	988125328664993	0.984717442514398	724937571047707	0.971307687954329		6.57591e+14	724937571047707		1.10241		0.140666
Zm00001d019338	NA	211213010281879	0	123515666083124	787773954011518	966583428063609	145696153193149		111576225455001	6.33351e+14		5.6764		2.50498
Zm00001d019350	GRMZM2G382240	126727806169127	461273683862717	370546998249373	128013267526872	120822928507951	106843845674976		3.19516e+14	1.1856e+14		0.371061		-1.43027
Zm00001d019356	GRMZM2G038388	164746148019865	138382105158815	364371214945216	124074397756814	797431328152477	110729076426794		2.225e+14	3.44078e+14		1.54642		0.628933
Zm00001d019365	GRMZM2G374213	16643585210212	133769368320188	728742429890433	334803930454895	314139614120673	475940767097621		293051794473611	3.74961e+14		1.27951		0.355587
Zm00001d019377	NA	760366837014764	149913947255383	988125328664993	393886977005759	483291714031805	194261537590866		6.32802e+14	3.57147e+14		0.564389		-0.825237
Zm00001d019411	GRMZM2G438871	116589581675597	18335628933543	168598884203465	590830465508639	676608399644526	641063074049857		1.01175e+14	636167313067674		6.28781		2.65256
Zm00001d019412	GRMZM2G137980	566050867555435	6111876311181	691687730065495	167401965227448	459127128330214	242826921988582		4.21283e+14	2.89785e+14		0.687863		-0.539807
Zm00001d019414	NA	164746148019865	265232368221062	17909771582053	2530723827262	234396481305425	237970383548811		1.49296e+14	158299196227166		1.0603		0.0844775
Zm00001d019415	NA	15629762760859	807228946759755	17909771582053	600677639933783	531620885434985	427375382699905		2.80256e+14	5.19891e+14		1.85506		0.891464
Zm00001d019445	NA	26190413274953	922547367725434	197625065732999	590830465508639	241645857015902	874176919158896		3.82121e+14	568884413894479		1.48875		0.574106
Zm00001d019453	NA	0	345955262897038	370546998249373	443122849131479	966583428063609	184548460711323		2.38834e+14	5.31418e+14		2.22505		1.15384
Zm00001d019454	GRMZM5G885392	329492296039731	311359736607334	599050980503152	113242505889156	869925085257248	971307687954329		4.13301e+14	6.51492e+14		1.57631		0.656554
Zm00001d019463	NA	152073367402953	103786578869111	166746149212218	295415232754319	241645857015902	194261537590866		1.40869e+14	2.43774e+14		1.73051		0.791194
Zm00001d019474	GRMZM2G178140	190091709253691	149913947255383	988125328664993	19694348850288	241645857015902	388523075181732		4.4271e+14	2.16621e+14		0.489307		-1.03119
Zm00001d019475	AC233933.1_FG001	160521887814228	461273683862717	802851829540307	0	0	485653843977165		4.74882e+14	161884614659055		0.340894		-1.5526
Zm00001d019497	GRMZM2G311969	290206676127301	404767657589534	544086509096162	205116643275749	218931146456407	218252837483338		4.1302e+14	2.141e+14		0.518377		-0.947926
Zm00001d019497	AC203753.4_FG006	290206676127301	404767657589534	544086509096162	205116643275749	218931146456407	218252837483338		4.1302e+14	2.141e+14		0.518377		-0.947926
Zm00001d019497	GRMZM2G100828	290206676127301	404767657589534	544086509096162	205116643275749	218931146456407	218252837483338		4.1302e+14	2.141e+14		0.518377		-0.947926
Zm00001d019497	AC203753.4_FG007	290206676127301	404767657589534	544086509096162	205116643275749	218931146456407	218252837483338		4.1302e+14	2.141e+14		0.518377		-0.947926
Zm00001d019501	NA	388631938918657	622719473214668	728742429890433	150661768704703	181234392761927	147638768569058		580031280674586	1.59845e+14		0.27558		-1.85946
Zm00001d019504	NA	178686206698469	184509473545087	837436216043582	600677639933783	362468785523853	777046150363463		4.00211e+14	5.80064e+14		1.4494		0.535453
Zm00001d019510	NA	110253191367141	111858868336709	121662931091877	580983291083495	362468785523853	495366920856708		1.14592e+14	4.79606e+14		4.18535		2.06535
Zm00001d019523	NA	675881632902012	149913947255383	988125328664993	334803930454895	410797956927034	301105383265842		604640302940796	348902423549257		0.577041		-0.793254
Zm00001d019550	NA	549153826732885	634251315311236	487886881028341	226485011778311	241645857015902	165122306952236		557097341024154	211084391915483		0.3789		-1.40011
Zm00001d019560	NA	125460528107436	982512946627587	902281940737222	36729960605787	372134619804489	330244613904472		6.70085e+14	2.4637e+14		0.367669		-1.44352
Zm00001d019629	GRMZM2G054803	832179260510602	761101578373483	932543278927588	128013267526872	169152099911132	233113845109039		841941372603891	176759737515681		0.209943		-2.25193
Zm00001d019629	GRMZM2G055009	832179260510602	761101578373483	932543278927588	128013267526872	169152099911132	233113845109039		841941372603891	176759737515681		0.209943		-2.25193
Zm00001d019631	GRMZM2G086389	553800512959086	613955273221276	706694883494595	296695365429588	299399216842703	285758721796164		6.24817e+14	2.93951e+14		0.47046		-1.08786
Zm00001d019669	GRMZM2G131836	269212102905283	26903787611293	264385283250927	823223781942036	925503632370906	820754996321408		1.86834e+14	8.56494e+14		4.58426		2.19669
Zm00001d019672	GRMZM2G054936	380183418507382	115318420965679	864609662581869	275720883904031	434962542628624	437088459579448		4.53371e+14	3.82591e+14		0.843881		-0.244889
Zm00001d019693	NA	190091709253691	265232368221062	339668081728592	184142161750192	125655845648269	135983076313606		264997386401115	148593694570689		0.560736		-0.834605
Zm00001d019704	NA	732064293636992	114165236756022	148898135463206	153615921032246	845760499555658	126269999434063		3.31709e+14	3.75215e+14		1.13116		0.1778
Zm00001d019705	NA	371734898096107	703442367890643	710215079977964	153615921032246	161902724200655	122384768682245		595130781988238	145967804638382		0.24527		-2.02756
Zm00001d019725	GRMZM2G027198	154650166128392	187738389332126	129506175888156	243225208301056	256144608436856	305961921705614		1.57298e+14	2.68444e+14		1.70659		0.771118
Zm00001d019726	NA	122123362544982	140803791999094	109558395815731	164447812899904	195733144182881	204945922158363		1.24162e+14	188375626413716		1.51718		0.60139
Zm00001d019734	GRMZM2G123119	920043872787864	92024099930612	747887358133317	240271055973513	236812939875584	297220152514025		5.86652e+14	2.58101e+14		0.439957		-1.18457
Zm00001d019744	GRMZM2G060517	198540229664966	138382105158815	222328198949624	492358721257199	0	67991538156803		186416844591135	1.86783e+14		1.00197		0.00283417
Zm00001d019745	NA	194315969459328	369018947090173	382898564857685	758232430736086	108740635657156	611923843411227		315411160469062	4.92966e+14		1.56293		0.644253
Zm00001d019753	GRMZM2G318299	367510637890469	230636841931358	321140731816123	886245698262958	120822928507951	203974614470409		3.06429e+14	4.03681e+14		1.31737		0.397661
Zm00001d019757	NA	329492296039731	253700526124494	185273499124686	590830465508639	724937571047707	874176919158896		256155440429637	7.29982e+14		2.84976		1.51084
Zm00001d019758	GRMZM2G170734	206988750076241	160292605142294	164275835890555	108318918676584	120822928507951	155409230072693		1.77186e+14	128183692419076		0.723443		-0.46705
Zm00001d019765	NA	472694717010845	48895010489448	531117364157434	94040515760125	128797241789476	836295919328677		350902363885909	353044558959426		1.0061		0.00878062
Zm00001d019831	NA	211213010281879	230636841931358	30878916520781	108318918676584	966583428063609	874176919158896		1.57576e+14	6.49693e+14		4.12304		2.04371
Zm00001d019834	NA	126727806169127	691910525794075	370546998249373	108318918676584	362468785523853	106843845674976		3.96395e+14	192543849958471		0.485737		-1.04175
Zm00001d019896	NA	126727806169127	345955262897038	185273499124686	354498279305183	193316685612722	135983076313606		219318856063617	2.27933e+14		1.03928		0.0555779
Zm00001d019897	NA	291473954188993	27676421031763	209976632341311	137860441952016	205398978463517	135983076313606		1.76376e+14	159747498909713		0.905723		-0.142858
Zm00001d019925	GRMZM6G192875	443547321591945	461273683862717	518765797549122	689302209760078	0	106843845674976		4.74529e+14	2.65382e+14		0.559254		-0.838425
Zm00001d019933	NA	684330153313287	749569736276915	100665267857746	482511546832055	289975028419083	349670767663558		511521719149316	374052447638232		0.731254		-0.451555
Zm00001d019936	NA	217760613600617	247703968234279	248019457494913	84193341334981	11381519865449	86834907303117		2.37828e+14	60803256167849		0.255661		-1.9677
Zm00001d019957	GRMZM2G091643	23275673733063	270998289269346	252589537139989	119150810544242	120822928507951	122384768682245		1.82288e+14	1.20786e+14		0.662612		-0.593763
Zm00001d019992	NA	692778673724562	518932894345556	53729314746159	315109581604607	169152099911132	310818460145385		4.21814e+14	2.65027e+14		0.628303		-0.670468
Zm00001d020008	GRMZM2G106950	163478869958174	204113605109252	171069197525127	76807960516123	628279228241346	543932305254424		1.79554e+14	4.1634e+14		2.31875		1.21334
Zm00001d020017	NA	321043775628456	172977631448519	191449282428842	452970023556623	628279228241346	514793074615794		2.2849e+14	5.32014e+14		2.32839		1.21933
Zm00001d020018	NA	103494375038121	11877797359465	169834040864296	621356706226585	76601736674041	603182074219638		9.50687e+13	4.33714e+14		4.5621		2.1897
Zm00001d020043	GRMZM2G363052	237403423556832	238709131398956	239002813870845	846857000562382	966583428063609	85475076539981		2.38372e+14	632971835055324		2.6554		1.40893
Zm00001d020100	GRMZM2G308615	81950647989369	703442367890643	920191712319275	236332186203455	120822928507951	242826921988582		5.68528e+14	1.99994e+14		0.351775		-1.50728
Zm00001d020101	GRMZM2G110685	675881632902012	576592104828396	494062664332497	66960786090979	386633371225444	437088459579448		582178800687635	296894205631957		0.509971		-0.971513
Zm00001d020101	GRMZM2G124708	675881632902012	576592104828396	494062664332497	66960786090979	386633371225444	437088459579448		582178800687635	296894205631957		0.509971		-0.971513
Zm00001d020112	GRMZM2G163860	271619931222496	4243717891537	45700796450756	105069351116286	115265073796585	938283226563882		1.07188e+14	3.86206e+14		3.60307		1.84922
Zm00001d020113	GRMZM2G054048	249231352132617	599655789021532	321140731816123	106349483791555	773266742450887	961594611074786		3.90009e+14	6.13737e+14		1.57365		0.654112
Zm00001d020148	GRMZM2G056875	633639030845636	461273683862717	802851829540307	393886977005759	555785471136575	553645382133968		632588181416220	501105943425434		0.792152		-0.336151
Zm00001d020171	NA	185867449048053	345955262897038	339668081728592	896092872688102	154653348490177	990733841713416		290496931224561	6.80493e+14		2.34251		1.22806
Zm00001d020172	GRMZM2G011526	887094643183891	104939763078768	100665267857746	345635822322554	367301702664171	38366653674196		3.64233e+14	250434726220307		0.687567		-0.540428
Zm00001d020177	GRMZM2G027041	971579847296642	691910525794075	216152415645467	384039802580615	314139614120673	262253075747669		6.26548e+14	3.20144e+14		0.510965		-0.968702
Zm00001d020178	NA	104001286262797	108975907812567	121909962424044	239680225508004	222555834311646	223789291304677		1.11629e+14	2.28675e+14		2.04853		1.03459
Zm00001d020183	GRMZM5G898887	199807507726657	197194499851311	158717630916815	708011841167852	836094665275022	911086611301161		185239879498261	8.18398e+14		4.41804		2.14341
Zm00001d020184	NA	675881632902012	461273683862717	494062664332497	105364766349041	113573552797474	111700384114748		5.43739e+14	1.10213e+14		0.202694		-2.30262
Zm00001d020185	GRMZM2G354615	279223599592644	27676421031763	292114550286589	106743370768561	106565822944013	115002830253793		1.99672e+14	1.09437e+14		0.548087		-0.867524
Zm00001d020185	GRMZM2G354621	279223599592644	27676421031763	292114550286589	106743370768561	106565822944013	115002830253793		1.99672e+14	1.09437e+14		0.548087		-0.867524
Zm00001d020220	GRMZM2G022837	152073367402953	253700526124494	216152415645467	0.984717442514398	120822928507951	874176919158896		2.07309e+14	4.975e+14		2.3998		1.26292
Zm00001d020238	GRMZM2G081841	100537392894174	980206578208273	103135581179409	157554790802304	507456299733395	407949228940818		3.94627e+14	3.57653e+14		0.906309		-0.141926
Zm00001d020250	NA	13602117862153	121084342013963	144513329317255	256026535053743	265810442717492	271966152627212		9.30666e+13	264601043466149		2.84314		1.50748
Zm00001d020257	GRMZM2G086066	150975059749487	135960418318536	160385092408937	804514150534263	732186946758184	649804843241446		1.49107e+14	7.28835e+14		4.88801		2.28925
Zm00001d020259	NA	164746148019865	230636841931358	314964948511967	600677639933783	555785471136575	631349997170314		2.36783e+14	5.95938e+14		2.51681		1.3316
Zm00001d020266	NA	26190413274953	311359736607334	247031332166248	0.984717442514398	724937571047707	0.971307687954329		1.9486e+14	724937571047707		3.72029		1.89542
Zm00001d020277	GRMZM2G176780	568162997658254	603115341650502	569407220643203	248148795513628	292391486989242	265166998811532		5.80229e+14	2.68569e+14		0.462868		-1.11133
Zm00001d020332	GRMZM2G315431	385252530754147	401308104960564	416247794700129	136875724509501	149820431349859	161237076200419		4.00936e+14	1.49311e+14		0.372406		-1.42505
Zm00001d020340	GRMZM2G057208	337940816451006	392082631283309	101900424518577	45690889332668	447044835479419	372982152174462		2.77308e+14	288572625662183		1.04062		0.0574454
Zm00001d020350	GRMZM2G081502	380183418507382	922547367725434	104988316170656	0	241645857015902	194261537590866		4.6924e+14	1.45302e+14		0.309655		-1.69127
Zm00001d020351	GRMZM2G074781	802609439071139	680378683697507	846082312669401	226485011778311	193316685612722	223400768229496		7.76357e+14	2.14401e+14		0.276163		-1.85641
Zm00001d020371	GRMZM2G451965	90948322227377	104593807815871	946130002196731	327910908357294	386633371225444	408920536628773		3.80557e+14	3.74488e+14		0.984052		-0.0231935
Zm00001d020378	GRMZM2G151921	11177392504117	102864031501386	989360485325825	274736166461517	272818172570954	246809283509195		367800636443776	2.64788e+14		0.719922		-0.474087
Zm00001d020383	NA	160606373018341	125235805168728	130494301216821	373010967224454	341928887677502	352778952265012		1.38779e+14	355906269055656		2.56456		1.35871
Zm00001d020395	GRMZM2G074672	199807507726657	12223752622362	180950450811777	157554790802304	724937571047707	223400768229496		1.30994e+14	3.68631e+14		2.81411		1.49268
Zm00001d020396	NA	291938622811613	377898465504531	330960227269731	962265884825069	10120128491826	914971842052978		3.33599e+14	629119285123291		1.88585		0.915218
Zm00001d020400	AC234163.1_FG002	616488534410748	491833065418622	334727455085267	194087807919588	173743371194434	189793522226276		4.81016e+14	185874900446766		0.386421		-1.37175
Zm00001d020405	GRMZM2G169356	277533895510389	258313262963121	216769993975883	492358721257199	434962542628624	378809998302188		2.50872e+14	4.35377e+14		1.73545		0.795312
Zm00001d020408	GRMZM2G126566	100452907690062	909862341419209	937483905570913	476603242176968	393882746935921	454571997962626		6.49266e+14	4.41686e+14		0.680285		-0.555789
Zm00001d020418	GRMZM2G022904	671657372696374	426678157573013	395250131465997	110288353561613	128072304218428	164150999264282		497861887245128	1.34171e+14		0.269494		-1.89168
Zm00001d020471	NA	722348495164025	680378683697507	771972913019526	19694348850288	12323938707811	179691922271551		7.249e+14	7.05701e+13		0.0973515		-3.36065
Zm00001d020488	GRMZM2G475148	450306137920966	416299499686102	345226286702332	974870268089254	106324177086997	990733841713416		403943974769800	6.90643e+14		1.70975		0.773784
Zm00001d020493	NA	570275127761073	645783157407804	623754113719777	234362751318427	166735641340973	225343383605404		6.13271e+14	2.08814e+14		0.340492		-1.55431
Zm00001d020497	GRMZM2G412601	254722890399946	279070578736944	342138395050254	708996558610366	676608399644526	67991538156803		2.91977e+14	484532165470565		1.65949		0.730736
Zm00001d020521	GRMZM2G093838	223040938857664	295215157672139	292114550286589	113242505889156	157069807060336	133069153249743		2.70124e+14	1.3446e+14		0.497774		-1.00644
Zm00001d020521	GRMZM2G141066	223040938857664	295215157672139	292114550286589	113242505889156	157069807060336	133069153249743		2.70124e+14	1.3446e+14		0.497774		-1.00644
Zm00001d020531	GRMZM2G142898	333547585837143	244129097184343	29452310577521	118067621357476	142329409782366	135594553238424		202376331199669	1.31997e+14		0.652236		-0.616533
Zm00001d020532	NA	412287796070227	419759052315072	442803662908	100342707392217	110915448370299	942168457315699		2.77497e+14	3.84476e+14		1.38551		0.470422
Zm00001d020543	GRMZM2G060369	502686964470871	599655789021532	580523630590684	177249139652592	193316685612722	174835383831779		560955461361029	1.818e+14		0.324091		-1.62553
Zm00001d020544	NA	225828950593385	243437186658549	27556345103145	867536066855184	824012372424227	10441557645509		1.65607e+14	5.6733e+14		3.42575		1.77642
Zm00001d020556	GRMZM2G114751	91624203860279	924853736144747	776295961332435	313140146719578	236812939875584	329273306216518		5.97591e+14	293075464270560		0.490428		-1.02789
Zm00001d020557	GRMZM2G114642	777263877837314	88795184143573	592875197198996	236332186203455	314139614120673	281679229506755		4.86311e+14	2.77384e+14		0.570383		-0.809998
Zm00001d020563	GRMZM2G302673	236558571515704	33442342080047	197625065732999	994564616939542	628279228241346	835324611640723		1.55875e+14	8.19389e+14		5.2567		2.39416
Zm00001d020607	NA	277111469489825	230636841931358	403896228091816	119150810544242	918254256660429	112671691802702		3.03882e+14	3.83359e+14		1.26154		0.335187
Zm00001d020610	NA	257679872543892	27676421031763	117339882778968	886245698262958	241645857015902	971307687954329		1.34232e+14	6.99733e+14		5.21286		2.38208
Zm00001d020623	GRMZM2G003179	197315194205331	160869197247123	157544232089025	51983233790335	506731362162347	507411136187342		171909541180493	3.55375e+14		2.06722		1.04769
Zm00001d020629	GRMZM2G172320	126727806169127	253700526124494	12969144938728	354498279305183	362468785523853	466227690218078		131132492410783	3.94398e+14		3.00763		1.58863
Zm00001d020638	GRMZM2G388045	56436116347318	544302946958006	594110353859827	994564616939542	118406469937792	137925691689515		3.98283e+14	4.16966e+14		1.04691		0.0661339
Zm00001d020652	NA	475229273134227	728812420503093	554585340713228	128013267526872	164319182770814	225343383605404		5.86209e+14	172558611301030		0.294364		-1.76433
Zm00001d020655	NA	726572755369663	461273683862717	487886881028341	265873709478887	241645857015902	242826921988582		5.58578e+14	2.50115e+14		0.447772		-1.15916
Zm00001d020667	NA	118406013564021	983666130837244	101159330522079	239286338530999	190900227042563	280707921818801		4.01077e+14	2.36965e+14		0.590821		-0.759207
Zm00001d020692	GRMZM2G133613	102818493405219	123621347275208	9251323389626	417520195626105	546119636855939	452629382586717		7.85637e+13	4.7209e+14		6.009		2.58713
Zm00001d020696	GRMZM2G067265	208382755944102	188084344595023	20200987187895	102056115742192	108160685600318	108699043358969		1.38889e+14	1.06305e+14		0.765395		-0.385723
Zm00001d020702	GRMZM2G009045	367214939676074	364867483935409	296561114265581	103493803208263	94000238379186	122579030219836		3.42881e+14	1.06691e+14		0.31116		-1.68427
Zm00001d020705	GRMZM2G045431	135598752600966	864888157242594	101282846188162	157554790802304	362468785523853	320531537024929		3.67257e+14	2.80185e+14		0.762914		-0.390408
Zm00001d020707	GRMZM2G462883	378071288404563	297521526091452	296437598599498	630219163209214	507456299733395	79647230412255		3.2401e+14	405774231118288		1.25235		0.324638
Zm00001d020713	NA	27880117357208	196041315641655	148218799299749	19694348850288	483291714031805	582784612772597		1.24047e+14	3.61924e+14		2.91764		1.5448
Zm00001d020722	GRMZM2G096271	280490877654335	231790026141015	269264152061211	103395331464012	103907718516838	777046150363463		2.60515e+14	328116400114771		1.25949		0.332841
Zm00001d020726	GRMZM2G135444	903991684006441	934079209822002	778148696323682	216637837353167	966583428063609	223400768229496		872073196717375	468874011215424		0.537654		-0.895249
Zm00001d020748	GRMZM2G467907	788246954371971	732271973132063	514442749236212	14160236823357	128072304218428	158323153136556		6.78321e+14	1.00185e+14		0.147696		-2.7593
Zm00001d020751	GRMZM2G072218	658984592079462	622719473214668	475535314420028	0	241645857015902	0		5.85746e+14	8.05486e+13		0.137514		-2.86234
Zm00001d020764	GRMZM2G145101	380732572334115	344340805003518	358071915974977	148199975098417	165527412055893	15375800700317		3.61048e+14	109701062618209		0.30384		-1.71861
Zm00001d020769	GRMZM2G000404	181643188842416	172977631448519	277910248687029	689302209760078	966583428063609	777046150363463		2.10844e+14	810977262729050		3.84634		1.94349
Zm00001d020773	NA	65433790585326	590430315344278	514442749236212	107334201234069	942418842362019	154437922384738		390102285055272	4.01397e+14		1.02895		0.0411773
Zm00001d020775	NA	380183418507382	115318420965679	370546998249373	502205895682343	338304199822263	388523075181732		288682945907478	4.09678e+14		1.41913		0.505004
Zm00001d020781	GRMZM2G117217	231067033248375	168364894609892	156247317595152	76807960516123	604114642539756	883889996038439		1.85226e+14	521604199698106		2.81604		1.49367
Zm00001d020781	GRMZM2G416625	231067033248375	168364894609892	156247317595152	76807960516123	604114642539756	883889996038439		1.85226e+14	521604199698106		2.81604		1.49367
Zm00001d020790	NA	185022597006926	155679868303667	127838714396034	561288942233207	386633371225444	563358459013511		1.5618e+14	5.0376e+14		3.2255		1.68952
Zm00001d020794	GRMZM2G053779	628992344619435	471652341749628	426746626317194	112257788446641	942418842362019	141810922441332		5.0913e+14	398829184416664		0.783354		-0.352264
Zm00001d020808	GRMZM5G843748	834713816633985	819913973065979	767649864706617	29344579786929	36971816123433	349670767663558		8.07426e+14	1.38662e+14		0.171734		-2.54175
Zm00001d020820	NA	532256785910334	265232368221062	438480614595091	157554790802304	120822928507951	233113845109039		411989922908829	1.70497e+14		0.413838		-1.27286
Zm00001d020840	NA	781488138042951	818760788856323	747269779802901	236332186203455	362468785523853	417662305820362		7.82506e+14	338821092515890		0.432995		-1.20758
Zm00001d020867	NA	213325140384698	217951815625134	184655920794271	738538081885798	589615891118802	671173612376441		205310958934701	666442528460347		3.24602		1.69867
Zm00001d020875	NA	0	115318420965679	0	19694348850288	483291714031805	291392306386299		3.84395e+13	2.64793e+14		6.88856		2.7842
Zm00001d020888	NA	549153826732885	922547367725434	135867232691437	19694348850288	0	0		535856142383252	6564782950096		0.012251		-6.35095
Zm00001d020903	GRMZM2G174799	187557153130308	165943207769612	168290095038257	747400538868428	693523609635639	865435149967307		1.7393e+14	7.68786e+14		4.42009		2.14407
Zm00001d020958	GRMZM2G016836	843584763065824	994044788724155	658338500223052	141799311722073	132905221358746	146667460881104		8.31989e+14	140457331320641		0.168821		-2.56643
Zm00001d020960	GRMZM5G860241	928914819219703	831445815162547	100171205193414	240271055973513	280309194138447	288478383322436		6.20177e+14	2.69686e+14		0.434853		-1.2014
Zm00001d020985	GRMZM2G340139	192626265377073	224870920883074	236532500549183	492358721257199	507456299733395	505079997736251		218009895603110	5.01632e+14		2.30096		1.20223
Zm00001d021025	GRMZM2G128935	118701711778416	106092947288425	116722304448552	541594593382919	362468785523853	553645382133968		1.13839e+14	4.85903e+14		4.26833		2.09367
Zm00001d021039	GRMZM5G825834	191781413335946	147607578836069	264941103748301	285568058329175	410797956927034	398236152061275		201443365306772	364867389105828		1.81127		0.856998
Zm00001d021048	NA	430874540975033	380550789186741	265558682078717	837009826137238	797431328152477	903316149797526		3.58995e+14	8.45919e+14		2.35636		1.23656
Zm00001d021069	NA	844852041127515	107707405181944	104864800504572	355482996747698	39629920550608	402121382813092		3.52475e+14	2.65745e+14		0.75394		-0.407479
Zm00001d021089	GRMZM2G131281	528877377745824	516626525926243	484181411045847	148692333819674	176401475621609	211745075974044		5.09895e+14	1.78946e+14		0.350947		-1.51067
Zm00001d021129	NA	168970408225503	138382105158815	864609662581869	413581325856047	193316685612722	359383844543102		3.90654e+14	322093952003957		0.824499		-0.27841
Zm00001d021130	NA	108141061264322	209879526157536	247031332166248	355482996747698	524371509724508	330244613904472		188350639862702	4.03366e+14		2.14157		1.09867
Zm00001d021135	NA	287249693983355	149913947255383	22850398225378	0	0	0		1.53338e+14	0		0		#NUM!
Zm00001d021140	NA	405528979741207	357487104993606	376722781553529	14770761637716	120822928507951	116556922554519		3.79913e+14	8.40502e+13		0.221235		-2.17635
Zm00001d021160	AC196726.2_FG001	232334311310067	227177289302388	209976632341311	334803930454895	386633371225444	524506151495338		223162744317922	4.15314e+14		1.86104		0.896108
Zm00001d021167	GRMZM2G065617	739245535986576	680378683697507	45700796450756	984717442514398	144987514209541	116556922554519		4.88442e+14	4.15421e+14		0.850502		-0.233613
Zm00001d021168	GRMZM2G078465	505643946614818	343648894477724	401425914770154	176264422210077	217481271314312	203974614470409		416906251954232	1.9924e+14		0.477901		-1.06521
Zm00001d021192	NA	150383663320698	102633394659455	121662931091877	521900244532631	434962542628624	631349997170314		1.24893e+14	5.29404e+14		4.23885		2.08367
Zm00001d021197	GRMZM2G013255	188824431192	129156631481561	168598884203465	472664372406911	700772985346117	524506151495338		9.93148e+13	5.65981e+14		5.69886		2.51067
Zm00001d021207	GRMZM2G069126	20420073834052	151528405148902	209667843176103	120233999731008	480875255461645	949938918819334		1.27205e+14	5.17016e+14		4.06442		2.02305
Zm00001d021208	GRMZM2G069146	385717199376767	298790028722075	418903381520916	210237173976824	923087173800747	16823049155369		3.67804e+14	3.83382e+14		1.04236		0.059849
Zm00001d021214	GRMZM2G018138	405528979741207	299827894510766	142043015995593	128013267526872	966583428063609	145696153193149		282466630082522	4.13431e+14		1.46365		0.549566
Zm00001d021219	GRMZM2G089241	124615676066308	784165262566619	599050980503152	108318918676584	144987514209541	106843845674976		5.02611e+14	1.2005e+14		0.238853		-2.0658
Zm00001d021226	GRMZM2G073377	317664367463946	272151473479003	304466116894901	119150810544242	434962542628624	942168457315699		298093985945950	4.98761e+14		1.67317		0.74258
Zm00001d021245	NA	152073367402953	153373499884353	252589537139989	700134101627737	664526106793731	552674074446013		1.86012e+14	6.39111e+14		3.43586		1.78067
Zm00001d021249	GRMZM2G052336	14615940311506	152220315674697	199477800724246	896092872688102	604114642539756	76733307348392		1.22105e+14	525646940858750		4.30489		2.10598
Zm00001d021288	NA	282603007757154	272151473479003	373634889901451	152631203589732	120822928507951	165122306952236		309463123712536	146192146349973		0.472406		-1.0819
Zm00001d021298	GRMZM2G335111	211213010281879	253700526124494	191449282428842	118166093101728	241645857015902	971307687954329		218787606278405	4.43707e+14		2.02802		1.02007
Zm00001d021321	GRMZM2G052288	980028367707917	864888157242594	605226763807309	295415232754319	241645857015902	165122306952236		816714429585940	234061132240819		0.286589		-1.80295
Zm00001d021336	GRMZM2G160922	1195888064216	15025990251828	154332824770864	351839542210394	364643598236997	311498375526953		56851567695636	3.42661e+14		6.02728		2.59151
Zm00001d021360	GRMZM2G046186	55760234714416	449741841766149	444656397899247	787773954011518	144987514209541	194261537590866		3.16719e+14	3.75674e+14		1.18614		0.246277
Zm00001d021386	GRMZM2G357688	211213010281879	345955262897038	432304831290935	118166093101728	966583428063609	135983076313606		3.29824e+14	4.06911e+14		1.23372		0.303015
Zm00001d021413	NA	274619155968499	294523247146345	274081263038453	754293560966029	739436322468661	848922919272084		2.81075e+14	7.80884e+14		2.77821		1.47416
Zm00001d021425	AC233865.1_FG004	636596012989583	584664394295994	599050980503152	245194643186085	205398978463517	244769537364491		606770462596243	2.31788e+14		0.382002		-1.38835
Zm00001d021434	GRMZM2G322361	312595255217181	461273683862717	321140731816123	876398523837814	144987514209541	82561153476118		365003223632007	367982397174491		1.00816		0.0117275
Zm00001d021434	GRMZM2G353726	312595255217181	461273683862717	321140731816123	876398523837814	144987514209541	82561153476118		365003223632007	367982397174491		1.00816		0.0117275
Zm00001d021435	AC207722.2_FG009	102649522996993	100327026240141	103135581179409	432290957263821	398715664076239	496338228544662		1.02037e+14	4.42448e+14		4.33614		2.11641
Zm00001d021451	NA	291473954188993	33442342080047	296437598599498	71884373303551	821595913854068	76733307348392		2.07118e+14	3.23405e+14		1.56145		0.642887
Zm00001d021459	GRMZM6G724181	380183418507382	461273683862717	370546998249373	0	0	0.971307687954329		4.04001e+14	0		0		#NUM!
Zm00001d021462	NA	477341403237046	345955262897038	160570365908061	393886977005759	483291714031805	777046150363463		3.27956e+14	551408280467009		1.68135		0.74962
Zm00001d021463	NA	177418928636778	691910525794075	741093996498745	0	0	0.971307687954329		5.36808e+14	0		0		#NUM!
Zm00001d021478	NA	114055025552215	184509473545087	104988316170656	256026535053743	314139614120673	262253075747669		1.34518e+14	2.77473e+14		2.06273		1.04455
Zm00001d021487	GRMZM2G413030	967355587091005	83029263095289	102518002848993	20383651060048	183650851332086	213687691349952		3.84301e+14	139240731247362		0.362322		-1.46466
Zm00001d021515	NA	249231352132617	149913947255383	148218799299749	679455035334934	314139614120673	339957690784015		182454699562583	4.44517e+14		2.43632		1.2847
Zm00001d021528	NA	532256785910334	518932894345556	549644714069903	246179360628599	265810442717492	262253075747669		5.33611e+14	258080959697920		0.48365		-1.04797
Zm00001d021529	NA	511050999678034	407419981271745	410627831893346	200193056063177	170360329196211	195621368354002		443032937614375	188724917871130		0.425984		-1.23113
Zm00001d021535	GRMZM2G313643	20910088017906	260619631382435	308171586877395	737553364443284	811930079573431	821726304009362		1.96567e+14	7.90403e+14		4.02104		2.00757
Zm00001d021542	NA	346389336862281	253700526124494	209976632341311	177249139652592	241645857015902	106843845674976		270022165109362	1.75246e+14		0.649007		-0.623694
Zm00001d021558	NA	180291425576612	186008613017641	195525299409586	357649375121229	456469023903039	336849506182561		1.87275e+14	3.83656e+14		2.04862		1.03465
Zm00001d021562	NA	185867449048053	219104999834791	314964948511967	276705601346546	236812939875584	258367844995852		239979132464937	2.57295e+14		1.07216		0.100517
Zm00001d021565	GRMZM2G038449	188106306957041	204574878793115	242708283853339	546321237106988	580916640266229	513530374621454		2.11796e+14	5.46923e+14		2.5823		1.36866
Zm00001d021565	GRMZM2G009370	188106306957041	204574878793115	242708283853339	546321237106988	580916640266229	513530374621454		2.11796e+14	5.46923e+14		2.5823		1.36866
Zm00001d021565	GRMZM2G138701	188106306957041	204574878793115	242708283853339	546321237106988	580916640266229	513530374621454		2.11796e+14	5.46923e+14		2.5823		1.36866
Zm00001d021565	GRMZM2G163095	188106306957041	204574878793115	242708283853339	546321237106988	580916640266229	513530374621454		2.11796e+14	5.46923e+14		2.5823		1.36866
Zm00001d021565	GRMZM2G163045	188106306957041	204574878793115	242708283853339	546321237106988	580916640266229	513530374621454		2.11796e+14	5.46923e+14		2.5823		1.36866
Zm00001d021569	GRMZM2G161809	16643585210212	169518078819548	170451619194711	571136116658351	700772985346117	670202304688487		118871094408157	6.4737e+14		5.44599		2.44519
Zm00001d021572	GRMZM2G455075	135176326580402	576592104828396	104988316170656	19694348850288	0	0.971307687954329		2.72252e+14	9847174425144		0.0361693		-4.78909
Zm00001d021572	GRMZM2G155911	135176326580402	576592104828396	104988316170656	19694348850288	0	0.971307687954329		2.72252e+14	9847174425144		0.0361693		-4.78909
Zm00001d021573	GRMZM2G067624	760366837014764	345955262897038	555820497374059	0	0	0.971307687954329		5.54048e+14	0		0		#NUM!
Zm00001d021577	GRMZM2G095261	83640352071624	807228946759755	103135581179409	423428500281191	241645857015902	524506151495338		331334960003596	3.96527e+14		1.19676		0.259128
Zm00001d021632	NA	480298385380992	384010341815712	288409080304095	905940047113246	434962542628624	689628458447574		384239269166933	6.76844e+14		1.76152		0.816818
Zm00001d021634	NA	861749081950065	645783157407804	561996280678215	19694348850288	195733144182881	222429460541541		689842840012028	1.45952e+14		0.211573		-2.24077
Zm00001d021639	GRMZM2G180082	878646122772616	784165262566619	469359531115872	590830465508639	241645857015902	582784612772597		710723638818369	471753645099046		0.663765		-0.591255
Zm00001d021653	GRMZM2G009223	245851943968107	291755605043168	222328198949624	66960786090979	507456299733395	689628458447574		2.53312e+14	421348514757316		1.66336		0.734099
Zm00001d021655	GRMZM2G009103	77684145181675	659621367923685	585464257234009	225500294335797	188483768472404	258367844995852		4.40923e+14	224117302601351		0.508291		-0.976274
Zm00001d021659	GRMZM2G382413	264565416679081	269729786638724	262841337424888	661730121369675	692557026207576	652718766305309		2.65712e+14	6.69002e+14		2.51777		1.33215
Zm00001d021679	NA	929337245240266	576592104828396	555820497374059	0.984717442514398	0	194261537590866		6.8725e+14	97130768795433		0.141333		-2.82283
Zm00001d021680	NA	988476888119193	106092947288425	162423100899308	295415232754319	434962542628624	378809998302188		418997645435642	3.69729e+14		0.882414		-0.180473
Zm00001d021684	GRMZM2G387381	223463364878228	237555947189299	291496971956173	105364766349041	749102156749297	107815153362931		2.50839e+14	3.20761e+14		1.27875		0.354737
Zm00001d021690	GRMZM2G114140	454952824147167	469345973330314	45700796450756	173310269882534	135321679928905	212716383661998		323333197976079	173782777824479		0.537473		-0.895737
Zm00001d021692	GRMZM2G431018	113632599531651	116471605175336	106223472831487	241255773416027	304473779840037	270994844939258		112109225846158	2.72241e+14		2.42836		1.27998
Zm00001d021693	NA	354837857273556	380550789186741	253207115470405	103395331464012	869925085257248	913029226677069		3.29532e+14	6.28783e+14		1.90811		0.932144
Zm00001d021695	NA	379338566466254	43129089441164	567554485651956	215653119910653	237296231589616	220583975934428		3.30007e+14	224511109144899		0.680321		-0.555711
Zm00001d021697	NA	413977500152482	380550789186741	413777481378466	119150810544242	132905221358746	145696153193149		4.02769e+14	1.32584e+14		0.329182		-1.60304
Zm00001d021698	GRMZM2G075438	305456255469653	37443891287556	317311746167546	934890739923169	128265620904041	957417988016582		2.20071e+14	6.73525e+14		3.06049		1.61376
Zm00001d021699	GRMZM2G379780	101593457945584	127426855167076	109928942813981	286946662748695	344828637961692	276337037223007		1.12983e+14	3.02704e+14		2.6792		1.4218
Zm00001d021700	NA	671657372696374	415146315476445	191449282428842	108318918676584	12323938707811	150552691632921		426084323533887	9.03985e+13		0.212161		-2.23677
Zm00001d021702	GRMZM2G058310	547886548671194	590430315344278	416865373030544	215653119910653	224730647024789	191347614527003		5.18394e+14	2.10577e+14		0.406211		-1.2997
Zm00001d021726	GRMZM2G465999	357372413396939	499328762781391	402661071430985	124074397756814	125655845648269	135983076313606		4.19787e+14	1.28571e+14		0.306277		-1.70709
Zm00001d021727	GRMZM2G465987	612095303796885	618106736376041	482946254385016	268827861806431	183650851332086	207859845222226		571049431519314	2.20113e+14		0.385453		-1.37537
Zm00001d021753	GRMZM2G366977	158494242915522	163636839350299	174712909674579	618402553899042	616196935390551	707111996830752		1.65615e+14	647237162040115		3.90809		1.96646
Zm00001d021761	GRMZM2G031323	102649522996993	209879526157536	231591873905858	324956756029751	724937571047707	330244613904472		181373641020129	4.60046e+14		2.53646		1.34281
Zm00001d021770	NA	549153826732885	576592104828396	926367495623431	275720883904031	217481271314312	194261537590866		6.84038e+14	2.29155e+14		0.335003		-1.57776
Zm00001d021772	NA	126727806169127	230636841931358	185273499124686	76807960516123	845760499555658	100044691859296		1.80879e+14	3.40871e+14		1.88452		0.914198
Zm00001d021778	NA	397080459329932	392082631283309	438480614595091	689302209760078	193316685612722	165122306952236		4.09215e+14	3.49247e+14		0.853457		-0.22861
Zm00001d021791	NA	198117803644402	223717736673418	247648910496664	925634395963534	821595913854068	864463842279353		223161483604828	8.70565e+14		3.90105		1.96386
Zm00001d021804	GRMZM2G041418	337940816451006	380550789186741	277910248687029	689302209760078	169152099911132	203974614470409		332133951441592	354142974713873		1.06627		0.0925667
Zm00001d021820	GRMZM2G394261	59139642878926	922547367725434	135867232691437	0.984717442514398	241645857015902	0		372518081098599	120822928507951		0.324341		-1.62442
Zm00001d021826	NA	658984592079462	841824473049458	722566646586276	105364766349041	229563564165107	141810922441332		7.41125e+14	1.58913e+14		0.214421		-2.22148
Zm00001d021827	NA	130952066374765	345955262897038	555820497374059	0.984717442514398	0	0		344242608881954	0		0		#NUM!
Zm00001d021832	NA	0	0	123515666083124	689302209760078	120822928507951	194261537590866		4.11719e+13	3.34796e+14		8.13165		3.02355
Zm00001d021843	NA	422426020563758	33442342080047	463183747811716	156570073359789	483291714031805	129183922497926		3.06351e+14	2.56349e+14		0.836781		-0.257077
Zm00001d021850	GRMZM2G107562	669122816572992	651549078456088	624989270380608	276705601346546	190900227042563	248654768116308		6.48554e+14	2.38754e+14		0.368132		-1.4417
Zm00001d021858	NA	377099708557266	512359744350513	580029567926351	964530734942852	113742704897385	923713611244567		4.8983e+14	667329017028268		1.36237		0.446118
Zm00001d021870	NA	100959818914738	714974209987211	901664362406807	413581325856047	362468785523853	262253075747669		5.72533e+14	3.46101e+14		0.604509		-0.726165
Zm00001d021875	GRMZM2G034779	121278510503855	131232363058943	138461061679182	3283047953343	351594721958138	307613144775136		1.30324e+14	220830304895539		1.69447		0.760836
Zm00001d021882	NA	130994308976821	10194148413366	902281940737222	396841129333302	314139614120673	476912074785576		3.47823e+14	395964272746517		1.13841		0.187015
Zm00001d021897	GRMZM2G443829	308370995011543	299827894510766	426129047986778	984717442514398	724937571047707	582784612772597		3.44776e+14	7.64147e+14		2.21636		1.14819
Zm00001d021900	NA	665743408408482	691910525794075	564466593999878	312155429277064	326221906971468	28944969101039		640706842734145	222440768449857		0.34718		-1.52624
Zm00001d021901	GRMZM2G374971	276689043469261	304440631349393	374870046562282	91578722153839	700772985346117	134040460937697		3.18667e+14	3.08797e+14		0.96903		-0.0453871
Zm00001d021906	GRMZM2G072280	26190413274953	196041315641655	197625065732999	482511546832055	555785471136575	505079997736251		1.39952e+14	5.14459e+14		3.67596		1.87812
Zm00001d021929	GRMZM2G102550	238839672026748	204920834056012	153900519939573	507129482894915	4953740068826	473026844033758		1.9922e+14	3.2837e+14		1.64828		0.720957
Zm00001d021938	GRMZM2G064437	412118825662002	354258189206567	39259454464521	199996112574674	170118683339195	201449214481728		2.68545e+14	1.90521e+14		0.709456		-0.495214
Zm00001d021948	GRMZM2G023444	149496568677514	181395876179013	149762745125788	601662357376297	712855278196912	672144920064396		1.60218e+14	6.62221e+14		4.13324		2.04727
Zm00001d021959	NA	153763071485208	163752157771265	143278172656424	541594593382919	676608399644526	621636920290771		1.53598e+14	613279971106072		3.99277		1.99739
Zm00001d021973	NA	378493714425127	405920841799191	487886881028341	907909481998275	102941135088774	943139765003654		4.241e+14	6.5133e+14		1.53579		0.618983
Zm00001d021976	NA	130952066374765	691910525794075	111164099474812	187096314077736	166735641340973	149581383944967		311342230547884	1.67804e+14		0.538971		-0.89172
Zm00001d021977	NA	541972584383301	415146315476445	427981782978025	105364766349041	918254256660429	110729076426794		4.617e+14	3.78116e+14		0.818964		-0.288127
Zm00001d021988	GRMZM2G057260	633639030845636	565060262731828	314964948511967	265873709478887	483291714031805	971307687954329		5.04555e+14	573491037155007		1.13663		0.18476
Zm00001d022022	GRMZM2G008712	0.844852041127515	230636841931358	0.617578330415621	275720883904031	144987514209541	106843845674976		230636841931358	175850747929516		0.762457		-0.391272
Zm00001d022023	NA	633639030845636	103786578869111	247031332166248	118166093101728	483291714031805	233113845109039		3.28152e+14	278190550747524		0.847748		-0.238292
Zm00001d022026	NA	302034604703087	253700526124494	257530163783314	256026535053743	531620885434985	310818460145385		271088431536965	3.66155e+14		1.35069		0.433692
Zm00001d022032	GRMZM2G119705	619192060942356	671383846862184	551312175562025	306345596366229	310998217979466	270606321864076		6.13963e+14	2.95983e+14		0.482087		-1.05263
Zm00001d022057	NA	374691880240053	411686762847475	331639563433188	181188009422649	152236889920018	169007537704053		3.72673e+14	1.67477e+14		0.449396		-1.15394
Zm00001d022073	GRMZM2G151801	212902714364134	197194499851311	173539510846789	699149384185222	483291714031805	883889996038439		1.94546e+14	6.88777e+14		3.54044		1.82393
Zm00001d022075	GRMZM2G138008	143624846991678	807228946759755	802851829540307	0	0	0		5.84569e+14	0		0		#NUM!
Zm00001d022079	NA	13940058678604	115318420965679	111164099474812	265873709478887	459127128330214	310818460145385		80140859706365	345273099318162		4.30833		2.10713
Zm00001d022084	NA	337940816451006	230636841931358	679336163457183	424413217723705	263393984147333	357441229167193		4.15971e+14	3.48416e+14		0.837597		-0.255672
Zm00001d022089	NA	187852851344703	10943718149643	114004959794724	733614494673226	347970034102899	654661381681218		104267176429690	5.78749e+14		5.55063		2.47265
Zm00001d022092	GRMZM2G152179	12529155769921	113473326230228	973921027065434	211714250140595	202982519893358	26031046037176		3.66641e+14	1.46909e+14		0.40069		-1.31944
Zm00001d022109	GRMZM2G038303	388631938918657	253700526124494	352019648336904	19694348850288	966583428063609	145696153193149		3.31451e+14	3.77325e+14		1.1384		0.187012
Zm00001d022125	NA	677571336984267	712667841567898	733683056533758	147313729400154	167702224769036	141713791672537		7.07974e+14	152243248613909		0.215041		-2.21732
Zm00001d022126	GRMZM2G127031	160859828630679	165712570927681	140931375000845	729675624903169	681441316784844	849894226960038		155834591519735	7.5367e+14		4.83635		2.27392
Zm00001d022127	NA	126727806169127	530464736442124	549644714069903	315109581604607	483291714031805	359383844543102		4.02279e+14	385928380059838		0.959355		-0.0598636
Zm00001d022131	GRMZM2G080549	148693959238443	137228920949158	13957270267393	76807960516123	652443813942936	611923843411227		9.99601e+13	4.47059e+14		4.47237		2.16104
Zm00001d022153	NA	933561505445904	137228920949158	113634412796474	294430515311805	449461294049578	34092899847197		394808279730512	259328236402860		0.656846		-0.606373
Zm00001d022154	NA	325268035834093	484337368055853	401425914770154	177249139652592	966583428063609	213687691349952		4.03677e+14	452506753022051		1.12096		0.164738
Zm00001d022181	GRMZM2G117707	162714278860954	161999317772586	125985979404787	547404426293754	529204426864826	554519559053126		1.50233e+14	5.43709e+14		3.6191		1.85563
Zm00001d022191	NA	316819515422818	242168684027926	327316515120279	492358721257199	120822928507951	106843845674976		2.95435e+14	240008498480042		0.81239		-0.299755
Zm00001d022192	GRMZM5G840145	13940058678604	196041315641655	111164099474812	299354102524377	205398978463517	329273306216518		1.07048e+14	278008795734804		2.59704		1.37687
Zm00001d022203	NA	633639030845636	230636841931358	741093996498745	0	0	0		5.35123e+14	0		0		#NUM!
Zm00001d022204	NA	257679872543892	265232368221062	203800849037155	590830465508639	483291714031805	582784612772597		242237696600703	552302264104347		2.28		1.18903
Zm00001d022211	NA	185867449048053	169518078819548	163040679229724	403734151430903	217481271314312	388523075181732		1.72809e+14	3.36579e+14		1.9477		0.961771
Zm00001d022222	NA	29569821439463	691910525794075	741093996498745	0	0	0.971307687954329		4.87525e+14	0		0		#NUM!
Zm00001d022225	NA	479875959360429	494716025942764	555202919043643	265873709478887	22231418845463	205917229846318		5.09932e+14	1.64674e+14		0.322934		-1.63069
Zm00001d022227	GRMZM2G056407	41820176035812	472805525959285	401425914770154	19694348850288	120822928507951	174835383831779		3.05351e+14	105117553730006		0.344252		-1.53846
Zm00001d022239	GRMZM2G159034	240529376109004	23859381297799	235173828222268	655427929737583	639636583521093	647182312483969		166520861876357	6.47416e+14		3.88789		1.95899
Zm00001d022250	NA	561826607349797	680378683697507	642281463632246	984717442514398	217481271314312	291392306386299		628162251559850	497863673405003		0.792572		-0.335386
Zm00001d022259	GRMZM2G150841	564783589493744	537383841700065	516913062557875	131952137296929	135321679928905	157351845448601		539693497917228	141541887558145		0.262263		-1.93091
Zm00001d022262	GRMZM2G150907	139358344183984	136421692002399	121107110594503	357452431632726	311723155550514	408920536628773		1.32296e+14	3.59365e+14		2.71638		1.44169
Zm00001d022273	GRMZM2G070588	205552501606324	221872641937967	244993323675877	562667546652727	62682935309925	542183951416106		2.24139e+14	389178144459586		1.73632		0.796034
Zm00001d022277	NA	218014069212955	274457841898317	277416186022697	756262995851057	959334052353132	923713611244567		256629365711323	879770219816252		3.42817		1.77744
Zm00001d022278	GRMZM2G129761	984252627913555	113012052546366	747269779802901	689302209760078	217481271314312	291392306386299		6.14845e+14	399391929153563		0.649582		-0.622417
Zm00001d022307	GRMZM2G013652	142484296736155	894870946693671	945512423866316	571136116658351	241645857015902	546846228318287		660955889098714	453209400664180		0.685688		-0.544376
Zm00001d022310	NA	925112985034629	114165236756022	112399256135643	250118230398657	270643359857811	204945922158363		383892492642098	241902504138277		0.630131		-0.666277
Zm00001d022312	NA	245007091926979	253700526124494	988125328664993	787773954011518	0	194261537590866		495610982238822	3.27345e+14		0.660488		-0.598395
Zm00001d022326	NA	266128392955167	253700526124494	22850398225378	905940047113246	604114642539756	79647230412255		1.80893e+14	5.29901e+14		2.92936		1.55058
Zm00001d022327	GRMZM2G301934	487859811149084	436249586513164	466086365964669	235642883993695	194283269040785	247294937353172		463398587875639	2.2574e+14		0.487141		-1.03759
Zm00001d022371	NA	588861872665878	527005183813154	440950927916753	138451272417524	797431328152477	136565860926379		5.18939e+14	3.57483e+14		0.688872		-0.537692
Zm00001d022374	GRMZM2G433767	196639312572429	20711188405436	169772283031254	742476951655856	855426333836294	85475076539981		1.29041e+14	561126120677377		4.34844		2.1205
Zm00001d022384	NA	212902714364134	235249578769986	206271162358817	856704174987526	108740635657156	961594611074786		218141151830979	6.42346e+14		2.94464		1.55809
Zm00001d022420	NA	38580168458088	281492265577223	322684677642162	11491652554143	971416345203927	118499537930428		2.14252e+14	3.67136e+14		1.71357		0.777003
Zm00001d022448	NA	536481046115972	426678157573013	419953264682622	108318918676584	966583428063609	135983076313606		4.61037e+14	4.03628e+14		0.875479		-0.191856
Zm00001d022450	GRMZM2G166658	130690162242015	124728404116479	132742286339534	602745546563063	641086458663189	608815658809773		1.29387e+14	6.17549e+14		4.77289		2.25486
Zm00001d022457	GRMZM2G427815	215014844466953	230636841931358	198242644063414	219493517936459	219172792313423	211162291361271		2.14631e+14	2.1661e+14		1.00922		0.0132353
Zm00001d022464	GRMZM2G472852	40130471953557	345955262897038	395250131465997	234362751318427	942418842362019	205917229846318		2.60445e+14	4.609e+14		1.76966		0.823472
Zm00001d022478	NA	219661530693154	145301210416756	153159425943074	452970023556623	265810442717492	446801536458991		1.72707e+14	3.88527e+14		2.24963		1.16969
Zm00001d022496	GRMZM2G070178	860904229908938	793390736243873	854728409295219	232393316433398	263393984147333	284593152570618		8.36341e+14	2.60127e+14		0.31103		-1.68488
Zm00001d022500	NA	477341403237046	288296052414198	22850398225378	590830465508639	966583428063609	106843845674976		2.62829e+14	5.54753e+14		2.1107		1.07772
Zm00001d022505	GRMZM2G025992	610659055326968	474650620694736	487516334030091	20452581281024	140154597069223	188336560694344		5.24275e+14	1.16315e+14		0.221858		-2.17229
Zm00001d022506	GRMZM2G025885	147004255156188	123390710433277	107458629492318	403734151430903	241645857015902	582784612772597		1.25951e+14	409388207073134		3.25037		1.7006
Zm00001d022516	NA	200229933747221	162368336719676	185273499124686	840948695907295	978665720914404	692542381511437		1.82624e+14	8.37386e+14		4.5853		2.19702
Zm00001d022526	NA	379338566466254	34134252605841	511354857584134	150661768704703	171568558481291	145696153193149		308275892218743	1.55975e+14		0.505961		-0.982903
Zm00001d022528	AC155434.2_FG003	232334311310067	138382105158815	148218799299749	393886977005759	241645857015902	126269999434063		1.72978e+14	2.53934e+14		1.46801		0.553863
Zm00001d022530	GRMZM2G151811	549153826732885	634251315311236	790500262931995	167401965227448	362468785523853	339957690784015		657968468325372	2.89943e+14		0.440664		-1.18225
Zm00001d022545	GRMZM2G130950	105606505140939	103786578869111	617578330415621	19694348850288	0	485653843977165		2.75657e+14	168449397609151		0.611083		-0.71056
Zm00001d022546	GRMZM2G430600	132654443237637	131232363058943	126671491351548	57517345817266	60798097625201	585989928142847		1.30186e+14	2.34768e+14		1.80333		0.850663
Zm00001d022549	NA	74980618650067	786471630985932	642899041962661	3761620630405	289975028419083	29624884482607		5.0145e+14	1.07787e+14		0.214951		-2.21792
Zm00001d022576	NA	41820176035812	726506052083779	932543278927588	384039802580615	217481271314312	320531537024929		5.66957e+14	3.07351e+14		0.542107		-0.883351
Zm00001d022590	GRMZM2G005732	620966250228724	748416552067258	843611999347738	334803930454895	335887741252104	280707921818801		737664933881240	3.17133e+14		0.429915		-1.21788
Zm00001d022592	GRMZM2G307437	204031767932295	136075736739501	110546521144396	62037198878407	797431328152477	806185381002093		1.50218e+14	5.55218e+14		3.69608		1.886
Zm00001d022597	GRMZM2G440866	662364000243972	663080920552656	548409557409071	134906289624472	164319182770814	170950153079962		6.24618e+14	1.56725e+14		0.250914		-1.99474
Zm00001d022613	GRMZM2G067921	143624846991678	253700526124494	191449282428842	492358721257199	966583428063609	874176919158896		1.96258e+14	7.77706e+14		3.96267		1.98647
Zm00001d022630	GRMZM2G158394	198540229664966	149913947255383	142043015995593	0	724937571047707	291392306386299		163499064305314	3.38777e+14		2.07204		1.05105
Zm00001d022653	NA	464668622620133	115318420965679	172921932516374	374192628155471	386633371225444	213687691349952		2.5097e+14	324837896910289		1.29433		0.372207
Zm00001d022669	NA	652648201771005	558141157473887	683041633439677	384039802580615	265810442717492	417662305820362		631276997561523	3.55838e+14		0.563679		-0.827055
Zm00001d022692	NA	0.844852041127515	115318420965679	185273499124686	590830465508639	483291714031805	116556922554519		1.50296e+14	3.96893e+14		2.64074		1.40094
Zm00001d022830	NA	194315969459328	461273683862717	185273499124686	590830465508639	241645857015902	291392306386299		2.80288e+14	3.74623e+14		1.33657		0.41853
Zm00001d022840	NA	633639030845636	853356315146026	543468930765746	256026535053743	120822928507951	339957690784015		6.76821e+14	2.38936e+14		0.353026		-1.50215
Zm00001d022855	NA	121658693922362	922547367725434	120427774431046	423428500281191	338304199822263	320531537024929		3.88211e+14	360754745709461		0.929274		-0.105824
Zm00001d022858	NA	130952066374765	161445789351951	191449282428842	482511546832055	749102156749297	475940767097621		161282379385186	5.69185e+14		3.52912		1.81931
Zm00001d022868	NA	252188334276563	221411368254104	256295007122483	502205895682343	749102156749297	699341535327117		243298236551050	650216529252919		2.67251		1.41819
Zm00001d022873	NA	147849107197315	184509473545087	216152415645467	462817197981767	579950056838165	407949228940818		1.82837e+14	4.83572e+14		2.64483		1.40317
Zm00001d022900	NA	422426020563757	0	247031332166248	886245698262958	966583428063609	67991538156803		2.23152e+14	640273554827790		2.86922		1.52066
Zm00001d022927	NA	308370995011543	115318420965679	104988316170656	19694348850288	724937571047707	777046150363463		1.76226e+14	507226023420486		2.87827		1.5252
Zm00001d022945	NA	0	0	0	0.984717442514398	120822928507951	0		0	6.04115e+13		#DIV/0!		#DIV/0!
Zm00001d022965	NA	357794839417503	222564552463761	161805522568893	647944077174474	389049829795603	584727228148506		247388304816719	5.40574e+14		2.18512		1.12771
Zm00001d022998	NA	380183418507382	0	185273499124686	265873709478887	724937571047707	388523075181732		1.88486e+14	459778118569442		2.43933		1.28648
Zm00001d023012	NA	0	0	0.617578330415621	128013267526872	241645857015902	194261537590866		0	1.87974e+14		#DIV/0!		#DIV/0!
Zm00001d023029	NA	257679872543892	126850263062247	802851829540307	295415232754319	724937571047707	388523075181732		3.95794e+14	469625292994586		1.18654		0.24676
Zm00001d023037	NA	253455612338254	345955262897038	617578330415621	886245698262958	120822928507951	135983076313606		4.05663e+14	381017234361505		0.939246		-0.0904257
Zm00001d023072	NA	0	115318420965679	0	689302209760078	0	291392306386299		3.84395e+13	3.26898e+14		8.50423		3.08818
Zm00001d023113	NA	249231352132617	322891578703902	222328198949624	787773954011518	144987514209541	291392306386299		2.64817e+14	4.08051e+14		1.54088		0.623754
Zm00001d023120	NA	675881632902012	138382105158815	679336163457183	0	241645857015902	0.971307687954329		4.97867e+14	120822928507951		0.242681		-2.04287
Zm00001d023124	NA	0	115318420965679	0	137860441952016	724937571047707	582784612772597		3.84395e+13	481860875257440		12.5356		3.64796
Zm00001d023147	NA	0	0	123515666083124	590830465508639	483291714031805	0.971307687954329		4.11719e+13	537061089770222		13.0444		3.70535
Zm00001d023156	NA	675881632902012	691910525794075	432304831290935	0	0	0		600032329995674	0		0		#NUM!
Zm00001d023210	GRMZM2G179143	891318903389528	12569707885259	642281463632246	393886977005759	338304199822263	407949228940818		515390024969011	3.80047e+14		0.737397		-0.439488
Zm00001d023223	NA	628992344619435	509707420668302	63178263201518	303292972294434	19814960275304	307904537081522		4.00626e+14	2.10337e+14		0.525022		-0.92955
Zm00001d023243	NA	976226533522844	119239247278512	12888859755774	35154412697764	335646095395088	331507313898813		3.69452e+14	234102607330555		0.633649		-0.658244
Zm00001d023263	GRMZM2G180155	929337245240266	345955262897038	123515666083124	0	0	0		4.66269e+14	0		0		#NUM!
Zm00001d023280	NA	385674956774711	320585210284588	232209452236273	924649678521019	785349035301682	746935612036879		3.12823e+14	818978108619860		2.61802		1.38848
Zm00001d023282	AC197146.3_FG002	802609439071139	103786578869111	197625065732999	344651104880039	362468785523853	339957690784015		368007027891083	349025860395969		0.948422		-0.0763994
Zm00001d023299	GRMZM5G822449	247964074070926	246781420866554	215534837315052	925634395963534	845760499555658	951881534195242		236760110750844	9.07759e+14		3.83409		1.93888
Zm00001d023309	GRMZM2G068465	118194800553739	894870946693671	768885021367448	471581183220145	431579500630401	500514851602866		593983589538286	4.67892e+14		0.787718		-0.344248
Zm00001d023311	GRMZM2G356817	32915435522328	475688486483427	535996232967717	111312459701828	140492901269046	10228841261847		348200051657824	8.73447e+13		0.250846		-1.99512
Zm00001d023311	GRMZM2G356839	32915435522328	475688486483427	535996232967717	111312459701828	140492901269046	10228841261847		348200051657824	8.73447e+13		0.250846		-1.99512
Zm00001d023314	NA	121658693922362	137228920949158	237150078879598	489404568929656	393882746935921	405035305876955		1.65346e+14	4.29441e+14		2.59723		1.37697
Zm00001d023317	NA	174884372513396	171824447238862	21862272896713	410627173528504	517122134014031	431260613451722		1.22857e+14	4.53003e+14		3.68724		1.88254
Zm00001d023339	GRMZM2G129775	168125556184375	204113605109252	221710620619208	708996558610366	676608399644526	79647230412255		1.97983e+14	4.88417e+14		2.46696		1.30274
Zm00001d023353	GRMZM2G125001	168970408225503	230636841931358	555820497374059	315109581604607	120822928507951	194261537590866		318475915843640	210064682567808		0.659594		-0.600351
Zm00001d023360	GRMZM2G156150	0.844852041127515	115318420965679	0.617578330415621	689302209760078	966583428063609	155409230072693		115318420965679	603764955965460		5.23563		2.38836
Zm00001d023377	GRMZM2G004414	751918316603488	772633420470051	864609662581869	194974053617851	154653348490177	179691922271551		7.96387e+14	176439774793193		0.22155		-2.17429
Zm00001d023384	NA	20572147201455	144148026207099	226651247262533	777926779586374	630695686811505	620665612602816		1.30457e+14	6.76429e+14		5.18507		2.37436
Zm00001d023385	NA	103916801058684	818760788856323	691687730065495	451000588671594	466376504040691	377838690614234		538121773326834	431738594442173		0.802306		-0.317775
Zm00001d023387	GRMZM2G031033	443547321591945	691910525794075	101900424518577	403734151430903	144987514209541	203974614470409		4.12453e+14	250898760036951		0.608309		-0.717124
Zm00001d023394	GRMZM2G050709	506911224676509	576592104828396	370546998249373	157554790802304	193316685612722	155409230072693		4.84683e+14	1.6876e+14		0.348187		-1.52207
Zm00001d023404	GRMZM2G434170	929337245240266	142994841997442	105605894501071	443122849131479	507456299733395	466227690218078		3.92646e+14	472268946360984		1.20279		0.266379
Zm00001d023416	NA	103071949017557	876419999339162	951070628840056	886245698262958	0	116556922554519		6.43521e+14	3.34268e+14		0.519435		-0.944984
Zm00001d023422	NA	988476888119193	103786578869111	13401449770019	216637837353167	289975028419083	190376306839048		3.68555e+14	232329724203766		0.63038		-0.665706
Zm00001d023432	NA	422426020563757	576592104828396	494062664332497	265873709478887	169152099911132	971307687954329		4.97694e+14	468777832448116		0.9419		-0.0863535
Zm00001d023440	NA	211213010281879	322891578703902	389074348161841	699149384185222	845760499555658	456514613338535		3.07726e+14	6.67141e+14		2.16797		1.11634
Zm00001d023450	AC207755.3_FG005	409753239946845	714974209987211	419953264682622	108318918676584	966583428063609	107815153362931		5.14894e+14	3.94239e+14		0.765671		-0.385203
Zm00001d023455	NA	147849107197315	184509473545087	191449282428842	797621128436662	579950056838165	398236152061275		1.74603e+14	591935779112034		3.39019		1.76137
Zm00001d023480	GRMZM2G031624	325268035834093	265232368221062	197625065732999	157554790802304	483291714031805	485653843977165		2.62708e+14	3.755e+14		1.42934		0.515351
Zm00001d023494	NA	121236267901798	160292605142294	14389575098684	325941473472266	389049829795603	298191460201979		9.86395e+13	3.37728e+14		3.42386		1.77562
Zm00001d023498	NA	120391415860671	134922552529845	158717630916815	283598623444146	263393984147333	345785536911741		1.38011e+14	2.97593e+14		2.1563		1.10856
Zm00001d023522	NA	109830765346577	691910525794075	555820497374059	0	0	0		4.52521e+14	0		0		#NUM!
Zm00001d023534	NA	161789165875919	140688473578129	126603557735202	303292972294434	360052326953694	270023537251303		143027065729750	3.11123e+14		2.17527		1.1212
Zm00001d023535	GRMZM2G544539	108563487284886	176437184077489	889312795798494	236332186203455	169152099911132	349670767663558		3.91438e+14	2.51718e+14		0.643061		-0.636973
Zm00001d023548	GRMZM2G002950	0	115318420965679	185273499124686	19694348850288	724937571047707	582784612772597		1.00197e+14	442472177556864		4.41601		2.14274
Zm00001d023552	GRMZM5G856076	735021275780938	565060262731828	809027612844463	305262407179463	289975028419083	291392306386299		703036383785743	2.95543e+14		0.420381		-1.25023
Zm00001d023559	GRMZM2G046284	544929566527247	369018947090173	796676046236151	117181375659213	142571055639382	134040460937697		570208186617857	1.31264e+14		0.230204		-2.11901
Zm00001d023562	NA	325268035834093	472805525959285	438480614595091	167401965227448	193316685612722	145696153193149		412184725462823	168804934677773		0.409537		-1.28793
Zm00001d023568	NA	194315969459328	126850263062247	104988316170656	19694348850288	724937571047707	67991538156803		1.42052e+14	270874486018266		1.90688		0.93121
Zm00001d023570	NA	3485014669651	251394157705181	305701273555732	127028550084357	12323938707811	13015523018588		1.8686e+14	50789337270252		0.271804		-1.87936
Zm00001d023575	NA	103071949017557	911015525628866	112399256135643	236332186203455	265810442717492	339957690784015		3.75496e+14	2.807e+14		0.747546		-0.419766
Zm00001d023580	GRMZM2G103546	616741990023086	438209999669581	63610568032809	108318918676584	144987514209541	203974614470409		372854185908492	1.52427e+14		0.408811		-1.29049
Zm00001d023590	GRMZM5G813470	22308318145972	241592091923098	246660785167999	5266268882567	619821623245789	540144205271402		170187065079023	3.88411e+14		2.28226		1.19046
Zm00001d023625	GRMZM2G102662	485789923648321	83029263095289	666984596848871	265873709478887	966583428063609	320531537024929		411934594530827	517662891522475		1.25666		0.329598
Zm00001d023646	NA	233179163351194	259466447172778	260000477104976	994564616939542	942418842362019	806185381002093		2.50882e+14	9.1439e+14		3.6447		1.8658
Zm00001d023647	NA	109830765346577	265232368221062	17909771582053	590830465508639	483291714031805	971307687954329		1.30991e+14	681809955831591		5.20502		2.3799
Zm00001d023648	NA	29569821439463	461273683862717	679336163457183	0	0	0		3.9006e+14	0		0		#NUM!
Zm00001d023664	GRMZM2G106622	499138585898136	470153202277074	470224140778454	172916382905528	144262576638494	182411583797823		4.79839e+14	1.6653e+14		0.347055		-1.52677
Zm00001d023677	GRMZM2G173669	621388676249287	690757341584419	104741284838489	761777413529138	790181952442	621928312597157		4.72296e+14	4.61499e+14		0.977139		-0.0333642
Zm00001d023680	NA	65433790585326	596196236392562	585464257234009	404128038407909	405965039786716	408046359709614		415698094737299	406046479301413		0.976782		-0.0338913
Zm00001d023700	NA	15629762760859	196041315641655	469359531115872	590830465508639	966583428063609	485653843977165		2.2701e+14	6.81023e+14		2.99996		1.58495
Zm00001d023704	NA	150383663320698	174130815658176	116104726118137	306247124621978	381800454085126	252539998868126		1.46873e+14	3.13529e+14		2.13469		1.09403
Zm00001d023768	GRMZM2G169240	415667204234737	644629973198147	995536268629981	145738181492131	181234392761927	179691922271551		6.85278e+14	1.68888e+14		0.246452		-2.02062
Zm00001d023769	GRMZM2G169261	286827267962791	4243717891537	743564309820408	134906289624472	152236889920018	125298691746108		3.44878e+14	1.37481e+14		0.398635		-1.32686
Zm00001d023774	GRMZM2G106177	118279285757852	128003447271904	193302017420089	265873709478887	193316685612722	534219228374881		1.46528e+14	3.31137e+14		2.25988		1.17625
Zm00001d023779	GRMZM2G181227	162296077100596	18174183144191	310394868866891	120529414963762	891673212388679	947024995755471		1.63622e+14	653075874369304		3.99138		1.99689
Zm00001d023785	NA	608293469611811	484337368055853	382898564857685	275720883904031	169152099911132	174835383831779		4.91843e+14	206569455882314		0.419991		-1.25157
Zm00001d023799	NA	240782831721342	484337368055853	265558682078717	14770761637716	724937571047707	582784612772597		3.30226e+14	440830981819340		1.33494		0.416771
Zm00001d023803	NA	118279285757852	207573157738223	259382898774561	108318918676584	241645857015902	874176919158896		1.95078e+14	4.08047e+14		2.09171		1.06468
Zm00001d023811	GRMZM2G075283	13986525540866	170786581450171	186570413618559	1230896803143	942418842362019	182605845335414		123781173536532	3.75419e+14		3.03292		1.60071
Zm00001d023825	GRMZM2G058612	278209777143291	2530086155987	329354523610651	132542967762438	129522179360524	126075737896472		203364795636643	129380295006478		0.636198		-0.652452
Zm00001d023830	NA	962793386068916	640709146885314	758262674084299	414762986787064	259769296292095	380946875215688		787255069012843	3.51826e+14		0.446903		-1.16197
Zm00001d023859	GRMZM2G300965	102649522996993	114165236756022	105605894501071	231704014223638	218689500599392	232919583571448		1.07474e+14	2.27771e+14		2.11932		1.0836
Zm00001d023874	GRMZM2G056270	223167666663833	229829612984599	256912585452898	510969880920721	556752054564639	461759674853488		2.36637e+14	5.09827e+14		2.15447		1.10733
Zm00001d023882	GRMZM2G054564	181643188842416	103786578869111	111164099474812	19694348850288	241645857015902	0.971307687954329		1.32198e+14	130670102933095		0.988443		-0.0167708
Zm00001d023887	GRMZM2G149580	137710882703785	116471605175336	147601220969333	699149384185222	507456299733395	582784612772597		1.33928e+14	5.96463e+14		4.45362		2.15498
Zm00001d023888	NA	13602117862153	129156631481561	117957461109384	403734151430903	579950056838165	747906919724833		86905403484366	5.77197e+14		6.64167		2.73155
Zm00001d023890	NA	718124234958388	103786578869111	370546998249373	137860441952016	193316685612722	174835383831779		3.97486e+14	1.68671e+14		0.424344		-1.23669
Zm00001d023895	GRMZM2G050394	575344240007838	513166973297273	514442749236212	268827861806431	212648354173994	219515537477678		5.34318e+14	2.33664e+14		0.437312		-1.19326
Zm00001d023923	AC203972.3_FG001	156720053629154	162598973561608	142043015995593	392902259563245	509872758303554	430289305763768		153787347728785	4.44355e+14		2.88941		1.53078
Zm00001d023924	NA	216704548549208	469345973330314	492827507671666	974870268089254	178576288334752	102667222616773		3.92959e+14	418704593013593		1.06552		0.0915527
Zm00001d023931	GRMZM2G052606	304146734805905	484337368055853	475535314420028	137860441952016	193316685612722	203974614470409		4.2134e+14	1.78384e+14		0.423373		-1.24
Zm00001d023932	NA	141935142909423	102633394659455	132779341039359	521900244532631	628279228241346	349670767663558		1.25783e+14	499950080145845		3.97471		1.99085
Zm00001d023939	GRMZM2G060183	500152408347489	512013789087616	629929897023933	137171139742256	150062077206875	155992014685465		5.47365e+14	1.47742e+14		0.269914		-1.88943
Zm00001d023945	GRMZM2G087655	333716556245368	345955262897038	450832181203403	118166093101728	120822928507951	485653843977165		3.76835e+14	2.41548e+14		0.640991		-0.641624
Zm00001d023957	GRMZM2G117028	212902714364134	306746999768707	232827030566689	86655134941267	942418842362019	883889996038439		250825581566510	637654657780575		2.54222		1.34609
Zm00001d023979	GRMZM5G827286	114308481164553	127657492009007	111411130806978	462817197981767	500206924022918	540047074502607		1.17792e+14	5.01024e+14		4.25345		2.08863
Zm00001d024002	GRMZM2G153383	633639030845636	103786578869111	802851829540307	236332186203455	241645857015902	116556922554519		513425813085018	1.98178e+14		0.385992		-1.37336
Zm00001d024004	NA	172349816390013	181049920916116	18897896910718	708996558610366	483291714031805	660489227808944		1.24099e+14	6.17593e+14		4.9766		2.31516
Zm00001d024014	NA	561826607349797	392082631283309	376722781553529	295415232754319	483291714031805	67991538156803		4.43544e+14	282232828314309		0.636313		-0.652191
Zm00001d024038	NA	249231352132617	219104999834791	17909771582053	443122849131479	314139614120673	592497689652141		1.62082e+14	4.4992e+14		2.77588		1.47294
Zm00001d024060	NA	633639030845636	807228946759755	555820497374059	19694348850288	0	0		665562824993150	6564782950096		0.00986351		-6.66368
Zm00001d024143	NA	337940816451006	380550789186741	704039296673808	615448401571498	521955051154349	526448766871246		474176967437185	5.54617e+14		1.16964		0.226067
Zm00001d024156	NA	633639030845636	461273683862717	432304831290935	344651104880039	434962542628624	398236152061275		509072515333096	392616599856646		0.771239		-0.37475
Zm00001d024175	AC215639.3_FG002	177418928636778	207573157738223	166746149212218	492358721257199	144987514209541	67991538156803		1.83913e+14	2.35113e+14		1.27839		0.35433
Zm00001d024199	GRMZM2G365319	604069209406173	509707420668302	600903715494399	273751449019003	270643359857811	256425229619943		5.7156e+14	2.6694e+14		0.467038		-1.09839
Zm00001d024204	GRMZM2G149216	184177744965798	192581763012684	15377700427349	226485011778311	265810442717492	223400768229496		1.30712e+14	2.38565e+14		1.82512		0.867989
Zm00001d024207	NA	283025433777718	6111876311181	102518002848993	14770761637716	966583428063609	203974614470409		1.30552e+14	395109601390578		3.02646		1.59763
Zm00001d024208	NA	980028367707917	184509473545087	298907911921161	285568058329175	120822928507951	233113845109039		487815251058055	2.13168e+14		0.436986		-1.19434
Zm00001d024210	GRMZM2G127087	633639030845636	126850263062247	209359054010896	226485011778311	966583428063609	223400768229496		323282782639593	472156402690472		1.46051		0.546468
Zm00001d024211	GRMZM2G028306	206143898035114	419759052315072	705892031665055	482511546832055	459127128330214	543932305254424		443931660671747	4.9519e+14		1.11547		0.157646
Zm00001d024273	GRMZM2G119305	633639030845636	161445789351951	259382898774561	393886977005759	241645857015902	485653843977165		3.51489e+14	3.73729e+14		1.06327		0.0885116
Zm00001d024277	NA	1384712495408	125005168326796	122218751589251	554395920135606	628279228241346	561415843637602		8.28695e+13	5.81364e+14		7.01541		2.81053
Zm00001d024302	GRMZM2G368861	190091709253691	253700526124494	327316515120279	295415232754319	241645857015902	485653843977165		2.57036e+14	3.40905e+14		1.32629		0.407398
Zm00001d024314	GRMZM2G118610	570275127761073	588123946924964	450832181203403	120135527986757	137738138499064	1233560763702		5.3641e+14	86369075749841		0.161013		-2.63475
Zm00001d024317	NA	190091709253691	184509473545087	166746149212218	659760686484646	749102156749297	874176919158896		180449110670332	7.61013e+14		4.21733		2.07633
Zm00001d024352	GRMZM2G481531	253455612338254	115318420965679	111164099474812	590830465508639	604114642539756	495366920856708		159979377592915	5.63437e+14		3.52194		1.81637
Zm00001d024353	NA	380183418507382	115318420965679	247031332166248	226485011778311	241645857015902	145696153193149		247511057213103	2.04609e+14		0.826666		-0.274623
Zm00001d024359	GRMZM2G038340	194315969459328	161445789351951	166746149212218	108318918676584	241645857015902	0.971307687954329		174169302674499	174982387846243		1.00467		0.00671935
Zm00001d024378	GRMZM2G062811	179953484760161	157986236722981	151306690951827	66960786090979	724937571047707	922742303556613		163082137478323	571546886898433		3.50466		1.80927
Zm00001d024386	GRMZM2G119783	28416598403324	279070578736944	320584911318749	108712805653589	139912951212207	120539284075132		2.09357e+14	123055013646976		0.587775		-0.766664
Zm00001d024390	NA	760366837014764	149913947255383	117339882778968	324956756029751	628279228241346	359383844543102		342540222349705	4.3754e+14		1.27734		0.353141
Zm00001d024394	NA	506911224676509	230636841931358	432304831290935	0	0	0		3.89951e+14	0		0		#NUM!
Zm00001d024398	NA	126727806169127	922547367725434	494062664332497	246179360628599	555785471136575	281679229506755		514445946075686	361214687090643		0.702143		-0.510163
Zm00001d024410	GRMZM2G170958	202764489870604	196041315641655	154394582603905	295415232754319	241645857015902	194261537590866		1.844e+14	2.43774e+14		1.32199		0.402706
Zm00001d024412	GRMZM2G144407	357372413396939	377091236557771	349549335015241	155585355917275	157069807060336	140839614753378		3.61338e+14	1.51165e+14		0.418348		-1.25722
Zm00001d024414	GRMZM2G448627	232334311310067	311359736607334	704039296673808	492358721257199	241645857015902	971307687954329		4.15911e+14	568437422075810		1.36673		0.450726
Zm00001d024437	NA	823730740099327	345955262897038	327316515120279	886245698262958	0	106843845674976		4.99001e+14	3.3103e+14		0.663385		-0.592081
Zm00001d024440	NA	13940058678604	184509473545087	142043015995593	413581325856047	628279228241346	262253075747669		1.13498e+14	4.34705e+14		3.83008		1.93737
Zm00001d024471	NA	251047784021041	178858870917768	208679717847438	461832480539252	398715664076239	345785536911741		2.12862e+14	402111227175744		1.88907		0.917675
Zm00001d024496	NA	126727806169127	345955262897038	864609662581869	19694348850288	169152099911132	194261537590866		445764243882678	1.27703e+14		0.28648		-1.80349
Zm00001d024497	GRMZM2G165757	89934499778024	812994867808039	115919452619012	349574692092611	427713166918147	424461459636042		3.39616e+14	400583106215600		1.17952		0.238196
Zm00001d024507	GRMZM2G006736	266128392955167	495869210152421	463183747811716	19694348850288	241645857015902	213687691349952		408393783639768	1.58343e+14		0.38772		-1.36691
Zm00001d024507	GRMZM5G813933	266128392955167	495869210152421	463183747811716	19694348850288	241645857015902	213687691349952		408393783639768	1.58343e+14		0.38772		-1.36691
Zm00001d024514	NA	971579847296642	671153210020253	466271639463794	164447812899904	258561067007015	232142537421085		703001565593563	2.18384e+14		0.310645		-1.68666
Zm00001d024515	GRMZM2G007698	163901295978738	104939763078768	574347847286527	157554790802304	144987514209541	252539998868126		2.81063e+14	185027434626657		0.658313		-0.603154
Zm00001d024517	NA	246274369988671	193734947222341	270499308722042	679455035334934	265810442717492	573071535893054		2.36836e+14	5.06112e+14		2.13697		1.09557
Zm00001d024528	GRMZM2G171229	789936658454227	738037894180347	432304831290935	256026535053743	265810442717492	233113845109039		653426461308503	2.5165e+14		0.385124		-1.3766
Zm00001d024535	NA	515359745087784	380550789186741	469359531115872	285568058329175	120822928507951	194261537590866		455090021796799	200217508142664		0.439951		-1.18458
Zm00001d024541	GRMZM2G078906	494238444059596	426678157573013	426129047986778	225500294335797	258561067007015	26031046037176		4.49015e+14	170030802459996		0.378675		-1.40097
Zm00001d024598	GRMZM2G096367	325268035834093	230636841931358	253207115470405	71884373303551	604114642539756	728480765965747		2.69704e+14	4.6816e+14		1.73583		0.795625
Zm00001d024607	NA	118279285757852	691910525794075	988125328664993	512053070107487	531620885434985	573071535893054		5.99438e+14	538915163811842		0.899033		-0.153553
Zm00001d024630	GRMZM2G325907	231067033248375	134922552529845	144513329317255	62037198878407	459127128330214	631349997170314		1.70168e+14	384171441459645		2.25761		1.17479
Zm00001d024637	GRMZM2G341302	346389336862281	392082631283309	518765797549122	974870268089254	894089670958838	883889996038439		4.19079e+14	9.17617e+14		2.1896		1.13067
Zm00001d024637	GRMZM2G341304	346389336862281	392082631283309	518765797549122	974870268089254	894089670958838	883889996038439		4.19079e+14	9.17617e+14		2.1896		1.13067
Zm00001d024645	NA	499729982326925	439363183879238	422423578004285	17921857453762	207815437033676	211745075974044		453838914736816	145827456820494		0.32132		-1.63792
[truncated: 2,585 more rows]

## Sheet: Aminoacid metabolism
BinName	id	Log2 fold change
amino acid metabolism.degradation.aromatic aa.tryptophan	grmzm2g000092	0.15
amino acid metabolism.synthesis.aromatic aa.tryptophan	grmzm2g000195	0.307
amino acid metabolism.degradation.aromatic aa.tyrosine	grmzm2g006480	2.271
amino acid metabolism.synthesis.aromatic aa.phenylalanine	grmzm2g010468	0.61
amino acid metabolism.degradation.branched-chain group.valine	grmzm2g014813	-1.541
amino acid metabolism.synthesis.aromatic aa.tryptophan.tryptophan synthase	grmzm2g015892	1.835
amino acid metabolism.synthesis.central amino acid metabolism.GABA.Glutamate decarboxylase	grmzm2g017110	1.85
amino acid metabolism.degradation.aspartate family.lysine	grmzm2g021406	-1.75
amino acid metabolism.synthesis.aromatic aa.phenylalanine and tyrosine.chorismate mutase	grmzm2g028369	-1.225
amino acid metabolism.synthesis.glutamate family.proline	grmzm2g028535	-0.46
amino acid metabolism.synthesis.serine-glycine-cysteine group.cysteine.OASTL	grmzm2g036708	-1.62
amino acid metabolism.synthesis.serine-glycine-cysteine group.cysteine	grmzm2g038677	0.598
amino acid metabolism.synthesis.aromatic aa.tryptophan.tryptophan synthase	grmzm2g046163	-1.614
amino acid metabolism.synthesis.serine-glycine-cysteine group.cysteine.SAT	grmzm2g048740	-2.017
amino acid metabolism.synthesis.aspartate family.lysine.diaminopimelate decarboxylase	grmzm2g052288	-1.803
amino acid metabolism.synthesis.aspartate family.methionine.cystathionine gamma-synthase	grmzm2g056418	1.756
amino acid metabolism.degradation.aspartate family.lysine	grmzm2g059392	2.247
amino acid metabolism.synthesis.aromatic aa.chorismate.shikimate kinase	grmzm2g070218	-1.233
amino acid metabolism.degradation.aspartate family.lysine	grmzm2g073634	1.744
amino acid metabolism.synthesis.serine-glycine-cysteine group.serine.phosphoglycerate dehydrogenase	grmzm2g073814	-1.215
amino acid metabolism.synthesis.serine-glycine-cysteine group.serine.phosphoglycerate dehydrogenase	grmzm2g074282	2.542
amino acid metabolism.synthesis.aspartate family.asparagine	grmzm2g078472	-1.003
amino acid metabolism.degradation.aspartate family.asparagine.L-asparaginase	grmzm2g082032	0.666
amino acid metabolism.synthesis.aromatic aa.tryptophan.tryptophan synthase	grmzm2g085381	-1.046
amino acid metabolism.synthesis.central amino acid metabolism.alanine.alanine aminotransferase	grmzm2g088018	1.353
amino acid metabolism.synthesis.central amino acid metabolism.alanine.alanine aminotransferase	grmzm2g088028	1.353
amino acid metabolism.misc	grmzm2g090842	-1.647
amino acid metabolism.synthesis.aspartate family.asparagine	grmzm2g093175	-0.586
amino acid metabolism.synthesis.central amino acid metabolism.aspartate.aspartate aminotransferase	grmzm2g094712	-2.069
amino acid metabolism.degradation.aromatic aa.tyrosine	grmzm2g096958	0.366
amino acid metabolism.synthesis.serine-glycine-cysteine group.serine.phosphoglycerate dehydrogenase	grmzm2g098423	-1.421
amino acid metabolism.synthesis.serine-glycine-cysteine group.cysteine.OASTL	grmzm2g104269	-1.083
amino acid metabolism.synthesis.aromatic aa.tryptophan.indole-3-glycerol phosphate synthase	grmzm2g106950	1.213
amino acid metabolism.synthesis.aromatic aa.phenylalanine and tyrosine	grmzm2g107639	1.164
amino acid metabolism.synthesis.central amino acid metabolism.alanine.alanine-glyoxylate aminotransferase	grmzm2g107739	1.328
amino acid metabolism.synthesis.serine-glycine-cysteine group.cysteine	grmzm2g108898	0.836
amino acid metabolism.synthesis.aspartate family.methionine	grmzm2g112149	2.093
amino acid metabolism.degradation.aromatic aa.tryptophan	grmzm2g115630	-0.987
amino acid metabolism.synthesis.aromatic aa.phenylalanine.arogenate dehydratase / prephenate dehydratase	grmzm2g115841	1.48
amino acid metabolism.synthesis.aspartate family.methionine	grmzm2g117198	1.089
amino acid metabolism.synthesis.aromatic aa.chorismate.3-deoxy-D-arabino-heptulosonate 7-phosphate synthase	grmzm2g117707	1.856
amino acid metabolism.synthesis.aromatic aa.phenylalanine and tyrosine.chorismate mutase	grmzm2g124365	-0.575
amino acid metabolism.synthesis.central amino acid metabolism.alanine.alanine-glyoxylate aminotransferase	grmzm2g127350	1.736
amino acid metabolism.synthesis.branched chain group.leucine specific.2-isopropylmalate synthase	grmzm2g130062	-0.658
amino acid metabolism.synthesis.aromatic aa.tryptophan.anthranilate synthase	grmzm2g138382	-1.673
amino acid metabolism.degradation.central amino acid metabolism.aspartate	grmzm2g139689	-1.113
amino acid metabolism.degradation.aromatic aa.tyrosine	grmzm2g139813	2.154
amino acid metabolism.degradation.serine-glycine-cysteine group.glycine	grmzm2g147256	1.751
amino acid metabolism.degradation.serine-glycine-cysteine group.glycine	grmzm2g147268	-1.955
amino acid metabolism.synthesis.branched chain group.common.branched-chain amino acid aminotransferase	grmzm2g153536	-1.968
amino acid metabolism.synthesis.serine-glycine-cysteine group.glycine.sarcosine oxidase	grmzm2g160747	-1.485
amino acid metabolism.synthesis.aromatic aa.chorismate.shikimate kinase	grmzm2g161566	-1.01
amino acid metabolism.synthesis.aromatic aa.tryptophan	grmzm2g163925	0.235
amino acid metabolism.synthesis.aspartate family.methionine	grmzm2g171111	-1.328
amino acid metabolism.degradation.aromatic aa.tryptophan	grmzm2g181227	1.997
amino acid metabolism.synthesis.aromatic aa.tyrosine.arogenate dehydrogenase \& prephenate dehydrogenase	grmzm2g324297	-0.571
amino acid metabolism.synthesis.aromatic aa.chorismate.3-deoxy-D-arabino-heptulosonate 7-phosphate synthase	grmzm2g365160	0.226
amino acid metabolism.degradation.branched-chain group.leucine	grmzm2g381051	0.558
amino acid metabolism.synthesis.aromatic aa.chorismate.3-deoxy-D-arabino-heptulosonate 7-phosphate synthase	grmzm2g396212	1.498
amino acid metabolism.degradation.aromatic aa.tyrosine	grmzm2g412604	-0.872
amino acid metabolism.degradation.aspartate family.asparagine.L-asparaginase	grmzm2g531230	0.666
amino acid metabolism.synthesis.aspartate family.misc.homoserine.aspartate kinase	grmzm2g700866	-2.076
amino acid metabolism.synthesis.central amino acid metabolism.alanine.alanine aminotransferase	grmzm5g828630	-0.272
amino acid metabolism.degradation.serine-glycine-cysteine group.glycine	grmzm5g871471	-1.406

## Sheet: Biodegradation of xenobionts
BinName	id	Log2 Fold change
Biodegradation of Xenobiotics	grmzm2g445261	-0.899
Biodegradation of Xenobiotics	grmzm2g082959	-2.577
Biodegradation of Xenobiotics	grmzm2g049675	-0.705
Biodegradation of Xenobiotics	grmzm2g320298	-2.188
Biodegradation of Xenobiotics	grmzm2g301932	1.551
Biodegradation of Xenobiotics	grmzm2g124229	-1.338
Biodegradation of Xenobiotics	grmzm2g164454	-0.658
Biodegradation of Xenobiotics	grmzm2g398996	-1.602
Biodegradation of Xenobiotics	grmzm2g301934	-1.038
Biodegradation of Xenobiotics.lactoylglutathione lyase	grmzm2g312877	1.045

## Sheet: C1 Metabolism
BinName	id	Log2 Fold change
C1-metabolism	grmzm2g170602	0.28
C1-metabolism	grmzm2g049811	-0.877
C1-metabolism.5-formyltetrahydrofolate cyclo-ligase	grmzm2g001904	1.121

## Sheet: Cell Organization
BinName	id	Log2 Fold-change
cell.organisation	grmzm2g140455	1.285
cell.organisation	grmzm2g036564	-1.332
cell.organisation	grmzm2g382341	2.77
cell.organisation	grmzm2g100492	1.801
cell.organisation	grmzm2g391627	-0.51
cell.organisation	grmzm2g046186	0.246
cell.organisation	grmzm2g411084	-1.028
cell.organisation	grmzm2g398458	0.457
cell.organisation	grmzm2g104534	-1.809
cell.organisation	grmzm2g099967	2.462
cell.organisation	grmzm2g156684	1.244
cell.organisation	grmzm2g062738	-1.072
cell.organisation	grmzm2g060257	-1.049
cell.organisation	grmzm2g074361	-1.652
cell.organisation	grmzm2g387389	1.793
cell.organisation	grmzm2g109842	-1.764
cell.organisation	grmzm2g334899	0.635
cell.organisation	grmzm2g058734	1.331
cell.organisation	grmzm2g080116	0.51
cell.organisation	grmzm2g103116	-1.208
cell.organisation	grmzm2g113053	-0.637
cell.organisation	grmzm2g037472	-1.353
cell.organisation	grmzm2g445423	-1.854
cell.organisation	grmzm2g501086	-1.677
cell.organisation	grmzm5g808853	0.677
cell.organisation	grmzm2g062613	-2.617
cell.organisation	grmzm2g092459	-0.875
cell.organisation	grmzm2g142345	-1.501
cell.organisation	grmzm2g099366	0.623
cell.organisation	grmzm2g153444	1.124
cell.organisation	grmzm2g023827	-1.583
cell.organisation	grmzm2g086502	-0.825
cell.organisation	grmzm2g016435	-1.24
cell.organisation	grmzm2g037140	-0.831
cell.organisation	grmzm2g099376	1.011
cell.organisation	grmzm2g463471	0.501
cell.organisation	grmzm2g148721	0.833
cell.organisation	grmzm2g479245	-0.943
cell.division	grmzm2g003565	1.773
cell.division	grmzm2g363408	2.27
cell.division	grmzm2g112072	-1.656
cell.cycle	grmzm2g160563	-1.125
cell.cycle	grmzm2g300786	0.317
cell.cycle	grmzm2g056303	1.27
cell.cycle	grmzm2g047637	0.723
cell.cycle.peptidylprolyl isomerase	grmzm2g154685	-0.597
cell.cycle.peptidylprolyl isomerase	grmzm2g401848	2.127
cell.vesicle transport	grmzm2g067049	1.713
cell.vesicle transport	grmzm5g839757	1.031
cell.vesicle transport	grmzm2g405575	1.991
cell.vesicle transport	grmzm2g005641	2.039
cell.vesicle transport	grmzm2g029270	1.156
cell.vesicle transport	grmzm2g008468	0.434
cell.vesicle transport	grmzm2g074173	1.08
cell.cell death.plants	grmzm2g341658	-3.198
cell.cell death.plants	grmzm2g181507	-1.512
cell.cell death.plants	grmzm2g363116	-1.182

## Sheet: Cell wall
BinName	id	Log2 Fold-change
cell wall.precursor synthesis.NDP sugar pyrophosphorylase.GDP mannose	grmzm2g160506	0.574
cell wall.precursor synthesis.UGE	grmzm2g138410	2.208
cell wall.precursor synthesis.UGE	grmzm2g052336	2.106
cell wall.precursor synthesis.UXS	grmzm2g007195	1.307
cell wall.precursor synthesis.UXS	grmzm2g007404	0.221
cell wall.precursor synthesis.UXS	grmzm2g165357	2.313
cell wall.precursor synthesis.GMD	grmzm2g115124	-2.147
cell wall.precursor synthesis.MUR4	grmzm5g830983	2.233
cell wall.precursor synthesis.UDP-glucose 4,6-dehydratase	grmzm2g072911	-2.081
cell wall.precursor synthesis.phosphomannose isomerase	grmzm2g456471	-1.295
cell wall.cellulose synthesis	grmzm2g020742	0.927
cell wall.cellulose synthesis.cellulose synthase	grmzm2g164761	-1.78
cell wall.cellulose synthesis.cellulose synthase	grmzm2g002523	-1.234
cell wall.cellulose synthesis.cellulose synthase	grmzm2g055795	-1.111
cell wall.cellulose synthesis.cellulose synthase	grmzm2g074546	3.138
cell wall.cellulose synthesis.cellulose synthase	grmzm2g122431	1.871
cell wall.cellulose synthesis.cellulose synthase	grmzm2g023399	-0.229
cell wall.cellulose synthesis.cellulose synthase	grmzm2g037413	-1.111
cell wall.cellulose synthesis.cellulose synthase	grmzm2g142898	-0.617
cell wall.hemicellulose synthesis	grmzm2g333274	0.393
cell wall.hemicellulose synthesis	grmzm2g015654	1.609
cell wall.hemicellulose synthesis	grmzm5g870571	-1.047
cell wall.hemicellulose synthesis	grmzm5g858456	1.347
cell wall.hemicellulose synthesis	grmzm5g817350	-0.278
cell wall.cell wall proteins	grmzm2g173536	-2.382
cell wall.cell wall proteins	grmzm2g010804	-1.922
cell wall.cell wall proteins.AGPs.AGP	grmzm2g010804	-1.208	Uncharacterized protein
cell wall.cell wall proteins.AGPs.AGP	grmzm2g174799	2.144	Fasciclin-like arabinogalactan protein 7
cell wall.cell wall proteins.AGPs.AGP	grmzm2g148534	-0.353	Fasciclin-like arabinogalactan protein 2
cell wall.cell wall proteins.proline rich proteins	grmzm2g149624	0.583
cell wall.cell wall proteins.LRR	grmzm2g341410	-1.491
cell wall.cell wall proteins.LRR	grmzm2g340084	-1
cell wall.degradation	grmzm2g434514	-1.141
cell wall.degradation.cellulases and beta -1,4-glucanases	grmzm2g482256	-2.464
cell wall.degradation.cellulases and beta -1,4-glucanases	grmzm2g451965	-0.023
cell wall.degradation.cellulases and beta -1,4-glucanases	grmzm2g453565	1.497
cell wall.degradation.cellulases and beta -1,4-glucanases	grmzm2g125991	-0.78
cell wall.degradation.cellulases and beta -1,4-glucanases	grmzm2g473711	-1.001
cell wall.degradation.mannan-xylose-arabinose-fucose	grmzm5g829293	2.182
cell wall.degradation.mannan-xylose-arabinose-fucose	grmzm2g013255	2.511
cell wall.degradation.mannan-xylose-arabinose-fucose	grmzm2g051534	1.742
cell wall.degradation.mannan-xylose-arabinose-fucose	grmzm2g055101	1.628
cell wall.degradation.mannan-xylose-arabinose-fucose	grmzm2g340257	-0.097
cell wall.degradation.mannan-xylose-arabinose-fucose	grmzm2g471065	1.659
cell wall.degradation.mannan-xylose-arabinose-fucose	grmzm2g146192	-1.774
cell wall.degradation.pectate lyases and polygalacturonases	grmzm2g026855	1.45
cell wall.degradation.pectate lyases and polygalacturonases	grmzm2g119494	-1.732
cell wall.degradation.pectate lyases and polygalacturonases	grmzm2g179696	-1.058
cell wall.degradation.pectate lyases and polygalacturonases	grmzm2g037431	-1.613
cell wall.degradation.pectate lyases and polygalacturonases	grmzm2g107073	-1.38
cell wall.degradation.pectate lyases and polygalacturonases	grmzm2g174708	2.273
cell wall.degradation.pectate lyases and polygalacturonases	grmzm2g079263	1.939
cell wall.degradation.pectate lyases and polygalacturonases	grmzm2g113229	1.247
cell wall.modification	grmzm2g154178	-1.444
cell wall.modification	grmzm2g094990	1.241
cell wall.modification	grmzm2g026147	-2.124
cell wall.modification	grmzm2g026956	4.344
cell wall.modification	grmzm2g173826	-1.746
cell wall.modification	grmzm2g113761	1.08
cell wall.modification	grmzm2g169967	1.996
cell wall.modification	grmzm2g099092	2.143
cell wall.modification	grmzm2g110299	-0.981
cell wall.modification	grmzm2g146540	-2.079
cell wall.modification	grmzm2g339122	-1.223
cell wall.modification	grmzm2g062811	1.809
cell wall.modification	grmzm2g327266	-1.179
cell wall.modification	grmzm2g112619	-0.843
cell wall.modification	grmzm2g119783	-0.767
cell wall.modification	grmzm2g361064	1.923
cell wall.modification	grmzm2g388684	-0.511
cell wall.modification	grmzm2g114322	-1.506
cell wall.modification	grmzm2g474194	-0.346
cell wall.modification	grmzm2g176595	-1.159
cell wall.pectin*esterases.PME	grmzm2g071339	1.376
cell wall.pectin*esterases.PME	grmzm2g318299	0.398
cell wall.pectin*esterases.PME	grmzm2g162333	-0.913
cell wall.pectin*esterases.PME	grmzm2g128682	-1.248

## Sheet: Co-factor and vitamine
BinName	id	Log2 Fold-change
Co-factor and vitamine metabolism	grmzm2g059073	2.136
Co-factor and vitamine metabolism	grmzm2g022837	1.263
Co-factor and vitamine metabolism.molybdenum cofactor	grmzm2g347027	-2.873
Co-factor and vitamine metabolism.molybdenum cofactor	grmzm2g313162	2.314
Co-factor and vitamine metabolism.thiamine	grmzm2g018375	0.053
Co-factor and vitamine metabolism.riboflavin	grmzm2g028010	1.033
Co-factor and vitamine metabolism.riboflavin.GTP cyclohydrolase II	grmzm2g336908	-1.511
Co-factor and vitamine metabolism.folate & vitamine K.vitamine K.isochorismate synthase	grmzm2g022837	1.263
Co-factor and vitamine metabolism.iron-sulphur clusters	grmzm2g154499	-1.385

## Sheet: Development
BinName	id	Log2 Fold-changed
development.storage proteins	grmzm2g123805	0.801
development.storage proteins	grmzm2g154523	-1.059
development.storage proteins	grmzm2g091956	3.064
development.storage proteins	grmzm2g002993	-1.295
development.storage proteins	grmzm2g117378	1.29
development.storage proteins	grmzm2g123764	-1.536
development.storage proteins	grmzm5g865811	-1.376
development.storage proteins	grmzm2g067919	-0.28
development.storage proteins	grmzm2g078441	-1.316
development.storage proteins	grmzm2g034271	-1.316
development.storage proteins	grmzm2g414047	-2.194
development.storage proteins	grmzm2g054852	0.262
development.late embryogenesis abundant	grmzm2g045664	-0.444
development.late embryogenesis abundant	grmzm2g704475	1.891
development.late embryogenesis abundant	grmzm2g096475	0.323
development.late embryogenesis abundant	grmzm2g099003	-1.327
development.late embryogenesis abundant	grmzm2g097316	1.407
development.late embryogenesis abundant	grmzm2g146502	0.83
development.late embryogenesis abundant	grmzm2g472236	-1.218
development.late embryogenesis abundant	grmzm2g042421	-0.049
development.late embryogenesis abundant	grmzm2g105935	1.25
development.late embryogenesis abundant	grmzm2g050607	1.158
development.late embryogenesis abundant	grmzm2g039969	0.102
development.unspecified	grmzm2g007953	1.882
development.unspecified	grmzm2g062788	1.909
development.unspecified	grmzm2g324903	2.096
development.unspecified	grmzm2g389155	-0.681
development.unspecified	grmzm2g122615	-1.431
development.unspecified	grmzm2g114751	-1.028
development.unspecified	grmzm2g162739	-1.755
development.unspecified	grmzm2g040121	-2.017
development.unspecified	grmzm2g088053	-0.826
development.unspecified	grmzm2g450445	-0.682
development.unspecified	grmzm2g131087	-0.551
development.unspecified	grmzm2g368591	-0.231
development.unspecified	grmzm2g156813	-0.648
development.unspecified	grmzm2g117057	2.005
development.unspecified	grmzm2g018436	-2.099
development.unspecified	grmzm2g014705	0.123
development.unspecified	grmzm2g092968	-0.601
development.unspecified	grmzm2g036286	0.617
development.unspecified	grmzm2g084859	-2.108
development.unspecified	grmzm2g033867	-1.152
development.unspecified	grmzm2g110504	-1.819
development.unspecified	grmzm2g173669	-0.033
development.unspecified	grmzm2g179349	-0.411
development.unspecified	grmzm2g038073	-0.664
development.unspecified	grmzm2g070500	-2.513
development.unspecified	grmzm2g135913	1.071
development.unspecified	grmzm2g171752	1.263
development.unspecified	grmzm5g826658	1.741
development.unspecified	grmzm2g133322	-0.52
development.unspecified	grmzm2g042364	1.309
development.unspecified	grmzm2g090609	2.73
development.unspecified	grmzm2g175761	-0.421
development.unspecified	grmzm2g106548	-2.221
development.unspecified	grmzm2g179679	-1.696
development.unspecified	grmzm2g148904	1.197
development.unspecified	grmzm2g137954	0.648
development.unspecified	grmzm2g104078	0.516
development.unspecified	grmzm2g179049	-0.916
development.unspecified	grmzm2g125557	2.29
development.unspecified	grmzm2g153358	2.16
development.unspecified	grmzm2g168502	-0.316
development.unspecified	grmzm2g158809	-1.667
development.unspecified	grmzm2g181354	-1.222
development.unspecified	grmzm5g804575	1.542
development.unspecified	grmzm2g001035	-0.249
development.unspecified	grmzm2g075892	-0.082
development.unspecified	grmzm2g062009	0.988
development.unspecified	grmzm2g056988	1.278
development.unspecified	grmzm2g310465	0.775
development.unspecified	grmzm2g147399	-1.971
development.unspecified	grmzm2g151734	1.198
development.unspecified	grmzm2g076370	1.791
development.unspecified	grmzm2g111770	0.856
development.unspecified	grmzm2g031200	-1.207
development.unspecified	grmzm2g009103	-0.976
development.unspecified	grmzm2g125731	-0.104
development.unspecified	grmzm2g335685	0.27
development.unspecified	grmzm2g109627	1.634
development.unspecified	grmzm2g075215	-2.105
development.unspecified	grmzm2g446220	1.742
development.unspecified	grmzm2g021560	-0.717
development.unspecified	grmzm2g127121	0.813
development.unspecified	grmzm2g073755	-2.586
development.unspecified	grmzm2g062052	1.007
development.unspecified	grmzm2g342685	1.195
development.unspecified	grmzm2g075563	-1.195
development.unspecified	grmzm2g144581	-1.782
development.unspecified	grmzm2g093173	-1.221
development.unspecified	grmzm2g054277	-0.407
development.unspecified	grmzm2g078806	0.09
development.unspecified	grmzm2g336077	0.459
development.unspecified	grmzm2g016948	1.858
development.unspecified	grmzm2g371017	-1.113
development.unspecified	grmzm2g149452	1.569
development.unspecified	grmzm2g066341	-1.025
development.unspecified	grmzm2g135044	-1.055
development.unspecified	grmzm2g029370	2.677
development.unspecified	grmzm2g048085	1.317
development.unspecified	grmzm2g045155	-0.256
development.unspecified	grmzm2g100593	1.1
development.unspecified	grmzm2g131421	-2.575
development.unspecified	grmzm2g138710	0.768
development.unspecified	grmzm2g014009	2.296
development.unspecified	grmzm2g043338	1.242
development.unspecified	grmzm2g164098	0.928
development.unspecified	grmzm5g807276	1.534
development.unspecified	grmzm2g107597	1.587

## Sheet: DNA
BinName	id	Log2 Fold-changed
DNA.synthesis/chromatin structure	grmzm2g117028	1.346
DNA.synthesis/chromatin structure	grmzm2g151921	-0.474
DNA.synthesis/chromatin structure	grmzm2g043191	-0.295
DNA.synthesis/chromatin structure	grmzm2g152390	2.304
DNA.synthesis/chromatin structure	grmzm2g061023	1.021
DNA.synthesis/chromatin structure	grmzm2g327032	0.03
DNA.synthesis/chromatin structure	grmzm2g174031	-0.156
DNA.synthesis/chromatin structure	grmzm2g387890	-0.371
DNA.synthesis/chromatin structure	grmzm5g844017	1.475
DNA.synthesis/chromatin structure	grmzm2g159008	1.164
DNA.synthesis/chromatin structure	grmzm2g444034	1.475
DNA.synthesis/chromatin structure	grmzm2g099023	1.369
DNA.synthesis/chromatin structure	grmzm2g164325	2.152
DNA.synthesis/chromatin structure.histone	grmzm2g056231	0.387
DNA.synthesis/chromatin structure.histone	grmzm2g355773	0.051
DNA.synthesis/chromatin structure.histone	grmzm2g097511	-0.973
DNA.synthesis/chromatin structure.histone	grmzm2g179005	-0.154
DNA.synthesis/chromatin structure.histone	grmzm2g163956	2.221
DNA.repair	grmzm2g391627	-0.51
DNA.repair	grmzm2g103897	2.95
DNA.repair	grmzm2g131756	-0.722
DNA.repair	grmzm2g029519	-2.269
DNA.repair	grmzm2g348956	1.385
DNA.repair	grmzm2g422464	1.022
DNA.unspecified	grmzm2g406600	2.429
DNA.unspecified	grmzm2g540589	0.228
DNA.unspecified	grmzm2g360792	1.438
DNA.unspecified	grmzm2g070242	-2.045
DNA.unspecified	grmzm2g082745	2.039
DNA.unspecified	grmzm2g128434	2.19

## Sheet: Fermentation
BinName	id	Log2 Fold-changed
fermentation.LDH	grmzm2g128929	1.235
fermentation.LDH	grmzm2g173192	0.47
fermentation.PDC	grmzm2g087186	0.849
fermentation.ADH	grmzm2g442658	2.141
fermentation.ADH	grmzm2g098346	0.433
fermentation.ADH	grmzm2g135526	-0.442
fermentation.aldehyde dehydrogenase	grmzm2g125268	0.711
fermentation.aldehyde dehydrogenase	grmzm2g097706	0.621
fermentation.aldehyde dehydrogenase	grmzm2g103546	-1.29

[truncated: 24 more sheets: Gluconeogenesis, Glycolisis, Hormone Metabolism, Lipid metabolism, Major CHO, metal handling, Minor CHO, Miscellaneuos, Mitochondrial electron transpor, N Metabolism, Nucleotide metabolism, Oxidative Pentose-phosphate, Photosynthesis, Polyamine metabolism, Protein, Redox, RNA Regulation, S assimilation, Secundary metabolism, Signalling …]
