# Supplementary material for: Multiomic Approaches Reveal Hormonal Modulation and Nitrogen Uptake and Assimilation in the Initial Growth of Maize Inoculated with Herbaspirillum seropedicae
Source: Plants (Basel). 2022 Dec 22;12(1):48. doi: 10.3390/plants12010048 (PMC9824467; doi:10.3390/plants12010048)
Supplement: Supplementary file 1 [file plants-12-00048-s001.zip › Table S2 - Differentially accumulated proteins.xlsx]

## Sheet: Proteomic results
accession	Uniprot description	Description - Blast2GO	Molecular Function - Blast2Go	Biological Process - Blast2GO	Cellular Component - Blast2GO	IEP	mw	max score	reported peptides	sequence coverage	Control 1	Control 2	Control 3	Bac 1	Bac 2	Bac 3	AVERAGE Control	AVERAGE Bac	t-Test BAC x Control	Log2_Fold_Change Bac/Control	Differential Regulation Bac/Fold Change
A0A096QRL3	Nana plant2	Delta(24)-sterol reductase	nucleotide binding; catalytic activity;	lipid metabolic process	membrane	8.34	65453.4	7635.66	13	41.81	115078	128608	94194	63206	40842	72777.3	112627	58941.8	0.017579	-0.934186	DOWN
A0A1D6E014	26S proteasome non-ATPase regulatory subunit 1 homolog	26S proteasome non-ATPase regulatory subunit 1 homolog B	binding; enzyme regulator activity	catabolic process; protein metabolic process	intracellular; membrane	4.79	77162	307.913	5	11.98	6324.71	7403	3572.83	2614.88	2534.56	2195.93	5766.85	2448.46	0.0444828	-1.23591	DOWN
A0A1D6E3H9	Plasma membrane intrinsic protein1	plasma membrane intrinsic protein1	transporter activity	transport	plasma membrane	5.2	10957.5	7854.06	5	35.29	173350	230416	159312	103907	103871	143133	187692	116970	0.0494559	-0.682226	DOWN
A0A1D6EBE5	NDR1/HIN1-like 1	NDR1/HIN1-like protein 1		response to stress	plasma membrane	7.75	24354.9	8404.93	4	28.89	133944	156693	164158	90573.7	71147.7	73843	151598	78521.4	0.00260296	-0.949096	DOWN
A0A1D6EMF1	Aquaporin PIP2-2	Aquaporin PIP2-2	transporter activity;	transport	membrane	7.35	23189.9	2909.79	2	23.42	58502.5	55664.5	39863	19248	15483.5	24505	51343.3	19745.5	0.00766632	-1.37865	DOWN
A0A1D6ES24	Fasciclin-like arabinogalactan protein 7	Fasciclin-like arabinogalactan protein 7		response to stress; response to abiotic stimulus	membrane	9.56	27269.5	1350.42	3	14.07	113551	95759.3	86744.3	55111.3	60697.3	45934	98684.9	53914.2	0.00755127	-0.872163	DOWN
A0A1D6FHV4	Peroxidase	peroxidase 5	catalytic activity; binding	response to stress; catabolic process; cellular component organization	extracellular region; cell wall; membrane	8.46	38577.5	3182.62	2	6.08	26053.4	47802.2	53245	11481.3	11454	3619.61	42366.9	8851.64	0.0183276	-2.25892	DOWN
A0A1D6FSD2	40S ribosomal protein S26	40S ribosomal protein S26	RNA binding; structural molecule activity	translation	cytosol; ribosome	11.06	12826.8	3319.85	2	22.86	56257	47467.5	49927.5	35146	27169	38769.5	51217.3	33694.8	0.0153043	-0.604105	DOWN
A0A1D6G4H3	Villin-2	Villin-2	protein binding	cellular component organization		5.89	87705.9	921.976	5	9.29	21041	19367	19258.3	14200	13372.3	13001	19888.8	13524.4	0.000713978	-0.556385	DOWN
A0A1D6H658	Peroxidase	Peroxidase P7	catalytic activity; binding	response to stress; catabolic process; response to external stimulus; response to biotic stimulus; cellular process	cell wall; cytoplasm; extracellular matrix	8.02	33623.8	10613.9	11	55.45	108747	129048	140496	86406	81444.7	51349	126097	73066.6	0.0209531	-0.787251	DOWN
A0A1D6H671	Dirigent	jasmonate-induced protein			extracellular region	4.19	10467.9	26541	3	53.61	139420	146051	157751	50850.3	108163	44105.7	147741	67706.4	0.0189704	-1.1257	DOWN
A0A1D6HBU2	Glycerophosphodiester phosphodiesterase GDPDL3	glycerophosphodiester phosphodiesterase GDPDL3	hydrolase activity	lipid metabolic process		5.09	81817.1	3102.12	14	37.33	49860.7	49262.3	47516.4	29295.7	31197.1	24824.1	48879.8	28438.9	0.000532271	-0.781372	DOWN
A0A1D6HFH0	Aquaporin PIP1-2	Aquaporin PIP1-2	transporter activity; protein binding	transport; cellular component organization	endoplasmic reticulum; cytosol; plasma membrane	4.84	13957	24325.3	5	27.82	291356	368793	262056	150196	159586	193825	307402	167869	0.0155315	-0.87279	DOWN
A0A1D6HQQ8	Peroxidase	Peroxidase 1	catalytic activity; binding	response to stress; catabolic process; cellular component organization	extracellular region; cell wall; membrane	5.35	54882.2	531.354	4	12.17	38872	21090	24333.3	1875.5	2358	1688	28098.4	1973.83	0.00880805	-3.83142	DOWN
A0A1D6HR38	Dirigent protein	Dirigent protein 1			extracellular region; membrane	6.17	22062.1	1429.45	2	18.57	45069	39389.5	36566	26795	21729	30293	40341.5	26272.3	0.0162614	-0.61872	DOWN
A0A1D6HR40	Dirigent protein	Dirigent protein 1			extracellular region; membrane	4.42	25070.2	3523.29	4	27.6	170218	140402	122282	105796	94794.7	87019.3	144301	95869.9	0.0320042	-0.589929	DOWN
A0A1D6HYQ4	Aquaporin PIP2-1	Aquaporin PIP2-1	transporter activity; protein binding	transport; cellular component organization	plasma membrane	5.06	20696.7	11275.5	3	32.5	263028	301068	249912	158964	143594	191489	271336	164682	0.00690735	-0.720396	DOWN
A0A1D6I6T4	Heat shock protein 90-2	Heat shock protein 90-2	nucleotide binding; protein binding;	response to stress; cellular process	membrane	4.66	11385	10789.5	2	22.77	112797	128338	143662	101546	75280	74236.8	128266	83687.5	0.0241668	-0.61605	DOWN
A0A1D6ILK2	Protein transport protein SEC31 homolog B	Protein transport protein SEC31 homolog B	protein binding			4.67	83835.1	774.039	6	14.25	7043.98	7725.66	7068.94	4916.21	4730.93	5349.02	7279.53	4998.72	0.00138857	-0.542286	DOWN
A0A1D6IV85	Glycine-rich protein2	Glycine-rich RNA-binding protein 3 mitochondrial	RNA binding			5.66	14715.9	3854.97	2	31.65	71280.5	77722.5	83051	20534.5	48821.5	38178	77351.3	35844.7	0.00964967	-1.10967	DOWN
A0A1D6IX86	Beta-glucosidase3	non-cyanogenic beta-glucosidase precursor	hydrolase activity	carbohydrate metabolic process; signal transduction; response to endogenous stimulus	plastid	5.4	31502.6	10271.3	5	41.24	41035.7	46195.2	45014.6	24237.5	29718.5	27379.1	44081.8	27111.7	0.00159082	-0.701267	DOWN
A0A1D6JII6	BR-signaling kinase 3	CASP-like protein 1	nucleotide binding; protein binding; kinase activity; signaling receptor activity	cellular protein modification process; signal transduction; response to endogenous stimulus	plasma membrane	5.9	45356.9	1128.82	2	8.14	49495	35442.5	29752	19439	14877.5	23587.5	38229.8	19301.3	0.0413428	-0.985998	DOWN
A0A1D6K126	Alpha-L-arabinofuranosidase 1	Alpha-L-arabinofuranosidase 1	hydrolase activity	carbohydrate metabolic process; nucleobase-containing compound metabolic process	cell wall; membrane	4.53	77664.4	2960.28	6	25.97	33117.3	34070.7	33987.7	21048	23920	22054.3	33725.2	22340.8	0.000219942	-0.594149	DOWN
A0A1D6K7N5	Hexose transporter	monosaccharide-sensing protein 2	transporter activity;	transport	membrane	4.65	77681.2	1527.09	8	20.83	54119.3	41358.7	32506.7	17276	13008	16789	42661.6	15691	0.0136582	-1.443	DOWN
A0A1D6KA59	26S proteasome non-ATPase regulatory subunit 13 homolog A	26S proteasome non-ATPase regulatory subunit 13 homolog A	structural molecule activity	catabolic process; cellular component organization; protein metabolic process	nucleus; cytosol	5.03	30230.8	945.697	5	31.09	10777.1	8372.39	6932.19	4816.35	4887.48	5975.43	8693.9	5226.42	0.0427223	-0.734181	DOWN
A0A1D6KIE7	60S ribosomal protein L12-3	60S ribosomal protein L12	RNA binding; structural molecule activity	translation; cellular component organization	cytosol; ribosome	9.45	18044.8	4210.11	4	28.92	7981.74	6880.64	7122.44	5694.93	4935.71	4237.87	7328.27	4956.17	0.0115541	-0.564248	DOWN
A0A1D6KPN0	Aminopeptidase	aminopeptidase M1-B	binding; hydrolase activity	catabolic process; cellular process; protein metabolic process	endoplasmic reticulum; membrane	4.77	91842.4	1226.6	9	20.74	42014	47376	39703.7	23015.3	22771	28638.3	43031.2	24808.2	0.0035881	-0.794565	DOWN
A0A1D6KR27	Prolyl carboxypeptidase like protein	probable serine protease EDA2	hydrolase activity	protein metabolic process		6.01	56841.4	8561.06	12	39.69	84743.3	119423	105617	39597.7	35827.5	14838	103261	30087.7	0.00448395	-1.77905	DOWN
A0A1D6KS88	Alpha-galactosidase	alpha-galactosidase isoform X1	hydrolase activity	carbohydrate metabolic process	cell wall	5.64	39004.2	5618.92	11	53.41	22511.1	27963.6	31878.6	18676.6	19682.4	12713.2	27451.1	17024.1	0.040079	-0.689288	DOWN
A0A1D6KXF9	Phenylalanine ammonia-lyase	phenylalanine ammonia-lyase	catalytic activity	catabolic process; biosynthetic process; cellular process; secondary metabolic process	cytoplasm	5.8	76228.1	1312.45	9	18.48	60682	48281.3	42858.7	29189.7	29653.7	37477	50607.3	32106.8	0.0353622	-0.656469	DOWN
A0A1D6KZT0	Plasma membrane ATPase	ATPase 4 plasma membrane-type	nucleotide binding; transporter activity; hydrolase activity	generation of precursor metabolites and energy; nucleobase-containing compound metabolic process; transport	plasma membrane	7.51	50133.3	7352.44	9	34.73	5249.99	4541.79	3959	2736.17	2258.08	2766.61	4583.59	2586.95	0.00807849	-0.825225	DOWN
A0A1D6L9A0	40S ribosomal protein S26	40S ribosomal protein S26	RNA binding; structural molecule activity	translation	cytosol; ribosome	11.44	15230.4	3153.61	2	27.27	35588	24165	28030.5	17930.5	14355	21656.5	29261.2	17980.7	0.046521	-0.702541	DOWN
A0A1D6LL02	Coatomer subunit beta'-3	Coatomer subunit beta'-3	structural molecule activity; protein binding;	transport	cytoplasm; Golgi apparatus; membrane	6.71	40362.7	668.226	4	25.42	116638	88762.1	71646.9	13863.4	14127.8	19031.8	92349.1	15674.3	0.00439297	-2.55869	DOWN
A0A1D6LPA2	Insect resistance2	Oryzain alpha chain	hydrolase activity	protein metabolic process		5.67	53071.2	2012.55	9	24.48	54055	61253.7	61618.7	36854.3	35292.7	25399.3	58975.8	32515.4	0.00369386	-0.858997	DOWN
A0A1D6M1I2	Putative ribosomal protein S4 (RPS4A) family protein	40S ribosomal protein S4-3	RNA binding; structural molecule activity	translation	ribosome	10.23	31547.8	3631.39	3	22.14	4069.15	5040.82	5375.57	3162.17	2852.37	3178.04	4828.51	3064.19	0.0121861	-0.656072	DOWN
A0A1D6M7R9	14-3-3-like protein GF14 nu	14-3-3-like protein GF14-C	protein binding			4.63	25749.8	19760.5	6	42.48	48460.9	42607.6	46950.6	13359.8	15016.8	12991.1	46006.3	13789.2	6.54421e-05	-1.73829	DOWN
A0A1D6MAK9	Phosphotransferase	hexokinase-5	nucleotide binding; kinase activity; carbohydrate binding	carbohydrate metabolic process; generation of precursor metabolites and energy; nucleobase-containing compound metabolic process; catabolic process; biosynthetic process; cellular homeostasis	mitochondrion; cytosol; plastid; membrane	6.14	54862.9	2475.63	13	40.24	123750	97159.7	87915.3	51648	44653.3	61626.7	102942	52642.7	0.013087	-0.967521	DOWN
A0A1D6ME99	Hypersensitive induced reaction3	Hypersensitive-induced response protein-like protein 1		response to stress		5.81	36759.7	2011.14	8	32.73	53437.7	40053.7	31536.7	13011	14832.3	22976.7	41676	16940	0.0249494	-1.29878	DOWN
A0A1D6MSC2	ATP-dependent DNA helicase	ATP-dependent DNA helicase PIF1	nucleotide binding; hydrolase activity	DNA metabolic process; response to stress; cellular component organization; protein metabolic process	intracellular	7.97	195945	5850.78	10	14.56	10589.4	16247	16553.1	7918.53	7822.62	4864.14	14463.2	6868.43	0.0253654	-1.07433	DOWN
A0A1D6MV35	Plasma membrane ATPase	plasma membrane ATPase 1	nucleotide binding; transporter activity; hydrolase activity	generation of precursor metabolites and energy; nucleobase-containing compound metabolic process; transport	plasma membrane	5.36	70933.6	7689.04	13	39.57	24504.5	21118.6	17739.9	8697.33	5694.24	8617.38	21121	7669.65	0.00355341	-1.46145	DOWN
A0A1D6MXJ8	Jasmonate-induced protein	23 kDa jasmonate-induced protein-like	-	-	-	9.08	23119.6	1704.36	4	40.67	37420	34188.7	47883.7	23341.7	5197	6819.67	39830.8	11786.1	0.0169706	-1.7568	DOWN
A0A1D6MXK3	Jasmonate-induced protein	23 kDa jasmonate-induced protein-like	-	-	-	9.42	23198.8	13025.7	5	57.89	100791	182059	247596	50768.3	20610.7	18086	176815	29821.7	0.0282856	-2.56781	DOWN
A0A1D6N9H5	Metacaspase-6	metacaspase 1	-	-	-	5.7	46443.8	1214.32	3	18.53	23151.7	26275.3	27403.3	16869.3	17223.7	17031.3	25610.1	17041.4	0.00255826	-0.587666	DOWN
A0A1D6NW63	Serine/threonine-protein phosphatase 2A 65 kDa regulatory subunit A beta isoform	Serine/threonine-protein phosphatase 2A 65 kDa regulatory subunit A beta isoform	binding			4.96	60028.6	3766.31	9	33.08	52163.7	53171.5	41495	32975.2	30166.1	32816.4	48943.4	31985.9	0.0115984	-0.613678	DOWN
A0A1D6P3W8	Vacuolar-type H+-pyrophosphatase5	Pyrophosphate-energized vacuolar membrane proton pump	transporter activity; hydrolase activity	generation of precursor metabolites and energy; nucleobase-containing compound metabolic process; transport	membrane	5.41	70149.6	2864.18	5	12.29	4573.02	3532.86	2848.78	1553.79	1166.68	1808.94	3651.55	1509.8	0.0160776	-1.27415	DOWN
A0A1D6PC23	Calcium-dependent phosphotriesterase superfamily protein	Calcium-dependent phosphotriesterase superfamily protein			membrane	8.39	36009.7	1640.12	9	45.4	51640.7	33591.7	26491	15855.7	15039	13954.3	37241.1	14949.7	0.0411535	-1.31678	DOWN
A0A1D6PTZ0	26S proteasome non-ATPase regulatory subunit 1 homolog	26S proteasome non-ATPase regulatory subunit 1 homolog A	binding; hydrolase activity; enzyme regulator activity	catabolic process; cellular process; protein metabolic process	nucleus; cytosol; membrane	5.07	107331	1072.37	7	9.62	97053	73784.4	56091.9	35113.5	21479.5	43200.2	75643.1	33264.4	0.034472	-1.18523	DOWN
A0A1R3N4Y1	Aquaporin PIP2-5	aquaporin PIP2-5	transporter activity; protein binding	transport; cellular component organization	plasma membrane	7.84	30063.6	16813.2	7	25.61	249844	215997	152891	77059	81873.3	121608	206244	93513.3	0.0237224	-1.14111	DOWN
B4F8B9	S-(hydroxymethyl)glutathione dehydrogenase	alcohol dehydrogenase class-3	catalytic activity; binding	generation of precursor metabolites and energy	cytoplasm	6.61	41635.5	4291.69	9	46.19	52609	59947.3	59801	40500.5	35925.2	31577.4	57452.4	36001	0.00372838	-0.67433	DOWN
B4FA76	Dolichyl-diphosphooligosaccharide--protein glycosyltransferase 48 kDa subunit	Dolichyl-diphosphooligosaccharide--protein glycosyltransferase 48 kDa subunit	transferase activity	cellular protein modification process; biosynthetic process; anatomical structure morphogenesis; cellular component organization; cell growth	cell wall; nucleolus; vacuole; endoplasmic reticulum; Golgi apparatus; membrane	5.95	49083.8	1193.07	6	16.4	14934.2	15929.2	14758.6	9737.04	10018.4	10367.1	15207.3	10040.9	0.000222868	-0.598887	DOWN
B4FAK8	Calnexin homolog2	calnexin homolog	protein binding;	cellular process	endoplasmic reticulum; membrane	4.51	60474.2	4231.35	10	28.57	194277	161164	162812	109501	110133	117656	172751	112430	0.00554147	-0.619665	DOWN
B4FDT0	40S ribosomal protein S20-1	40S ribosomal protein S20	RNA binding; structural molecule activity	translation	cytosol; ribosome	9.92	14116.5	5052.6	2	35.16	65099	62390.5	55211	49827.5	41488.5	36404	60900.2	42573.3	0.0201223	-0.516496	DOWN
B4FG39	Peroxidase	Cationic peroxidase SPC4	catalytic activity; binding	response to stress; catabolic process; cellular component organization	extracellular region; cell wall	7.79	37117.2	25338.2	15	59.59	182270	172810	268890	132589	75666.7	49198.3	207990	85818.1	0.0357576	-1.27716	DOWN
B4FH68	Peroxidase	anionic peroxidase	catalytic activity; binding	response to stress; catabolic process; cellular component organization	extracellular region; cell wall	6.22	38064.8	8651.27	11	57.18	40184.6	41671.9	47695.7	30915	29394.6	22343	43184.1	27550.9	0.0110976	-0.648401	DOWN
B4FSA7	ADP,ATP carrier protein	ADP,ATP carrier protein 1, mitochondrial-like	transporter activity	transport; cellular component organization	mitochondrion; membrane	10.09	41435.6	8591.27	9	26.84	26697.1	34137.1	28566.6	21213.4	20449.5	20089.1	29800.3	20584	0.0151008	-0.533804	DOWN
B4FTY8	Harpin inducing protein	NDR1/HIN1-like protein 2		response to stress	plasma membrane	8.45	22579.9	7751.8	3	38.35	86438.3	72694.3	56975	39511	33715.3	47124	72035.9	40116.8	0.0269817	-0.84451	DOWN
B4FYQ7	Early nodulin-like protein 16	Lamin-like protein	catalytic activity	generation of precursor metabolites and energy	plasma membrane	7.94	20790.2	11446.6	4	38.46	240135	192637	187873	90123.3	76628.7	76230	206882	80994	0.00189378	-1.35292	DOWN
B4G066	Methylmalonate-semialdehyde dehydrogenase [acylating] mitochondrial	methylmalonate-semialdehyde dehydrogenase [acylating], mitochondrial	catalytic activity; binding	carbohydrate metabolic process; response to stress; catabolic process; cellular process	mitochondrion	6.37	58031.2	10407.3	15	56.8	144755	137712	114633	69369.7	82034	105602	132367	85668.4	0.0288282	-0.627705	DOWN
B4G1T3	Chitinase chem5	Acidic endochitinase	binding; hydrolase activity	carbohydrate metabolic process; catabolic process; cellular process	extracellular region	3.86	30635.7	957.518	2	8.81	83175	73758.5	69395.5	36046	29305.5	49854.5	75443	38402	0.007067	-0.974206	DOWN
B6SIL7	Eukaryotic translation initiation factor 5A	eukaryotic translation initiation factor 5A	translation factor activity, RNA binding	cellular component organization	ribosome	5.55	17724.8	31727.9	9	71.88	200282	225997	206108	149872	165377	112161	210796	142470	0.0178585	-0.565191	DOWN
B6SL10	Fasciclin-like arabinogalactan protein 2	Fasciclin-like arabinogalactan protein 2	-	-	-	6.6	45012.1	888.979	7	27.55	77861	62164	63299	36474.3	36929	27416	67774.7	33606.4	0.0044952	-1.01201	DOWN
B6SZA0	Fasciclin-like arabinogalactan protein 2	fasciclin-like arabinogalactan protein 2	-	-	-	8.73	44037.6	986.259	4	19.02	33677	41005.3	38660.7	10305.7	12034.7	7628.33	37781	9989.56	0.000379764	-1.91917	DOWN
B6T1H0	40S ribosomal protein S6	40S ribosomal protein S6	structural molecule activity	nucleobase-containing compound metabolic process; translation	cytosol; ribosome	11.15	28873.5	5697.68	3	26.29	143867	162415	155801	105496	86087.3	117383	154028	102989	0.00859253	-0.580703	DOWN
B6T391	Lichenase-2	Lichenase-2	hydrolase activity; carbohydrate binding	carbohydrate metabolic process	plasma membrane	5.64	35087.6	1302.28	2	11.31	17762.5	18151.5	18479	8495	5732.5	7569	18131	7265.5	0.000203911	-1.31932	DOWN
B6T9G1	26S proteasome non-ATPase regulatory subunit 6-like protein	26S proteasome non-ATPase regulatory subunit 6	enzyme regulator activity	catabolic process; cellular process; protein metabolic process	nucleus; cytosol; plasma membrane	5.33	44238.8	2161.7	4	13.14	53126.3	47260	36531.7	26086.7	22817.3	35646.7	45639.3	28183.6	0.0480149	-0.695424	DOWN
B6TIS2	Superoxide dismutase [Cu-Zn]	Superoxide dismutase	catalytic activity; binding	response to stress; metabolic process; cellular process	extracellular space; cytoplasm	4.98	11838	21715.8	4	60.17	57743	165504	184373	27527	32089	15600.7	135873	25072.2	0.0494342	-2.4381	DOWN
B6TLT1	Serine/threonine-protein phosphatase 2A 65 kDa regulatory subunit A beta isoform	Serine/threonine-protein phosphatase 2A 65 kDa regulatory subunit A beta isoform	binding			4.73	66360.6	2708.8	3	10.22	39772.6	36153.3	27042.8	18465.4	16162.6	26425.8	34322.9	20351.3	0.0463283	-0.754051	DOWN
B6TZ71	Glycerol kinase	glycerol kinase	kinase activity	carbohydrate metabolic process; lipid metabolic process; response to stress; catabolic process; biosynthetic process; response to external stimulus; response to biotic stimulus; response to abiotic stimulus	mitochondrion; cytosol	6.39	56932	430.976	2	7.84	19604	18316	17696	6233.5	6723.5	10472	18538.7	7809.67	0.00178783	-1.2472	DOWN
B6UF55	5-methyltetrahydropteroyltriglutamate--homocysteine methyltransferase	5-methyltetrahydropteroyltriglutamate--homocysteine methyltransferase 1	binding; transferase activity	biosynthetic process; cellular process	extracellular region; cytosol	5.79	84812.7	56270.6	32	60.13	144900	134467	143782	92681.3	93058.2	108709	141050	98149.4	0.00233214	-0.523152	DOWN
C0P664	Tubulin beta chain	tubulin beta-5 chain	nucleotide binding; structural molecule activity; hydrolase activity	cellular component organization	cytoplasm; cytoskeleton	4.52	50978	49932.7	19	64.96	26893.7	32119.4	26152.2	23307.4	18314	15858.8	28388.4	19160	0.0329703	-0.567203	DOWN
C0PG78	Monocopper oxidase-like protein SKU5	Monocopper oxidase-like protein SKU5	catalytic activity; binding	metabolic process		6	66030.7	882.223	5	15.71	42479.7	41773	40299	27078	26886.7	13588.5	41517.2	22517.7	0.0135656	-0.882649	DOWN
C0PHD8	Aldehyde dehydrogenase family 7 member B4	aldehyde dehydrogenase family 7 member A1	nucleotide binding; catalytic activity	catabolic process; biosynthetic process; cellular process		6.1	55173.3	901.786	4	15.72	24043.6	24952.1	23682.7	13453	16117.1	18694.3	24226.1	16088.1	0.00643523	-0.590567	DOWN
C0PLI2	Cold shock protein 2	glycine-rich protein 2	DNA binding; hydrolase activity	nucleobase-containing compound metabolic process; biosynthetic process; protein metabolic process	cytosol; membrane	5.93	23911	13359.7	4	28.92	216673	361945	304044	104477	76840.3	88679	294221	89998.9	0.00895725	-1.70892	DOWN
C4IYM7	Mitochondrial outer membrane protein porin 2	mitochondrial outer membrane protein porin 5	transporter activity;	transport	mitochondrion; membrane	9.52	29183.3	11128.2	9	53.82	81243.9	91035	92914.2	43944.1	58048.7	39117.7	88397.7	47036.8	0.00356255	-0.910218	DOWN
C4J9R0	PLAT domain-containing protein 3	PLAT domain-containing protein 3	protein binding			6.47	22011.7	2656.12	3	23.04	57850	35415.3	42442	24570.5	15294.7	9703	45235.8	16522.7	0.0222307	-1.45301	DOWN
K7VDH6	RNA-binding (RRM/RBD/RNP motifs) family protein	RNA-binding (RRM/RBD/RNP motifs) family protein	RNA binding			4.68	41594.7	1601.09	3	10.22	25979	25759.7	21361	14927.3	14612	11088	24366.6	13542.4	0.00509098	-0.847414	DOWN
K7VT58	Fasciclin-like arabinogalactan protein 7	fasciclin-like arabinogalactan protein 13	-	-	-	9.37	28805.8	4012.08	4	22.34	144575	116193	99394.7	59014.3	59066	54480.3	120054	57520.2	0.00922781	-1.06155	DOWN
K7VX77	Phosphotransferase	hexokinase-5	nucleotide binding; kinase activity; carbohydrate binding	carbohydrate metabolic process; generation of precursor metabolites and energy; nucleobase-containing compound metabolic process; catabolic process; biosynthetic process; cellular homeostasis	mitochondrion; cytosol; plastid; membrane	6.17	55035.2	1421.15	9	39.69	37373.7	37604.2	29512	21176.7	22054.3	23680.9	34829.9	22304	0.0104985	-0.643028	DOWN
K7VXF0	Triacylglycerol lipase-like 1	predicted protein	hydrolase activity	lipid metabolic process	membrane	8.77	58401.1	3805.78	13	33.33	131038	152489	139372	101547	83316.7	74986.7	140966	86616.7	0.00561082	-0.702635	DOWN
P49103	Ras-related protein Rab-2-A	ras-related protein Rab-2-B	nucleotide binding; hydrolase activity	transport; cellular component organization	endosome; membrane	7.21	23229.2	6014.76	7	55.98	74239.3	53449.1	41722	25108.9	22587.6	27329.6	56470.1	25008.7	0.0306379	-1.17506	DOWN
Q2MJJ9	Putative RH2 protein	RNA helicase 2	nucleotide binding; translation factor activity, RNA binding; hydrolase activity	nucleobase-containing compound metabolic process; transport; catabolic process	nucleolus; ribosome; membrane	5.93	46231.1	2693.82	6	21.38	25060	23237	18881.4	14925.7	11938.6	16031	22392.8	14298.4	0.021312	-0.647178	DOWN
Q41870	Aquaporin PIP1-1	Aquaporin PIP1-2	transporter activity; protein binding	transport; cellular component organization	endoplasmic reticulum; cytosol; plasma membrane	9.66	31113.1	1904.47	3	10.45	86401.2	71496.5	35916	12048.9	14402.4	25990.6	64604.6	17480.6	0.0390091	-1.88588	DOWN
Q5I204	Brain acid soluble protein 1	methyl binding domain115	DNA binding;		nucleus	4.33	38421.2	1084.91	2	9.34	35438.5	52019.5	54428	8022.5	4563.5	1845	47295.3	4810.33	0.00241871	-3.29749	DOWN
Q6R985	Cytochrome c oxidase subunit 2	cytochrome c oxidase subunit 2 (mitochondrion)	catalytic activity; transporter activity; binding;	generation of precursor metabolites and energy; nucleobase-containing compound metabolic process; transport	mitochondrion; membrane	4.51	29964.7	2894.73	5	31.15	181870	170893	131029	82100.7	73296.7	94895.3	161264	83430.9	0.00952538	-0.950772	DOWN
Q94F78	Nucleosome/chromatin assembly factor A104	NAP1-related protein 2		cellular component organization	nucleus; cytoplasm	3.88	29331.9	940.587	2	10.08	43468.5	42933.7	43007.5	25110	29114	32565	43136.6	28929.7	0.00276844	-0.576363	DOWN
Q9AQU5	Aquaporin PIP1-3/PIP1-4	Aquaporin PIP1-2	transporter activity; protein binding	transport; cellular component organization	endoplasmic reticulum; cytosol; plasma membrane	8.82	31226.1	6784.55	6	25	277878	289343	216226	167581	164853	183111	261149	171848	0.0188521	-0.603737	DOWN
Q9AR14	Aquaporin PIP1-5	aquaporin PIP1-5	transporter activity; protein binding	transport; cellular component organization	endoplasmic reticulum; cytosol; plasma membrane	8.23	30952.7	12297.2	5	23.96	343295	307929	270147	140409	130808	159355	307124	143524	0.00197271	-1.09753	DOWN
Q9ATM6	Aquaporin PIP2-4	aquaporin PIP2-4	transporter activity	transport	plasma membrane	6.59	30550.2	14548.8	5	17.71	186450	185751	75339.6	30837	29762.1	41724.5	149180	34107.9	0.036215	-2.12888	DOWN
Q9ATM7	Aquaporin PIP2-3	Aquaporin PIP2-4	transporter activity	transport	plasma membrane	7.2	30648.3	14343.5	5	24.91	138735	143148	62052.7	25497.2	25245.4	40042	114645	30261.5	0.0344712	-1.92162	DOWN
Q9SP22	Calreticulin	Calreticulin	protein binding; carbohydrate binding	signal transduction; cellular homeostasis	cytoplasm; endoplasmic reticulum	4.33	48053.7	22313	12	34.76	240590	296457	261466	179449	165797	106323	266171	150523	0.0140443	-0.822367	DOWN
Q9ZQX9	40S ribosomal protein S27	40S ribosomal protein S27	structural molecule activity; binding	translation; cellular component organization	cytosol; ribosome	8.88	9884.33	9161.74	3	44.19	130298	128110	150996	87588.7	65004.3	106598	136468	86397	0.0235601	-0.659513	DOWN
A0A096SXN7	Glycosyl hydrolase family protein	Glycosyl hydrolase family protein	hydrolase activity	carbohydrate metabolic process	membrane	7	67902.7	1744.61	6	22.36	2589.11	3088.57	4862.28	0	0	0	3513.32	0	-	-	Unique Control
A0A1D6FP28	Peroxidase	Peroxidase 1	catalytic activity; binding	response to stress; catabolic process; cellular component organization	extracellular region; cell wall	7.8	35976.6	7595.78	5	34.56	843.136	1467.43	1840.2	0	0	0	1383.59	0	-	-	Unique Control
A0A1D6H5I4	ATP synthase subunit 1	ATPase subunit 1 (mitochondrion)	nucleotide binding; transporter activity; protein binding; hydrolase activity	nucleobase-containing compound metabolic process; transport; biosynthetic process	mitochondrion; membrane	8.11	59868.5	11601.4	8	20.11	3315.35	4129.16	3806.1	0	0	0	3750.2	0	-	-	Unique Control
A0A1D6MRI4	Peroxidase	peroxidase 5	catalytic activity; binding	response to stress; catabolic process; cellular component organization	extracellular region; cell wall; membrane	9.72	37032.9	2674.8	2	15.62	2395.53	5928.8	5620.59	0	0	0	4648.31	0	-	-	Unique Control
A0A1D6MSC4	Peroxidase	Peroxidase 1	catalytic activity; binding	response to stress; catabolic process; cellular component organization	extracellular region; cell wall; membrane	4.74	37602	1146.8	3	12.92	41592	59556.3	56903.3	0	0	0	52683.9	0	-	-	Unique Control
A0A1D6NAE2	Glycosyl hydrolase family protein	Glycosyl hydrolase family protein	RNA binding; hydrolase activity	carbohydrate metabolic process; catabolic process	plasma membrane	9.55	26538.6	6496.21	3	15.97	1397.02	2050.09	2383.36	0	0	0	1943.49	0	-	-	Unique Control
A0A1D6Q188	Callose synthase 7	Callose synthase 7	structural molecule activity; transferase activity	carbohydrate metabolic process; translation	ribosome; plasma membrane	9.56	28518.8	4857.92	3	23.29	2305.74	2516.21	2770.4	0	0	0	2530.78	0	-	-	Unique Control
B4FSW5	Peroxidase	Peroxidase 5	catalytic activity; binding	response to stress; catabolic process; cellular component organization	extracellular region; cell wall	5.61	37457.1	3817.15	4	19.41	5766.83	10564.2	16682.2	0	0	0	11004.4	0	-	-	Unique Control
B4FVT1	Peroxidase	peroxidase	catalytic activity; binding	response to stress; catabolic process; cellular component organization	extracellular region; cell wall	7.95	38475.5	4624.21	6	19.33	8404.29	12894.2	16276.4	0	0	0	12524.9	0	-	-	Unique Control
K7V8K5	Peroxidase	Peroxidase 1	catalytic activity; binding	response to stress; catabolic process; cellular component organization	extracellular region; cell wall	7.78	35883.7	1693	2	7.51	3730.67	6955.19	8105.13	0	0	0	6263.66	0	-	-	Unique Control
P12653	Glutathione S-transferase 1	glutathione S-transferase 1	protein binding; transferase activity	response to stress; metabolic process; response to endogenous stimulus; cellular process	cytoplasm	5.31	24049.7	56772.1	8	45.33	17394.9	28715.1	23358.2	0	0	0	23156.1	0	-	-	Unique Control
A0A1D6EFP9	Pyrophosphate--fructose 6-phosphate 1-phosphotransferase subunit alpha 2	Pyrophosphate--fructose 6-phosphate 1-phosphotransferase subunit alpha 2	kinase activity	carbohydrate metabolic process; generation of precursor metabolites and energy; nucleobase-containing compound metabolic process; catabolic process; biosynthetic process	cytosol	8.93	22381.9	485.341	2	20.62	0	0	0	1281.52	1246.38	1686.87	0	1404.92	-	-	Unique BAC
A0A1D6GK62	Proteasome subunit beta type	Proteasome subunit beta type-2	hydrolase activity	catabolic process; cellular process; protein metabolic process	nucleus; cytoplasm	5.5	21689.8	1632.5	4	25	0	0	0	7804.01	6798.48	5177.63	0	6593.37	-	-	Unique BAC
A0A1D6HP91	Formaldehyde dehydrogenase homolog1	alcohol dehydrogenase class-3	catalytic activity; binding	generation of precursor metabolites and energy	cytoplasm	8.1	39820.7	3597.16	6	37.02	0	0	0	25394	24454.9	24443.3	0	24764.1	-	-	Unique BAC
A0A1D6IP62	Pyruvate decarboxylase 2	Pyruvate decarboxylase 2	catalytic activity; binding	carbohydrate metabolic process; generation of precursor metabolites and energy; nucleobase-containing compound metabolic process; catabolic process; biosynthetic process	intracellular	5.43	65520.8	3222.14	4	9.36	0	0	0	1195.45	2108.35	1225.98	0	1509.93	-	-	Unique BAC
A0A1D6MQV8	Serine hydroxymethyltransferase 4	Serine hydroxymethyltransferase 4	binding; transferase activity	biosynthetic process; cellular process		8.71	10747.4	25210.2	3	39.18	0	0	0	1837.25	2187.13	1949.81	0	1991.4	-	-	Unique BAC
C0HFA0	Glycosyltransferase	UDP-glycosyltransferase 88A1	nucleic acid binding; transferase activity	metabolic process	intracellular; membrane	5.31	52309.2	925.495	4	13.57	0	0	0	11780.7	10882	12466.9	0	11709.9	-	-	Unique BAC
A0A096RBT2	D-amino-acid transaminase chloroplastic	D-amino-acid transaminase, chloroplastic	binding; transferase activity	biosynthetic process; cellular process		4.87	36677.2	2743.11	5	29.71	20453	30194	25749.3	52891	42950.3	43955.7	25465.4	46599	0.00752298	0.871758	UP
A0A1D6E5Y8	Phenylalanine ammonia-lyase	phenylalanine ammonia-lyase	catalytic activity	catabolic process; biosynthetic process; cellular process; secondary metabolic process	cytoplasm	5.54	77462	5279	8	19.72	2769.85	2624.98	1872.54	15948.3	15388.6	15798.3	2422.45	15711.7	2.12561e-06	2.6973	UP
A0A1D6E5Y9	Phenylalanine ammonia-lyase	Phenylalanine ammonia-lyase	catalytic activity	catabolic process; biosynthetic process; cellular process; secondary metabolic process	cytoplasm	6.86	85580.6	17156.2	21	49.56	25649.4	35710.4	33263.2	66571.1	62406.3	45042.7	31541	58006.7	0.0218138	0.878991	UP
A0A1D6E5Z5	Adenosine kinase 2	Adenosine kinase 2	kinase activity	carbohydrate metabolic process; nucleobase-containing compound metabolic process; biosynthetic process	nucleus; cytosol	5.05	37800.9	27061.3	7	36.92	86368.3	132739	106972	190674	217758	151720	108693	186718	0.0289623	0.780598	UP
A0A1D6EUP6	UTP--glucose-1-phosphate uridylyltransferase 1	UTP--glucose-1-phosphate uridylyltransferase 1	transferase activity	carbohydrate metabolic process; nucleobase-containing compound metabolic process		8.25	12642.5	6448.77	3	48.67	3192.07	3412.35	3168.16	5166.49	7738.46	7863.96	3257.53	6922.97	0.0142155	1.08761	UP
A0A1D6F4K1	Hydroxyproline-rich glycoprotein family protein	ricin B-like lectin R40G2	carbohydrate binding			11.03	21672.5	1841.91	5	32.65	817.228	3920.33	731.717	19324.4	17809.2	14530.8	1823.09	17221.5	0.00094278	3.23975	UP
A0A1D6F4K3	Hydroxyproline-rich glycoprotein family protein	ricin B-like lectin R40G2	-	-	-	6.53	47698.2	3329.72	9	32.79	16890.7	26087.7	22622.3	108930	97039.7	80730	21866.9	95566.4	0.00101937	2.12776	UP
A0A1D6F7H5	Patatin	patatin-like protein 1	hydrolase activity	lipid metabolic process; catabolic process; cellular process	cytoplasm; membrane	6.13	44598.7	1136.32	4	16.71	10931	6945.5	9488	22187	20216	16599.7	9121.5	19667.6	0.00629391	1.10847	UP
A0A1D6F8J3	Eukaryotic aspartyl protease family protein	Basic 7S globulin	hydrolase activity	catabolic process; protein metabolic process		7.84	39368.7	1547.05	3	14.32	13164.7	16269	15151	43017.7	46344	49799.7	14861.6	46387.1	0.000127746	1.64214	UP
A0A1D6FCB3	Cysteine synthase	cysteine synthase1	binding; transferase activity	biosynthetic process; cellular process	cytoplasm	7.74	41453.4	8565.53	8	42.13	48781.3	58339.7	53377.3	70201.7	101412	92595	53499.4	88069.4	0.0234314	0.719118	UP
A0A1D6FGX8	Aspartate--tRNA ligase 2 cytoplasmic	Aspartate--tRNA ligase 2 cytoplasmic	nucleotide binding; nucleic acid binding; catalytic activity	nucleobase-containing compound metabolic process; translation	cytoplasm	6.72	47490.2	1676.56	9	34.75	10363.6	10797.1	9939.81	16267.8	14566.6	17680.5	10366.8	16171.6	0.00340578	0.641488	UP
A0A1D6FNA8	Heat shock 70 kDa protein 14	Heat shock 70 kDa protein 14	nucleotide binding			4.9	79861.4	8652.01	11	27.45	15304.6	15567.6	14155.3	23653	26450.2	19986.5	15009.2	23363.2	0.012171	0.638395	UP
A0A1D6FQN6	Malic enzyme	Malic enzyme	nucleotide binding; catalytic activity;	generation of precursor metabolites and energy	plastid	5.99	57625.8	5412.49	5	23.65	3374.47	4763.02	4894.44	6631.18	6366.29	7599.65	4343.98	6865.71	0.0147639	0.660392	UP
A0A1D6G1G6	Monothiol glutaredoxin-S17	Monothiol glutaredoxin-S11	catalytic activity	generation of precursor metabolites and energy; cellular homeostasis	cell	5.04	53887.4	728.763	3	12.88	5983.5	2918	10499.3	12421	15644.3	14173	6466.94	14079.4	0.0334067	1.12243	UP
A0A1D6G472	Uncharacterized protein	Protein MEMO1		cellular process	nucleus; cytoplasm	6.11	33336.6	1008.98	3	19.19	12144.7	16212.7	15974.7	25343	21929	22529.7	14777.3	23267.2	0.00731478	0.654913	UP
A0A1D6GEX5	Short chain alcohol dehydrogenase1	Zerumbone synthase	catalytic activity	lipid metabolic process; response to stress; biosynthetic process; response to abiotic stimulus; cellular process; secondary metabolic process	cytosol	5.71	29491.4	3017.93	8	48.76	27534.3	33070.3	30264.7	47503	42732.3	51915	30289.8	47383.4	0.00525385	0.645552	UP
A0A1D6GRB3	Alanine aminotransferase5	alanine aminotransferase 2	binding; transferase activity	catabolic process; biosynthetic process; cellular process		5.64	39196.9	1181.5	5	24.08	5967.88	4701.37	2774.76	12732.3	14142.6	13000.7	4481.34	13291.9	0.00100305	1.56854	UP
A0A1D6H6F1	Citrate synthase	citrate synthase, glyoxysomal-like	transferase activity	generation of precursor metabolites and energy		9.3	55366.4	1625.04	7	23.86	17522.3	21732.3	19874.3	40788.7	35838.3	55509	19709.7	44045.3	0.0156723	1.16009	UP
A0A1D6HC33	Isocitrate dehydrogenase [NAD] regulatory subunit 3 mitochondrial	Isocitrate dehydrogenase [NAD] regulatory subunit 1, mitochondrial	catalytic activity	generation of precursor metabolites and energy		8.87	40704	2620.86	5	28.8	12367.3	17413.3	14829.9	24703.7	22911.7	21944.2	14870.2	23186.5	0.00753461	0.640863	UP
A0A1D6HDG4	Succinate--CoA ligase [ADP-forming] subunit beta mitochondrial	Succinate--CoA ligase [ADP-forming] subunit beta mitochondrial	nucleotide binding; catalytic activity	generation of precursor metabolites and energy	mitochondrion	7.73	30633.3	1617.29	5	40.65	8277.48	11815	9738.44	21083.9	20720.1	14235.9	9943.62	18680	0.0234577	0.909649	UP
A0A1D6HDL1	Phenylalanine ammonia-lyase	Phenylalanine ammonia-lyase	catalytic activity	cellular protein modification process; catabolic process; biosynthetic process; response to endogenous stimulus; secondary metabolic process	cytoplasm	6.04	60801.6	26905.4	24	64.09	180848	239700	233784	413651	370702	327244	218111	370532	0.00811195	0.764538	UP
A0A1D6HDL7	Phenylalanine ammonia-lyase	Phenylalanine ammonia-lyase	catalytic activity	catabolic process; biosynthetic process; cellular process; secondary metabolic process	cytoplasm	6.1	69715.6	5551.05	11	25.12	2319.82	3319.81	2581.83	4214.68	4084.11	3437.92	2740.49	3912.23	0.0379115	0.513561	UP
A0A1D6HKN1	Putative beta-D-xylosidase 7	probable beta-D-xylosidase 7	hydrolase activity	carbohydrate metabolic process		5.68	82787.1	1033.99	5	10.63	11125.5	16128.3	23232.7	37265.7	35318.3	28327.3	16828.8	33637.1	0.0193234	0.999119	UP
A0A1D6HNL5	26S protease regulatory subunit 6A homolog A	26S proteasome regulatory subunit 6A homolog	nucleotide binding; protein binding; hydrolase activity	nucleobase-containing compound metabolic process; response to stress; catabolic process; biosynthetic process; cellular component organization; protein metabolic process	nucleus; cytosol	4.79	47202.8	7389.91	12	44.31	27284.7	37390	35177.4	59346.2	61738.7	41629.7	33284.1	54238.2	0.0409611	0.704478	UP
A0A1D6HTL7	Rhicadhesin receptor	Germin-like protein 5-1	binding	transport; multicellular organism development; cellular process	extracellular region; cell wall	8.79	23685.2	1062.13	2	10.82	20006.5	31024.5	25486	43293.7	49427.5	34987.7	25505.7	42569.6	0.0314738	0.739006	UP
A0A1D6I3E4	Enolase 1 chloroplastic	Enolase 1, chloroplastic	catalytic activity; binding	carbohydrate metabolic process; generation of precursor metabolites and energy; nucleobase-containing compound metabolic process; catabolic process; biosynthetic process; anatomical structure morphogenesis; response to endogenous stimulus; cellular component organization; cell differentiation	cytosol; plastid	4.77	38939.1	1554.64	2	5.29	7395.73	10477.2	10527.8	17282.8	16778.7	15780.8	9466.92	16614.1	0.00315381	0.811442	UP
A0A1D6I5L0	Formate tetrahyrofolate ligase	formate--tetrahydrofolate ligase	nucleotide binding; hydrolase activity	nucleobase-containing compound metabolic process; biosynthetic process	cytoplasm	8.33	79111.9	1313.42	14	30.15	33697.7	37191.3	35168.7	61537.7	62642	52984	35352.6	59054.6	0.00180538	0.740234	UP
A0A1D6IJP9	Alanine aminotransferase9	alanine aminotransferase 2	binding; transferase activity	biosynthetic process		5.88	59252.2	2595.25	8	27.17	28566	44344	43064.3	77179.3	65785	61257.7	38658.1	68074	0.0132179	0.816333	UP
A0A1D6IKV5	TolB protein-related	predicted protein	-	-	-	5.82	72520.7	1268.14	8	30.58	6597	13494.7	13101.3	44330.7	44822.3	29155	11064.3	39436	0.0071838	1.8336	UP
A0A1D6IL84	NADH dehydrogenase [ubiquinone] flavoprotein 1 mitochondrial	NADH dehydrogenase [ubiquinone] flavoprotein 1, mitochondrial	nucleotide binding; catalytic activity;	generation of precursor metabolites and energy; nucleobase-containing compound metabolic process; transport; biosynthetic process	mitochondrion; membrane	7.49	37891.1	1128.86	6	30.61	725.076	1615.63	1680.75	4186.48	2968.79	2867.37	1340.48	3340.88	0.0188263	1.31748	UP
A0A1D6IPW9	3-dehydroquinate synthase chloroplastic	3-dehydroquinate synthase chloroplastic	catalytic activity;	biosynthetic process; cellular process	endosome; Golgi apparatus; plastid; membrane	8.46	37399.9	987.188	5	24.05	9810.33	12387.3	11278	14661	17058.7	18771.7	11158.6	16830.4	0.0156979	0.592923	UP
A0A1D6IQN0	Ubiquitin-activating enzyme E1 2	Ubiquitin-activating enzyme E1 2	nucleotide binding; catalytic activity	cellular protein modification process; response to stress; catabolic process	cytoplasm	4.81	79288.2	1800.44	12	35.26	38463.7	33066.4	27693.7	47457.5	45594.2	52897.8	33074.6	48649.8	0.0149145	0.556711	UP
A0A1D6JIH7	Opaque endosperm7	Oxalate--CoA ligase	catalytic activity	reproduction; response to stress; catabolic process; response to external stimulus; response to biotic stimulus; response to endogenous stimulus; post-embryonic development; cellular process	extracellular region; plastid	6.26	55418	6001.76	13	44.4	29303	31674	30787.7	50304.7	58753.3	67985.7	30588.2	59014.6	0.00526864	0.948095	UP
A0A1D6JJK6	Plasma membrane ATPase	plasma membrane ATPase 1-like	nucleotide binding; transporter activity; hydrolase activity	generation of precursor metabolites and energy; nucleobase-containing compound metabolic process; transport	plasma membrane	6.8	100392	2073.53	5	10.39	1104.06	1215.51	598.051	8797.29	10780.2	8304.21	972.539	9293.91	0.000437587	3.25646	UP
A0A1D6JNX2	Cell division control protein 48 homolog D	Cell division control protein 48 homolog D	nucleotide binding; hydrolase activity	cellular process		4.88	82623.6	18418	22	55.36	70238.8	86553.4	83183.2	116626	107207	155746	79991.8	126527	0.0411634	0.661516	UP
A0A1D6JR96	Ras-related protein Rab-6A	Ras-related protein RABH1e	nucleotide binding; hydrolase activity			6.89	23967.4	1369.59	2	17.12	12186.9	10029.9	11008.5	18700.8	31543.6	19318.3	11075.1	23187.6	0.0457082	1.06603	UP
A0A1D6JSS7	Putative mitochondrial-processing peptidase subunit beta mitochondrial	probable mitochondrial-processing peptidase subunit beta, mitochondrial	binding; hydrolase activity	generation of precursor metabolites and energy; nucleobase-containing compound metabolic process; protein metabolic process	mitochondrion; membrane	5.63	55446.2	5813.95	18	51.61	12916	20660.2	22443.7	42619.4	47872	26078	18673.3	38856.5	0.048428	1.05718	UP
A0A1D6JT22	ATP synthase subunit gamma	ATP synthase subunit gamma mitochondrial	transporter activity; hydrolase activity	nucleobase-containing compound metabolic process; transport; biosynthetic process	intracellular; membrane	9.03	31615.2	2750.9	4	20.07	18129.9	18288.7	16357.3	29694	23229.3	23473.8	17592	25465.7	0.0233249	0.533638	UP
A0A1D6KFD9	Ureidoglycolate hydrolase	probable ureidoglycolate hydrolase	binding; hydrolase activity	nucleobase-containing compound metabolic process; catabolic process	endoplasmic reticulum	5.34	40050	1070.84	3	11.59	6523	8388.5	7041	11764.7	11709.7	9738.67	7317.5	11071	0.0123975	0.597363	UP
A0A1D6KUJ0	Cell division control protein 48 homolog D	Cell division control protein 48 homolog D	nucleotide binding; hydrolase activity	cellular process		5.11	71983.2	19603.3	25	66.93	65631.9	71945.7	60180.8	92017	101745	114138	65919.5	102633	0.00715248	0.638723	UP
A0A1D6L6F4	Glucose-6-phosphate isomerase	glucose-6-phosphate isomerase, cytosolic	catalytic activity	carbohydrate metabolic process; generation of precursor metabolites and energy; nucleobase-containing compound metabolic process; catabolic process; biosynthetic process	cytosol	7.4	62067	7087.89	15	41.39	86499.3	97852	94467	147140	138903	144518	92939.4	143520	0.000260244	0.626892	UP
A0A1D6LPQ6	Glycosyl hydrolase family 31 protein	Glycosyl hydrolase family 31 protein	hydrolase activity; carbohydrate binding	carbohydrate metabolic process; cellular process	cytoplasm; endoplasmic reticulum	6.31	91394.7	8424.06	12	22.37	43928	70945.7	75898	110127	97734.3	97510	63590.6	101790	0.0238928	0.678718	UP
A0A1D6LVE5	Gibberellin receptor GID1L2	gibberellin receptor GID1L2	hydrolase activity	catabolic process		5.91	34832.2	8303.71	7	37.54	63172.7	86005.7	84456	109471	123787	119728	77878.1	117662	0.00948068	0.595357	UP
A0A1D6LZ57	USP family protein	USP family protein	nucleotide binding	nucleobase-containing compound metabolic process; response to stress; biosynthetic process; response to abiotic stimulus	nucleus; plasma membrane	5.23	18208.8	6533.56	4	52.69	36119	49134.7	46864.3	77778	82683.3	68705.7	44039.3	76389	0.00485892	0.794572	UP
A0A1D6LZB8	Importin subunit alpha	Importin subunit alpha-1b	transporter activity; protein binding	transport	nuclear envelope; nucleoplasm; cytosol	4.98	57090.4	5195.81	7	32.82	8430.41	9205.92	11169.4	23199.1	21462.8	13972.5	9601.91	19544.8	0.0279099	1.02539	UP
A0A1D6MN18	Fructose-bisphosphate aldolase	Fructose-bisphosphate aldolase 3, chloroplastic	catalytic activity	carbohydrate metabolic process; generation of precursor metabolites and energy; nucleobase-containing compound metabolic process; catabolic process; biosynthetic process		8.23	41997.8	19841.6	12	47.55	68093.2	89749.8	76402.6	152014	148396	148823	78081.9	149744	0.000364495	0.939442	UP
A0A1D6N0U0	NADPH:quinone oxidoreductase	probable NADPH:quinone oxidoreductase 1	nucleotide binding; catalytic activity	lipid metabolic process; biosynthetic process	cytosol	6.15	22223.2	2579.78	3	19.8	8963	10563.5	9834.5	17339.7	18834	12329.3	9787	16167.7	0.0342623	0.724173	UP
A0A1D6N6F5	Omega-hydroxypalmitate O-feruloyl transferase	Omega-hydroxypalmitate O-feruloyl transferase	transferase activity			5.5	48039.2	1018.09	6	20.85	18845	17659.7	16282.3	24198.7	24017	28598.7	17595.7	25604.8	0.00869053	0.541193	UP
A0A1D6NDJ4	Malic enzyme	NADP-dependent malic enzyme isoform X1	nucleotide binding; catalytic activity	generation of precursor metabolites and energy		5.55	65909	13502.5	17	52.78	89299.9	109107	120201	181849	164655	229195	106203	191900	0.0158417	0.853536	UP
A0A1D6NL28	Aldehyde dehydrogenase3	aldehyde dehydrogenase3	nucleotide binding; catalytic activity	carbohydrate metabolic process; generation of precursor metabolites and energy; nucleobase-containing compound metabolic process; lipid metabolic process; catabolic process; biosynthetic process		6.29	48032.9	5139.9	11	47.09	41300	64088.3	52960.3	97265.3	106827	84699.7	52782.9	96264	0.00907241	0.866926	UP
A0A1D6NQK5	V-type proton ATPase subunit C	V-type proton ATPase subunit C	transporter activity; hydrolase activity	generation of precursor metabolites and energy; nucleobase-containing compound metabolic process; transport	vacuole; membrane	4.94	34127.7	2880.84	6	30.67	10426.6	13817.9	11752.9	24649.7	25087.5	25401.2	11999.2	25046.1	0.000207514	1.06166	UP
A0A1D6NYF0	Restorer of fertility2	Restorer of fertility2	catalytic activity	carbohydrate metabolic process; generation of precursor metabolites and energy; nucleobase-containing compound metabolic process; lipid metabolic process; catabolic process; biosynthetic process		8.5	38096.8	8451.14	8	51.17	16970.7	28617.3	24833.1	36534.7	43474.3	33316.3	23473.7	37775.1	0.0348598	0.686389	UP
A0A1D6NYF1	Restorer of fertility2	Restorer of fertility2	catalytic activity	carbohydrate metabolic process; generation of precursor metabolites and energy; nucleobase-containing compound metabolic process; lipid metabolic process; catabolic process; biosynthetic process		6.02	55979	13635.6	14	52.25	73878	103015	83500.7	127249	149672	123612	86797.8	133511	0.0168191	0.621229	UP
A0A1D6P278	Elongation factor 1-gamma 3	Elongation factor 1-gamma 3	protein binding; translation factor activity, RNA binding; transferase activity		nucleus; ribosome	5.89	15858.2	8557.75	5	46.9	30862.1	46250.4	42935	65670.9	63476.3	56988.8	40015.8	62045.4	0.0146702	0.632752	UP
A0A1D6P279	Elongation factor 1-gamma 3	Elongation factor 1-gamma 3	protein binding; translation factor activity, RNA binding; transferase activity		nucleus; ribosome	9.4	29388	12016	8	44.66	31212	47017.8	44184.4	66496.7	61188.5	57106.7	40804.7	61597.3	0.020286	0.594131	UP
A0A1D6P2V0	3-hydroxyisobutyryl-CoA hydrolase-like protein 3 mitochondrial	3-hydroxyisobutyryl-CoA hydrolase-like protein 3 mitochondrial	hydrolase activity	catabolic process; cellular process		7.83	33461.4	913.143	3	18.69	9596.5	10910	10469.5	19288.7	19188.3	15300.5	10325.3	17925.8	0.00514428	0.795852	UP
A0A1D6P5F8	Putative AMP-dependent synthetase and ligase superfamily protein	probable 4-coumarate--CoA ligase 4	nucleotide binding; catalytic activity	biosynthetic process; cellular process; secondary metabolic process		5.76	46738.8	1003.74	2	7.09	11420.5	8908	6535.5	14849	14213.5	15029	8954.67	14697.2	0.0159911	0.714826	UP
A0A1D6PJC6	Serine/threonine-protein phosphatase	Serine/threonine-protein phosphatase	hydrolase activity	cellular protein modification process	membrane	4.88	17951.9	1945.8	3	45.81	7531	7795.41	6461.21	13518.9	12703.1	8648.5	7262.54	11623.5	0.0490618	0.678499	UP
A0A1D6PJL0	Aconitate hydratase	putative aconitate hydratase, cytoplasmic	RNA binding; catalytic activity	generation of precursor metabolites and energy; response to stress; response to abiotic stimulus; response to extracellular stimulus	extracellular region; mitochondrion; vacuole; cytosol; plasma membrane	6.29	107418	15254.3	23	47.22	59864.4	77682.2	70265.4	94280.3	90810.7	109262	69270.7	98117.7	0.0197176	0.502269	UP
A0A1D6PSX7	O-methyltransferase ZRP4	O-methyltransferase ZRP4	protein binding; transferase activity	metabolic process		5.96	22762.7	12079.1	7	47.12	34053.7	44182.7	38006.2	65428.1	72502.3	67609	38747.5	68513.1	0.00118516	0.822276	UP
A0A1D6PWC2	External alternative NAD(P)H-ubiquinone oxidoreductase B4 mitochondrial	External alternative NAD(P)H-ubiquinone oxidoreductase B2, mitochondrial	catalytic activity; binding	generation of precursor metabolites and energy; lipid metabolic process; biosynthetic process	mitochondrion	7.52	64176.9	1623.72	11	25.97	12838	17993	14576.7	30010	25533.3	35630	15135.9	30391.1	0.00975721	1.00568	UP
A0A1D6Q3E2	2-hydroxy-3-oxopropionate reductase	Glyoxylate/succinic semialdehyde reductase 1	nucleotide binding; catalytic activity	response to stress; metabolic process; cellular process	cytosol	5.07	24092.8	3468.04	4	40.77	8710.67	12490.3	6573	26698.3	30982	23025.3	9258	26901.9	0.00358418	1.53894	UP
A0A1D6QJU3	Nicalin	---NA---		signal transduction; protein metabolic process	membrane	6.39	57534.5	1757.94	4	19.24	23741.3	37702	35043	49321.7	43992.7	56421.7	32162.1	49912	0.033734	0.634025	UP
A0A1D6QPB3	Spermine synthase	Spermine synthase	transferase activity	biosynthetic process; cellular process		5.49	37705.7	810.691	2	8.8	11510.9	18176.5	13900.7	27577.4	26188.1	19920.7	14529.4	24562.1	0.0304597	0.757458	UP
A0A1D6QQE1	Acetyltransferase component of pyruvate dehydrogenase complex	Dihydrolipoyllysine-residue acetyltransferase component 2 of pyruvate dehydrogenase complex mitochondrial	transferase activity	carbohydrate metabolic process; generation of precursor metabolites and energy; nucleobase-containing compound metabolic process; catabolic process; biosynthetic process	mitochondrion	8.73	56110.8	2622.99	7	32.3	4826.26	7796.79	8149.08	25960.2	27058.7	18022	6924.04	23680.3	0.00525949	1.774	UP
A0A1D6QRC8	Fumarylacetoacetase	Fumarylacetoacetase	binding; hydrolase activity	cell death; catabolic process	cytosol; membrane	5.1	32822.4	1327.96	3	16.11	6769	10840.7	8782	16246.3	18511.3	13047	8797.22	15934.9	0.022416	0.857069	UP
A0A1R3MQ97	Methylenetetrahydrofolate reductase	methylenetetrahydrofolate reductase 1	catalytic activity	metabolic process; cellular process	cytosol	5.52	67056.3	19802.9	25	61.55	165582	218254	183999	291541	279213	296222	189278	288992	0.00357118	0.610522	UP
A0A1X7YHF8	Multifunctional fusion protein	RNA polymerase beta subunit (chloroplast)	nucleotide binding; DNA binding; transporter activity; transferase activity; hydrolase activity	nucleobase-containing compound metabolic process; transport; biosynthetic process	nucleolus; plastid; membrane	5.93	266349	450.458	2	0.85	2300.02	3422.44	3490.89	4740.06	5017.24	4614.59	3071.12	4790.63	0.013089	0.641452	UP
B4F8X3	Acyl-coenzyme A oxidase	Peroxisomal acyl-coenzyme A oxidase 1	nucleotide binding; catalytic activity	nucleobase-containing compound metabolic process; lipid metabolic process; catabolic process	peroxisome	7.27	74833.5	1178.11	6	14.24	17394.8	18035.4	17023	25352.1	23371.3	25709.8	17484.4	24811.1	0.000733829	0.504917	UP
B4F9K2	Calcium-dependent lipid-binding (CaLB domain) family protein	protein SRC2 homolog			membrane	4.83	33631.8	4025.27	6	29.61	14262	32842.7	26676.7	84382.3	118600	53251	24593.8	85411	0.0363776	1.79613	UP
B4FAL8	Selenium-binding protein 3	Selenium-binding protein 1	binding			5.59	54693.4	2373.47	8	26.37	9769.67	11821.3	13271.3	26238.7	30521	25527.3	11620.8	27429	0.00105367	1.239	UP
B4FDY6	Proteasome subunit alpha type	Proteasome subunit alpha type-4-2	hydrolase activity	catabolic process; cellular process; protein metabolic process	nucleus; cytoplasm	6.51	27180.9	5867.82	4	34.4	30376.3	41656.7	36127.7	76135	70513	55313.3	36053.6	67320.4	0.0112128	0.900903	UP
B4FEH1	Putative fructokinase-6 chloroplastic	probable fructokinase-6, chloroplastic	kinase activity	carbohydrate metabolic process; lipid metabolic process; biosynthetic process	plastid	5.91	41570.2	1244.77	2	4.9	26246.1	37323.9	37734.4	61904.8	66782	65892.8	33768.1	64859.9	0.00154912	0.941664	UP
B4FEN1	Ras-related protein RABA2a	Ras-related protein RABA2a	nucleotide binding; hydrolase activity	cell cycle	endosome; cytosol; plasma membrane	7.25	24687.9	9105.62	5	34.98	62844.3	98338.3	71417.7	151828	169508	159864	77533.4	160400	0.00220141	1.04879	UP
B4FFP2	Glutamate dehydrogenase	Glutamate dehydrogenase 2, mitochondrial	catalytic activity	response to stress; cell communication; metabolic process; response to abiotic stimulus; response to extracellular stimulus	mitochondrion	5.72	44827	2588.76	5	20.19	8752.56	6808.81	7103	23593.7	20698.3	26624.6	7554.79	23638.9	0.000894953	1.6457	UP
B4FHK5	NPL4 family protein	NPL4-like protein	protein binding	catabolic process; cellular process; protein metabolic process	nucleus; endoplasmic reticulum	5.1	45760.3	664.318	3	9.83	7967	9820.5	11665.3	13744.7	13643.7	16354.7	9817.61	14581	0.0265037	0.570646	UP
B4FII0	Shikimate O-hydroxycinnamoyltransferase	hydroxycinnamoyltransferase 2	transferase activity			5.93	49020.8	1678.08	3	15.25	12313.3	12275.7	12594	28891	23093.3	43393.7	12394.3	31792.7	0.0325044	1.35901	UP
B4FLA2	Chorismate synthase	chorismate synthase 2, chloroplastic	nucleotide binding; catalytic activity	biosynthetic process; cellular process	cytosol	7.63	47468.8	2386.04	7	34.55	26173.3	50915	43252.7	67702	69086	55501	40113.7	64096.3	0.0476188	0.676148	UP
B4FLH3	Microsomal glutathione S-transferase 3	microsomal glutathione S-transferase 3	transferase activity	response to stress; metabolic process; cellular process	nuclear envelope; vacuole; endoplasmic reticulum; Golgi apparatus; membrane	9.59	16813	2242.1	2	11.49	21799.5	22251.5	25634.5	34826.5	37269.5	32571.5	23228.5	34889.2	0.00303518	0.586883	UP
B4FM07	2-Cys peroxiredoxin BAS1 chloroplastic	2-Cys peroxiredoxin BAS1, chloroplastic	catalytic activity; protein binding	response to stress; catabolic process; cellular homeostasis	plastid	5.71	28335.3	3735.06	5	28.85	33628.3	36127.7	41622	66227.3	63985.7	50930.3	37126	60381.1	0.0119705	0.701667	UP
B4FMR9	Protein SRG1	Protein SRG1	catalytic activity; binding	metabolic process		4.84	39776.2	1930.15	7	29.44	26179.3	28417.7	33721.7	41321.3	36216.3	47371.3	29439.6	41636.3	0.0359262	0.500087	UP
B4FPB0	Bifunctional protein FolD 2	Bifunctional protein FolD 2	nucleotide binding; kinase activity; hydrolase activity; carbohydrate binding	cellular protein modification process; biosynthetic process	cytosol; membrane	9.78	16807.7	2410.77	6	60.25	9415.67	15458.7	13436.7	22817.7	23038.7	17627	12770.3	21161.1	0.0286195	0.728619	UP
B4FQC6	Glucose-6-phosphate isomerase	glucose-6-phosphate isomerase 1, chloroplastic	catalytic activity	carbohydrate metabolic process; generation of precursor metabolites and energy; nucleobase-containing compound metabolic process; catabolic process; biosynthetic process; flower development	cytosol; plastid	5.6	68052.4	2596.21	10	27.07	15551.3	19454.1	19165.8	30753	31152.9	29567.4	18057.1	30491.1	0.00075651	0.755823	UP
B4FQM2	Pyrophosphate--fructose 6-phosphate 1-phosphotransferase subunit beta	Pyrophosphate--fructose 6-phosphate 1-phosphotransferase subunit beta	nucleotide binding; kinase activity	carbohydrate metabolic process; generation of precursor metabolites and energy; nucleobase-containing compound metabolic process; catabolic process; biosynthetic process	cytosol	5.92	61646	19527.4	26	80.67	50586.8	78565.9	66494.3	98695.4	118720	99354	65215.7	105590	0.017978	0.69518	UP
B4FQS9	Trans-cinnamate 4-monooxygenase	Trans-cinnamate 4-monooxygenase	catalytic activity; binding	biosynthetic process; cellular process; secondary metabolic process	membrane	9.18	57213.5	1561.61	9	27.15	37075	31928.7	33696	51055.7	48606.7	55773.3	34233.2	51811.9	0.00245655	0.597886	UP
B4FRI1	Phosphoserine aminotransferase	phosphoserine aminotransferase 2, chloroplastic-like	transferase activity	biosynthetic process; cellular process	plastid	8.35	45267.7	5413.24	13	47.76	52379.7	74772	74788.7	106365	130583	106730	67313.4	114559	0.0125092	0.767127	UP
B4FRZ2	Pyridoxal 5'-phosphate synthase-like subunit PDX1.2	probable pyridoxal 5'-phosphate synthase subunit PDX1.1	hydrolase activity	biosynthetic process; cellular process		6.1	33853.8	1903.63	4	17.98	35888.5	41828.7	33552.7	46105.3	57863.7	61925.3	37089.9	55298.1	0.0271142	0.576202	UP
B4FSV6	6-phosphogluconate dehydrogenase, decarboxylating	6-phosphogluconate dehydrogenase, decarboxylating 1	nucleotide binding; catalytic activity	carbohydrate metabolic process; nucleobase-containing compound metabolic process; response to stress; response to abiotic stimulus; response to endogenous stimulus	cytoplasm	5.87	53136.4	27501.1	19	63.9	145804	192330	158789	238681	248719	247004	165641	244801	0.00507936	0.56355	UP
B4FSZ8	Beta alanine synthase1	beta-ureidopropionase	hydrolase activity	nucleobase-containing compound metabolic process; cell communication; catabolic process; biosynthetic process; response to extracellular stimulus	cytosol	5.83	46224.2	917.509	4	19.32	11362	22497.3	20987.5	33051.7	38285	43209	18282.3	38181.9	0.0119945	1.06244	UP
B4FWD0	NAD(P)H dehydrogenase (Quinone) FQR1	NAD(P)H dehydrogenase (quinone) FQR1	nucleotide binding; catalytic activity	lipid metabolic process; biosynthetic process	cytoplasm; plasma membrane	5.94	21616.7	21660.9	8	60.1	77662.1	105621	104642	177922	181049	136273	95975	165081	0.0155699	0.782446	UP
B4FWP0	Fructose-bisphosphate aldolase	fructose-bisphosphate aldolase, cytoplasmic isozyme	catalytic activity	carbohydrate metabolic process; generation of precursor metabolites and energy; nucleobase-containing compound metabolic process; response to stress; multicellular organism development; catabolic process; biosynthetic process; response to abiotic stimulus	cytosol	7.07	38915.3	86073.6	22	76.06	266664	535574	535010	854892	957728	659951	445749	824191	0.0389407	0.886746	UP
B4FWS6	Putative carboxylesterase 8	probable carboxylesterase 8	hydrolase activity	catabolic process	membrane	4.82	34792.8	1619.08	6	24.62	7874	9375.67	14661	18818	27125	23593.3	10636.9	23178.8	0.0166748	1.12373	UP
B4FY87	Glutamate-oxaloacetate transaminase4	Bifunctional aspartate aminotransferase and glutamate/aspartate-prephenate aminotransferase	binding; transferase activity	reproduction; biosynthetic process; embryo development; post-embryonic development; cellular process	plastid	6.16	45423.2	2099.4	8	39.9	15511.6	14919.5	14964.1	18073.6	23518.3	22906.6	15131.7	21499.5	0.0212896	0.506725	UP
B4G195	Glutamate-oxaloacetate transaminase5	Bifunctional aspartate aminotransferase and glutamate/aspartate-prephenate aminotransferase	binding; transferase activity	reproduction; biosynthetic process; embryo development; post-embryonic development; cellular process	plastid	8.22	49649.7	4332.97	11	41	33938.1	41278.5	40379.9	52168.7	56118.7	65160.7	38532.2	57816	0.012665	0.585407	UP
B6SKA0	Glutathione S-transferase 1	Glutathione S-transferase 1	protein binding; transferase activity	response to stress; metabolic process; response to endogenous stimulus; cellular process	cytoplasm	5.31	24035.7	57573.8	8	47.66	317410	552448	449386	683955	706030	595830	439748	661938	0.0429157	0.59002	UP
B6SPB2	Flavoprotein wrbA	probable NAD(P)H dehydrogenase (quinone) FQR1-like 2	nucleotide binding; catalytic activity	lipid metabolic process; biosynthetic process	cytoplasm; plasma membrane	7.55	25785.4	1471.03	2	19.35	8626	12267	12126	19541.5	20739	15408.5	11006.3	18563	0.0196655	0.754096	UP
B6TB21	Anamorsin homolog	Anamorsin-like protein	binding; transferase activity	generation of precursor metabolites and energy; cellular component organization	nucleolus; mitochondrion	5	28000.7	1516.15	2	13.31	11290.5	13793.5	11978.5	21614.5	28123.5	16586.5	12354.2	22108.2	0.0463784	0.839582	UP
B6TGS8	6,7-dimethyl-8-ribityllumazine synthase	6,7-dimethyl-8-ribityllumazine synthase	transferase activity	biosynthetic process; cellular process	plastid	8.14	22568.8	1043.11	2	17.21	6619.41	7462.32	7924.36	10901.7	12293.6	9514.93	7335.36	10903.4	0.015917	0.57184	UP
B6TN48	3-hydroxyisobutyryl-CoA hydrolase-like protein 5	3-hydroxyisobutyryl-CoA hydrolase-like protein 5	hydrolase activity	catabolic process; response to abiotic stimulus; cellular process		5.26	43162	1267.09	3	19.01	13511	10241.3	10464.5	18618.7	16238	19632	11405.6	18162.9	0.0097607	0.67125	UP
B6TS21	Succinate--CoA ligase [ADP-forming] subunit beta, mitochondrial	Succinate--CoA ligase [ADP-forming] subunit beta, mitochondrial	nucleotide binding; catalytic activity	generation of precursor metabolites and energy	mitochondrion	5.92	45535.4	14889.5	11	49.29	48985.3	59667.3	50828.7	96995.7	102977	73473	53160.4	91148.6	0.0166569	0.777867	UP
B7ZYX8	UDP-glucose 6-dehydrogenase	UDP-glucose 6-dehydrogenase 5	nucleotide binding; catalytic activity	carbohydrate metabolic process; nucleobase-containing compound metabolic process; biosynthetic process	nucleus; cytosol	5.61	53565.2	18955.5	20	68.75	79426.9	90178.5	95789	159871	144012	154137	88464.8	152673	0.000652534	0.787273	UP
B8A324	Carboxypeptidase	Serine carboxypeptidase-like 51	hydrolase activity	catabolic process; cellular process; protein metabolic process		5.21	50256	712.238	2	7.21	13204	23922	19390.5	35294	32811	33489	18838.8	33864.7	0.00927253	0.846071	UP
C0P5X3	Cytokinin riboside 5'-monophosphate phosphoribohydrolase	probable cytokinin riboside 5'-monophosphate phosphoribohydrolase LOGL1	hydrolase activity	biosynthetic process; cellular process	nucleus	5.12	25109.5	2157.99	3	20.34	12547.7	17009	16895.3	32101	33072.7	26958.7	15484	30710.8	0.00315599	0.987967	UP
C0P6C5	Threonine synthase 1 chloroplastic	Threonine synthase, chloroplastic	catalytic activity; binding	biosynthetic process; cellular process	cytoplasm	7.25	57955.9	715.866	8	21.71	20569.7	25284.7	18376.3	27416	32379.7	32910	21410.2	30901.9	0.024151	0.529395	UP
C0PB44	LL-diaminopimelate aminotransferase chloroplastic	probable LL-diaminopimelate aminotransferase, chloroplastic	binding; transferase activity	biosynthetic process; cellular process	plastid	6.59	50206.8	4967.03	11	31.39	20183.7	32066	33170.7	40409.3	47597.7	42110	28473.4	43372.3	0.0336171	0.607158	UP
C0PBS1	Lipase-like	putative esterase	hydrolase activity			7.59	39809.5	2183.37	5	24.04	20448.3	44751	50953.3	77948	76475.3	78747.3	38717.6	77723.6	0.0139213	1.00536	UP
C0PDA6	Fumarate hydratase 1 mitochondrial	fumarate hydratase 1, mitochondrial-like	catalytic activity	generation of precursor metabolites and energy	mitochondrion	7.07	53926.5	3387.43	11	39.36	30021.3	40763	30676.3	49552.3	52621.3	41708	33820.2	47960.6	0.0410833	0.503962	UP
C0PDB6	HXXXD-type acyl-transferase family protein	Acyl transferase 9	transferase activity			5.29	46532.4	18221.8	14	59.47	146254	164218	134601	208378	213890	229660	148357	217309	0.00300253	0.550672	UP
C4IZ20	Peroxidase	Peroxidase 64	catalytic activity; binding	response to stress; catabolic process; cellular component organization	extracellular region; cell wall	8.1	34932.6	1271.09	2	8.48	3439.41	4114.1	5193.6	8906.07	7382.95	5914.14	4249.04	7401.06	0.0348148	0.800595	UP
C4J4U3	GDSL esterase/lipase	GDSL esterase/lipase	hydrolase activity			8.71	39856.3	1068.2	4	20.05	2815	3377.67	11152.7	25690.3	33838.3	14370	5781.78	24632.9	0.03937	2.091	UP
K7TSD2	Serine hydroxymethyltransferase	Serine hydroxymethyltransferase 4	binding; transferase activity	biosynthetic process; cellular process		8.65	57917.2	41521.1	16	60.27	159021	261458	251662	512067	487921	357902	224047	452630	0.0168863	1.01453	UP
K7UPI1	Dirigent protein	dirigent protein 1			extracellular region	6.42	20175.6	2611.87	3	18.37	30294	31117.7	27909	53735	57619	47116.3	29773.6	52823.4	0.002	0.827147	UP
K7UXK5	Putative alcohol dehydrogenase superfamily protein	2-alkenal reductase (NADP(+)-dependent)	catalytic activity	metabolic process		6.08	39220.8	11979.4	13	63.97	64847.7	120348	119708	153398	175592	156820	101635	161937	0.0373113	0.672037	UP
K7UY19	Fructose-bisphosphate aldolase	fructose-bisphosphate aldolase 3, chloroplastic	catalytic activity	carbohydrate metabolic process; generation of precursor metabolites and energy; nucleobase-containing compound metabolic process; catabolic process; biosynthetic process		8.98	42016.8	18158.2	9	38.76	54593.1	71742.5	58462.7	113441	112224	109291	61599.4	111652	0.000720218	0.858019	UP
K7VI04	Glutamate--cysteine ligase chloroplastic	Glutamate--cysteine ligase A, chloroplastic	nucleotide binding; nucleic acid binding; catalytic activity	response to stress; biosynthetic process; response to external stimulus; response to biotic stimulus; response to abiotic stimulus; response to endogenous stimulus; flower development; cellular component organization; secondary metabolic process	plastid	7.74	57225.6	3135.5	7	27	15865.3	33258	29295	73151	74921.7	58459.3	26139.4	68844	0.00449975	1.3971	UP
K7VNE0	Phosphoenolpyruvate carboxykinase homolog2	Phosphoenolpyruvate carboxykinase (ATP)	nucleotide binding; kinase activity	carbohydrate metabolic process; generation of precursor metabolites and energy; biosynthetic process	cytosol	6.28	73140.5	7177.74	15	46.74	15159	23074.3	19754.3	59044	66166.3	72136.7	19329.2	65782.3	0.000465836	1.76692	UP
O23888	Indole-3-acetaldehyde oxidase	indole-3-acetaldehyde oxidase	nucleotide binding; catalytic activity	generation of precursor metabolites and energy; nucleobase-containing compound metabolic process; lipid metabolic process; catabolic process; biosynthetic process	cytosol	6.09	146887	2286.07	14	18.83	13272.8	16525.7	15196.6	21515.3	25004.2	33907.8	14998.4	26809.1	0.0361776	0.837919	UP
P02582	Actin-1	Actin-1	nucleotide binding;		cytoplasm; cytoskeleton	5.07	41902.8	13907.2	10	50.93	23887.7	43350.9	44376.6	64972.4	63124.5	56237.3	37205.1	61444.8	0.0278354	0.72379	UP
P38559	Glutamine synthetase root isozyme 1	glutamine synthetase	nucleotide binding; catalytic activity	biosynthetic process; cellular process	cytoplasm	5.5	39535.4	59680.5	10	42.02	64703.9	102607	88277.6	189987	184020	168260	85196.1	180756	0.00172551	1.08518	UP
P38563	Glutamine synthetase root isozyme 5	glutamine synthetase	nucleotide binding; catalytic activity	biosynthetic process; cellular process	cytoplasm	5.4	39544.4	30137.3	8	40.9	28778.3	35764.7	30742.5	64136.7	66221.8	67285.4	31761.8	65881.3	0.000115461	1.05258	UP
P41040	Calmodulin	Calmodulin	protein binding; kinase activity	cellular protein modification process	cytoplasm	3.92	16868.8	20187	6	53.02	73672	109049	114679	353869	379732	183441	99133.3	305681	0.0303901	1.62458	UP
P46420	Glutathione S-transferase 4	glutathione S-transferase 4	protein binding; transferase activity	response to stress; metabolic process; cellular process	cytoplasm	5.72	24741.5	14801.9	7	36.77	89709	90798	97458	207863	183878	198886	92655	196876	0.000147812	1.08734	UP
P80608	Cysteine synthase	cysteine synthase	binding; transferase activity	biosynthetic process; cellular process	cytoplasm	5.82	34320.6	23101.5	13	57.85	68363	101726	99269.7	315399	299805	153715	89786.1	256306	0.033995	1.5133	UP
Q05737	GTP-binding protein YPTM2	GTP-binding protein YPTM2	nucleotide binding; hydrolase activity	transport	vacuole; endoplasmic reticulum; Golgi apparatus; plasma membrane	5.8	22646.5	14347.7	7	59.61	59616.8	60284.1	46336.4	83003	87214.9	82222.9	55412.4	84146.9	0.00391339	0.602701	UP
Q06509	Caffeic acid 3-O-methyltransferase	O-methyltransferase	protein binding; transferase activity	biosynthetic process; cellular process; secondary metabolic process		5.39	39909.7	54884.7	16	59.34	354392	524593	497770	788853	774107	721595	458918	761518	0.00591493	0.730641	UP
Q41739	Thiamine thiazole synthase 2, chloroplastic	Thiamine thiazole synthase 2, chloroplastic	protein binding	response to stress; biosynthetic process; response to abiotic stimulus; cellular process	mitochondrion; cytosol; plastid; thylakoid	5.49	37404.9	1982.26	6	25.71	17996.7	27657	19669	30605.3	40408.3	39531.3	21774.2	36848.3	0.0252016	0.758978	UP
Q6VWJ0	Caffeoyl-CoA 3-O-methyltransferase 1	caffeoyl-CoA 3-O-methyltransferase 1	binding; transferase activity	biosynthetic process; cellular process; secondary metabolic process		4.97	29048.1	3598.33	6	43.02	23810.3	32907	37882.7	53164	54320.7	40300.3	31533.3	49261.7	0.0437589	0.643588	UP
Q6XZ79	Fructokinase-1	fructokinase-1	nucleotide binding; kinase activity	carbohydrate metabolic process; biosynthetic process		4.68	34862	25206.7	18	82.04	113782	161324	158132	252695	245373	267886	144413	255318	0.00267691	0.822097	UP
Q7SIC9	Transketolase, chloroplastic	transketolase, chloroplastic	binding; transferase activity	carbohydrate metabolic process; nucleobase-containing compound metabolic process; biosynthetic process; photosynthesis	plastid; thylakoid; membrane	5.36	73392.7	9860.95	17	54.96	87711	110152	93581	210246	200384	200306	97148	203645	0.000141787	1.0678	UP
Q84TL7	Legumin-like protein	legumin-like protein	molecular_function			5.73	38070.4	11705.4	12	59.44	81611.3	109343	110686	135936	132138	159278	100547	142451	0.0300875	0.502597	UP
Q8VXG7	Phenylalanine/tyrosine ammonia-lyase	phenylalanine ammonia-lyase	catalytic activity	cellular protein modification process; catabolic process; biosynthetic process; response to endogenous stimulus; secondary metabolic process	cytoplasm	6.54	75382.9	26015.6	25	56.47	139719	195931	174771	361393	332271	248808	170140	314157	0.0184685	0.884762	UP
Q9ZPN0	NADH-cytochrome b5 reductase	NADH--cytochrome b5 reductase 1	catalytic activity;	generation of precursor metabolites and energy	membrane	8.51	31400.2	3364.4	5	27.96	24360.7	28877.7	27073.7	55126.3	54108.3	56266.3	26770.7	55167	4.04418e-05	1.04315	UP
A0A096PQR7	Cytochrome P450 CYP74A19					7.82	53281.1	4422.45	12	40.04	15296.2	22497.8	16393	22933.9	23161.6	31469.8	18062.3	25855.1	0.0958794	0.517467	UNCHANGED
A0A096QXB7	Annexin					8.01	38592.7	2662.29	9	36.18	20648	19615.6	22581.7	22251.2	17394.3	21869.8	20948.4	20505.1	0.816124	-0.0308565	UNCHANGED
A0A096RYW9	Pentatricopeptide repeat-containing protein ELI1 chloroplastic					6.12	44738.2	1017.91	3	13.53	10132.3	14265.7	13048.3	15105.3	16407	17121	12482.1	16211.1	0.0518993	0.377121	UNCHANGED
A0A096UAZ3	3-isopropylmalate dehydratase small subunit 2					8.41	25894.3	2568.98	3	33.73	16208.3	24159.3	26372.7	25917.3	29363.7	13263.7	22246.8	22848.2	0.922216	0.0384855	UNCHANGED
A0A096UGL9	Exportin-2					5.02	109118	874.662	7	12.84	61221	46575.3	25246.7	27967.3	20877.3	40716	44347.7	29853.6	0.291857	-0.570955	UNCHANGED
A0A1D6DTB6	Pyruvate kinase					8.29	27954.5	1331.35	5	36.65	23251.9	22045.8	22512.4	21466	18803.1	13920.5	22603.4	18063.2	0.112282	-0.323484	UNCHANGED
A0A1D6DTX7	Protein DJ-1 homolog D					5.13	35780.6	2022.72	2	16.01	16845.5	21355	20289.5	18036.5	24429.5	13571	19496.7	18679	0.82341	-0.0618103	UNCHANGED
A0A1D6DUX3	26S proteasome non-ATPase regulatory subunit 7 homolog A					6.34	32509.5	2072.44	2	19.51	14861	36289	39142	44411.5	56834.5	13993	30097.3	38413	0.605478	0.351959	UNCHANGED
A0A1D6DVH0	Glucose-6-phosphate 1-epimerase					5.98	30328.3	3262.68	5	43.91	19203.7	36860.7	39379.7	43196.7	40107	27107.7	31814.7	36803.8	0.568357	0.210162	UNCHANGED
A0A1D6DVJ8	H(+)-ATPase 5					7.32	71075.5	13407.5	15	35.38	56019.7	43457.5	33065.7	34474	27530.3	37256.8	44180.9	33087	0.200161	-0.417158	UNCHANGED
A0A1D6DVL2	H(+)-ATPase 5					7.68	41838.5	14360.3	11	43.47	138976	146618	108388	120771	92803.5	102872	131328	105482	0.144109	-0.316167	UNCHANGED
A0A1D6DVQ6	NADPH--cytochrome P450 reductase					4.86	76995.9	1144.87	3	10.81	22251.3	24266	24358	22431.7	21947	26792	23625.1	23723.6	0.956265	0.00599913	UNCHANGED
A0A1D6DVX5	6,7-dimethyl-8-ribityllumazine synthase					8.02	20507.4	910.069	2	19.17	7034.09	9316.68	8490.14	6203.3	7221.8	5803.07	8280.31	6409.39	0.0768788	-0.369498	UNCHANGED
A0A1D6DW07	D-3-phosphoglycerate dehydrogenase					6.78	65024	3958.62	13	34.5	93764.3	102277	81050.7	76631.3	84639.3	97676.7	92363.9	86315.8	0.525099	-0.0977046	UNCHANGED
A0A1D6DYL8	Polyketide synthesis homolog1					8.86	30498.2	1508.68	2	20.21	12835.5	20126	17573	16923	19148	29928	16844.8	21999.7	0.32041	0.385176	UNCHANGED
A0A1D6DZ51	ABC transporter C family member 2					6.89	168561	1028.08	11	14.97	51878.7	38757.3	32752.3	39936.3	26883.7	38723	41129.4	35181	0.444286	-0.225375	UNCHANGED
A0A1D6DZL3	Adenosylmethionine aminotransferase1					6.56	39660.6	731.909	5	23.61	16558.3	22425	23603.3	28107	25428	25895.7	20862.2	26476.9	0.0735802	0.343841	UNCHANGED
A0A1D6E226	Proline--tRNA ligase cytoplasmic					6.55	48118.7	2755	10	32.69	17101.1	14280.4	16182.5	13326.2	14768.6	10497.7	15854.7	12864.2	0.117745	-0.301549	UNCHANGED
A0A1D6E4T9	Putative beta-D-xylosidase 6					5.86	83674.4	1469.37	8	16.58	27256.7	45334	46891	61287	69246.7	48242.7	39827.2	59592.1	0.0876782	0.581366	UNCHANGED
A0A1D6E530	Peroxidase					5.22	35989.5	30782.5	10	59.94	158619	266892	281099	332002	349629	165609	235537	282413	0.541017	0.261857	UNCHANGED
A0A1D6E5L0	Ras-related protein18A1					4.86	21594.5	2443.54	2	28.5	47021.1	45039.5	20378.5	15738.9	20355.2	14470.5	37479.7	16854.9	0.0780049	-1.15294	UNCHANGED
A0A1D6E6B3	Isocitrate dehydrogenase [NADP]					8.32	54963.2	1478.47	5	13.91	26355.1	26349.8	22966.9	28530.3	26437.8	38478.2	25223.9	31148.8	0.201634	0.304383	UNCHANGED
A0A1D6E7A7	Uncharacterized protein					5.97	40570	543.351	3	14.25	7863.5	8763.33	12527.7	19205.7	15911.7	9537.33	9718.17	14884.9	0.179228	0.615092	UNCHANGED
A0A1D6E838	Topoisomerase-like protein					4.66	60194.1	519.592	2	6.33	16426.5	17752	12277	11011.5	10260.5	15890.5	15485.2	12387.5	0.268959	-0.322002	UNCHANGED
A0A1D6E9U0	26S proteasome non-ATPase regulatory subunit 11-like protein					5.63	48573	2236.58	8	32.87	36043.3	36306	33998	44057.7	41956	34332.3	35449.1	40115.3	0.199971	0.178404	UNCHANGED
A0A1D6EB04	Peroxidase					6.67	28812.6	7079.22	6	49.44	12339.6	15313.9	45059.1	16898	9535.22	5591.94	24237.5	10675	0.283557	-1.183	UNCHANGED
A0A1D6EBC0	Histone H3.2					11.08	11992	7180.1	3	29.13	191114	218559	278026	210112	149745	202007	229233	187288	0.258503	-0.291559	UNCHANGED
A0A1D6EBZ2	Calnexin homolog1					4.37	36916.1	3816.52	9	40.19	44171	39952.8	44807.8	39513.2	38524.9	35612.1	42977.2	37883.4	0.0569145	-0.182007	UNCHANGED
A0A1D6EC46	Double Clp-N motif-containing P-loop nucleoside triphosphate hydrolase superfamily protein					6.18	102213	902.757	7	16.5	17855	17671.7	18308.7	19482.3	19054	30992	17945.1	23176.1	0.252396	0.369048	UNCHANGED
A0A1D6ECS1	Phosphoenolpyruvate carboxylase family protein					4.77	13859.2	5084.78	4	39.06	67877.7	59182.7	45047	47476	51427	65911.7	57369.1	54938.2	0.793746	-0.0624639	UNCHANGED
A0A1D6EDA3	RNA-binding protein-like					5.64	44177	562.202	3	9.62	14253.5	14927.3	17321.3	11136.3	20263.7	14159.5	15500.7	15186.5	0.917265	-0.029546	UNCHANGED
A0A1D6EDJ9	Lactoylglutathione lyase					5.44	17733.9	1914.02	3	29.68	9920.5	13749.7	18693.3	15518.3	16704	7869	14121.2	13363.8	0.850062	-0.0795314	UNCHANGED
A0A1D6EDU5	Acetyl-CoA carboxylase2					5.67	244199	775.769	7	7.42	15788	13140.3	10243.7	10289.7	8388.67	12929.3	13057.3	10535.9	0.290693	-0.309548	UNCHANGED
A0A1D6EGA6	Aconitate hydratase					5.73	94098.3	9439.19	18	40.33	83362.7	100740	83824.4	84685.1	91251.4	110527	89309.1	95487.9	0.556212	0.0965111	UNCHANGED
A0A1D6EGZ9	Eukaryotic initiation factor 5C CG2922-PF, isoform F					5.09	44109	623.881	4	15.08	21042.3	17182.3	14231.3	11710.3	11939.3	14767	17485.3	12805.6	0.100899	-0.449375	UNCHANGED
A0A1D6EH08	O-methyltransferase ZRP4					5.79	35371.6	28081	12	58.1	242686	294971	257414	321934	272306	333483	265024	309241	0.143948	0.22261	UNCHANGED
A0A1D6EHT7	Actin-7					5.05	28602.8	54116.1	12	64.98	99695.8	192598	163257	199101	196786	181548	151850	192479	0.219938	0.342047	UNCHANGED
A0A1D6EJF6	Clathrin heavy chain 2					4.82	126263	13523.3	24	31.11	89997.7	83119.8	67562	68318.8	57545.4	77601.1	80226.5	67821.7	0.231899	-0.242331	UNCHANGED
A0A1D6EKS5	Spermidine synthase 2					4.76	18105.6	1182.83	3	25.45	20494.1	20362.3	20899.4	18804.9	20499.4	18069.1	20585.3	19124.5	0.118691	-0.106192	UNCHANGED
A0A1D6EL81	Eukaryotic translation initiation factor 3 subunit E					5.44	43759	474.652	2	9.76	17516	17243.5	7145	20916	17599.5	16581	13968.2	18365.5	0.295256	0.394855	UNCHANGED
A0A1D6ELG8	Polyadenylate-binding protein					7.13	68286.3	3343.35	10	36.16	45589.7	47845.7	56651.3	72144.7	89128.7	58847.3	50028.9	73373.6	0.0677725	0.552499	UNCHANGED
A0A1D6ENT5	Putative leucyl-tRNA synthetase					6.14	124087	832.838	9	13.76	19486	17060.7	25296.3	20433.3	18224	32972.7	20614.3	23876.7	0.564596	0.211954	UNCHANGED
A0A1D6EP57	Serine carboxypeptidase-like 19					6.44	50774.1	910.962	2	12.22	10304	16648	17198.5	15812.5	19535	15169	14716.8	16838.8	0.459774	0.194325	UNCHANGED
A0A1D6EPA9	Voltage-dependent anion channel protein1a					9.53	11811.7	5728.27	3	42.31	63751.9	78761.1	80080.9	80839.2	76298	63000.7	74197.9	73379.3	0.91821	-0.0160061	UNCHANGED
A0A1D6EQY8	Sterile alpha motif (SAM) domain-containing protein					10.08	19745.8	569.162	2	16.06	6822.85	11609	6209.21	3738.92	5259.68	3133.48	8213.68	4044.03	0.0837956	-1.02224	UNCHANGED
A0A1D6ER23	Aldehyde dehydrogenase family 7 member B4					7.06	28588.7	1143.29	3	23.95	14093.8	11249.3	10432.3	8183.37	10163.3	13047.3	11925.1	10464.7	0.461753	-0.188477	UNCHANGED
A0A1D6ERL1	Glucose-6-phosphate isomerase					5.93	65203.5	2378.75	7	25.04	22684.7	27439.9	27554.8	35373.7	34839.4	32776	25893.1	34329.7	0.00920714	0.406887	UNCHANGED
A0A1D6ES21	Heat shock protein 90-2					4.85	77677.2	48743.4	23	42.88	202135	244171	234330	279045	253989	356162	226879	296399	0.104822	0.385617	UNCHANGED
A0A1D6ESB8	Heat shock 70 kDa protein 9 mitochondrial					4.9	58702.8	1396.39	7	18.53	19590	20493.3	20266.5	22121.2	26926.7	25395.3	20116.6	24814.4	0.0312122	0.302792	UNCHANGED
A0A1D6ESW5	Pyruvate dehydrogenase E1 component subunit beta					4.93	37706.2	7098.01	8	34.29	47519	53832.2	49667.8	52247.6	55233.4	61896	50339.7	56459	0.14637	0.165508	UNCHANGED
A0A1D6ETA5	3-hydroxy-3-methylglutaryl coenzyme A synthase					7.91	28116.6	572.318	2	16.8	11252	15593.5	17575	15396	17025.5	13111	14806.8	15177.5	0.87354	0.035671	UNCHANGED
A0A1D6ETY3	Triose phosphate isomerase2					5.63	11448	10669.7	5	66.97	32592.3	28444.9	27005.4	27374.4	31173.1	30634.1	29347.5	29727.2	0.862255	0.0185434	UNCHANGED
A0A1D6EUJ8	Valine--tRNA ligase mitochondrial 1					6.55	39645.2	536.108	2	10.29	22388	26209	26023.5	20414	20374	33868.5	24873.5	24885.5	0.998069	0.000695848	UNCHANGED
A0A1D6EVQ6	Purple acid phosphatase					5.74	75056.9	738.052	5	12.86	16431.3	25369	25162	16790.3	16518.7	6104.33	22320.8	13137.8	0.115906	-0.764666	UNCHANGED
A0A1D6EZ64	Polygalacturonase inhibitor 1					7.54	35861.7	1018.07	3	15.11	3865	4755.67	21832.3	14011.7	5408.33	4571.33	10151	7997.11	0.759787	-0.344071	UNCHANGED
A0A1D6EZF7	Tubulin alpha-5 chain					4.54	31972.9	34180.7	11	58.72	84033.2	87759.7	75972.7	114342	95296.5	84080.4	82588.6	97906.3	0.181914	0.24546	UNCHANGED
A0A1D6F1X1	Phospho-2-dehydro-3-deoxyheptonate aldolase					8.48	59341.7	1324.9	5	20.48	9570.45	21434.2	14091.3	19417.3	22237.7	20458.1	15032	20704.4	0.185671	0.461902	UNCHANGED
A0A1D6F2U2	Protein transport protein SEC31 homolog B					6	48951	737.765	6	28.79	21631.3	23447.8	26704.4	23134.8	22535.3	15779.6	23927.9	20483.2	0.283983	-0.224247	UNCHANGED
A0A1D6F4C8	Peroxidase					8.02	33987.8	68435.9	12	58.12	253618	696447	700058	215441	196595	127632	550041	179889	0.0698515	-1.61243	UNCHANGED
A0A1D6F4D2	Peroxidase					5.07	33121.9	5801.87	4	31.31	22768.7	60074.7	52754.3	52090	54196.7	17959.3	45199.2	41415.3	0.828601	-0.126133	UNCHANGED
A0A1D6F4V9	26S proteasome regulatory subunit 4 homolog A					5.82	49652.1	1533.85	6	24.61	16634.7	21069.3	18431.7	26139.3	22911.3	28639.7	18711.9	25896.8	0.0267243	0.468817	UNCHANGED
A0A1D6F521	Ascorbate peroxidase2					6.08	24799.2	5912.91	8	53.74	71193.3	107271	154356	212724	153036	107757	110940	157839	0.293081	0.508674	UNCHANGED
A0A1D6F5C4	Protein disulfide isomerase2					4.48	36757.4	1900.46	7	29.91	6958.51	7181.64	9943.67	10954.8	11651.5	9662.89	8027.94	10756.4	0.0720044	0.422096	UNCHANGED
A0A1D6F5G3	Apyrase 1					4.5	49095.7	1440.69	4	14.29	11026.7	23058.3	19209.3	21658.7	22051.3	16647	17764.8	20119	0.583366	0.179539	UNCHANGED
A0A1D6F5U0	Alpha-mannosidase					5.84	114235	5717.54	23	41.24	79329.3	128941	135748	161643	164300	105714	114673	143886	0.32563	0.327401	UNCHANGED
A0A1D6F6I7	14-3-3-like protein					4.64	27615.9	31265	12	59.92	81971.2	99738.4	115689	163873	187524	116030	99132.8	155809	0.070774	0.652343	UNCHANGED
A0A1D6F844	NAD(P)-binding Rossmann-fold superfamily protein					7.99	27260	2287.46	4	31.8	518192	529074	461876	451550	379433	670866	503047	500616	0.979759	-0.00698975	UNCHANGED
A0A1D6F8K2	DEAD-box ATP-dependent RNA helicase 52					8.81	35398.6	939.837	2	10.98	24243	22086	18626	19192.5	16460.5	19323.5	21651.7	18325.5	0.152148	-0.240626	UNCHANGED
A0A1D6F8N4	Coatomer subunit gamma					4.43	61759	2212.49	6	23.6	19901	19701.7	15181.7	11398.2	11742.2	18313.4	18261.5	13817.9	0.178557	-0.40226	UNCHANGED
A0A1D6FAX1	Germin-like protein subfamily 2 member 1					9.77	19427.2	6969.2	4	37.84	10450.3	19421.4	19484.3	19669.2	18630.7	15490.7	16452	17930.2	0.673117	0.124127	UNCHANGED
A0A1D6FAZ4	Coatomer subunit beta					5.09	70937	748.667	6	20.6	28333.6	35359.8	25116.5	26289	27440.5	22328.9	29603.3	25352.8	0.279095	-0.223614	UNCHANGED
A0A1D6FB66	Mitochondrial import receptor subunit TOM40-1					4.9	20450.2	827.317	3	25.81	16818.7	20688.3	18648.3	17832.3	18737	19743.5	18718.4	18770.9	0.968423	0.00404069	UNCHANGED
A0A1D6FBF1	26S proteasome non-ATPase regulatory subunit 14-like protein					6.17	24296.1	1313.63	3	27.06	15637	21962	19433.3	32881.7	25445	16704.7	19010.8	25010.4	0.298316	0.395713	UNCHANGED
A0A1D6FF26	2-hydroxyacyl-CoA lyase					7.96	71571.5	1274.81	9	23.41	44242.3	36398.7	29067.3	35806	39497.3	49232	36569.4	41511.8	0.451875	0.182882	UNCHANGED
A0A1D6FF57	Transaminase/transferase					4.79	31085.5	4226.73	7	45.85	64411	65484.3	56649.7	46992.7	48336.7	62422	62181.7	52583.8	0.165482	-0.241871	UNCHANGED
A0A1D6FH42	DUF4378 domain protein					5.8	30829.2	2062.83	4	40.43	11486.7	22662.3	22632.7	21358	25427	23267	18927.2	23350.7	0.320235	0.303001	UNCHANGED
A0A1D6FHT2	Carbohydrate-binding-like fold					5.48	117857	827.21	9	18.95	15450	17132.3	16811	14987.3	14791.3	14032.7	16464.4	14603.8	0.0347704	-0.173012	UNCHANGED
A0A1D6FHT8	ATP-citrate synthase beta chain protein 2					7.5	66546.2	10287.1	20	49.67	166106	192266	173393	170725	176497	203436	177255	183553	0.64704	0.0503704	UNCHANGED
A0A1D6FHW1	S-adenosylmethionine synthase					9.27	22627.9	22397	11	56.25	56308.8	59755.6	61966.2	58805.6	53362.7	40824.7	59343.5	50997.7	0.208556	-0.21866	UNCHANGED
A0A1D6FI07	Dihydrolipoyl dehydrogenase					6.02	44879.7	9069.66	14	47.73	130444	154255	130070	105648	140957	126228	138256	124277	0.34259	-0.153778	UNCHANGED
A0A1D6FI32	Enoyl-CoA hydratase1					8.94	71380.3	2342.17	8	28.11	51110	45673	30531.3	29241.7	28664	35218.3	42438.1	31041.3	0.154583	-0.45117	UNCHANGED
A0A1D6FJP6	ATP synthase subunit beta					5.73	58622.8	51397.1	19	64.23	136376	236854	189704	132597	138553	147340	187645	139497	0.176109	-0.427776	UNCHANGED
A0A1D6FKF4	Aspartic proteinase A1					5.56	56836.5	22360.1	17	57.66	95569	100876	95703.9	76361.4	75456.3	73902.3	97383.1	75240	0.000302874	-0.372173	UNCHANGED
A0A1D6FKV6	Ketol-acid reductoisomerase					5.87	63252.9	3753.68	13	34.31	82074.5	72704.6	73404.7	83008.3	77467.6	91286	76061.3	83920.6	0.192502	0.141863	UNCHANGED
A0A1D6FKV9	Malate dehydrogenase					8.1	38866.7	18828.7	12	52.17	35295.3	77856.3	75612.3	68091.6	73427.7	46605.5	62921.3	62708.3	0.990061	-0.0048927	UNCHANGED
A0A1D6FMB3	60S ribosomal protein L18-3					10.08	12058.2	11726.7	2	29.52	155572	168270	179537	133533	110420	158112	167793	134022	0.0935583	-0.324217	UNCHANGED
A0A1D6FMD1	Importin subunit alpha					6.51	35970.9	5523.31	7	41.49	21381.7	22750.3	26586.4	38615.7	35733.7	23355.6	23572.8	32568.3	0.14231	0.466345	UNCHANGED
A0A1D6FN12	UDP-glucuronic acid decarboxylase 4					9.29	45377.8	2638.6	9	39.71	34948	29598.4	33498	29865.7	28760.3	44983	32681.5	34536.3	0.751654	0.0796416	UNCHANGED
A0A1D6FNL4	Mitochondrial dicarboxylate/tricarboxylate transporter DTC					9.63	15219.7	3440.46	3	27.41	17256.6	18716.8	15433.5	21259.2	21277.6	19570.2	17135.7	20702.3	0.0321021	0.272792	UNCHANGED
A0A1D6FQ35	Guanosine nucleotide diphosphate dissociation inhibitor					5.37	52885.2	17791.2	19	57.48	152645	211805	196948	173058	172250	168846	187133	171385	0.426666	-0.126823	UNCHANGED
A0A1D6FQV1	Uncharacterized protein					6.38	110016	1664.72	9	16.38	15393.7	22381.3	21208	21553.3	20649.7	17279.7	19661	19827.6	0.950505	0.0121701	UNCHANGED
A0A1D6FRS3	Ras-related protein RABE1c					5.28	14162.8	1397.46	2	19.69	34038	26323	26377	28281.5	33618	31090	28912.7	30996.5	0.524286	0.100404	UNCHANGED
A0A1D6FUY2	S-adenosylmethionine synthase					5.16	33536.7	131577	16	81.46	312933	676571	590038	628491	654329	334448	526514	539090	0.937288	0.0340534	UNCHANGED
A0A1D6FW13	Actin-7					5.9	50576	99544.7	24	71.37	335974	609097	522546	660692	685448	655570	489206	667237	0.0931868	0.447757	UNCHANGED
A0A1D6FXZ4	Protein ROOT HAIR DEFECTIVE 3					5.69	74320.5	826.355	4	9.59	16206	13281.7	10737	10276	9086.57	15759.5	13408.2	11707.4	0.547555	-0.195702	UNCHANGED
A0A1D6FZ20	UBP1-associated protein 2C					7.43	42226.5	1212.37	6	30.19	13947.3	24660.7	29466.3	24985	23979.7	14160.7	22691.4	21041.8	0.788127	-0.10889	UNCHANGED
A0A1D6G0T6	Putative ubiquitin-conjugating enzyme family isoform 1					10.83	13613.6	3281.87	2	38.14	6484	22380	27403.5	17627.5	20022	7012	18755.8	14887.2	0.631662	-0.33327	UNCHANGED
A0A1D6G3X0	UDP-D-apiose/UDP-D-xylose synthase 2					5.86	41042.9	2781.38	6	29.32	17011.7	28881	26847.7	36412.3	38361.7	30335.3	24246.8	35036.4	0.0698622	0.531063	UNCHANGED
A0A1D6G4I8	Putative ADP-ribosylation factor GTPase-activating protein AGD11					8.11	116825	1779.34	8	11.7	8673.22	12189.3	11236.1	11245	11743.2	9625.34	10699.5	10871.2	0.895708	0.022957	UNCHANGED
A0A1D6G4J2	Putative ADP-ribosylation factor GTPase-activating protein AGD11					8.65	38229.2	513.809	4	14.49	17279.5	16946.4	13631.6	17151.6	17682.5	18384.3	15952.5	17739.5	0.216222	0.153178	UNCHANGED
A0A1D6G4K2	Guanosine nucleotide diphosphate dissociation inhibitor					7.84	17931.5	7106.87	3	37.34	30921	41775.6	40462	33505.2	32925.9	28716.1	37719.5	31715.7	0.18356	-0.250113	UNCHANGED
A0A1D6G7S7	Putative patellin family protein					4.59	57048.9	4830.81	10	34.05	20575.2	36667.3	36753.8	36449.2	37321.3	26319.4	31332.1	33363.3	0.768016	0.0906206	UNCHANGED
A0A1D6G8F6	Delta-1-pyrroline-5-carboxylate synthase					5.75	74851.6	455.058	2	3.8	173081	255600	306678	250294	278944	196672	245120	241970	0.948447	-0.018661	UNCHANGED
A0A1D6G8L3	Triose phosphate isomerase5					5.93	24886.4	6432.32	10	50	35283	38190	33617	39866	50846	55994.7	35696.7	48902.2	0.0556346	0.454111	UNCHANGED
A0A1D6G8N6	Heat shock 70 kDa protein					4.76	60363	21443.4	16	50.92	104065	112255	94169.7	83901.4	103122	100945	103497	95989.6	0.402056	-0.108635	UNCHANGED
A0A1D6G9Q0	Proteasome subunit alpha type					5.88	27562.3	1035.16	3	13.25	39923	34769.5	30727.5	26423.7	27230	25349	35140	26334.2	0.0316147	-0.416175	UNCHANGED
A0A1D6GBA2	Phosphoenolpyruvate carboxylase 3					6.28	102185	1980.94	8	12.78	3165.98	6949.31	7468.57	7695.27	10746.7	13250.6	5861.29	10564.2	0.0888931	0.849893	UNCHANGED
A0A1D6GCX0	Protein EXPORTIN 1A					5.65	114016	186.348	2	2.75	23124	19697	14456.5	12542	10822	13289.5	19092.5	12217.8	0.0588055	-0.644018	UNCHANGED
A0A1D6GCZ1	Outer envelope pore protein 24A chloroplastic					9.62	23865	711.332	4	22.52	23642.3	30110.3	32756.3	23218.7	25331	21014.7	28836.3	23188.1	0.130939	-0.314502	UNCHANGED
A0A1D6GD67	26S proteasome non-ATPase regulatory subunit 12 homolog B					5.71	43821.8	1326.15	5	19.79	36054	39826.7	38016	32371.3	26814	35171.3	37965.6	31452.2	0.0724262	-0.271529	UNCHANGED
A0A1D6GEY0	Mitochondrial Rho GTPase					5.29	72665.8	2403.64	14	40.65	40566.7	43316.3	36764	33392.7	34235.7	39094	40215.7	35574.1	0.148896	-0.17693	UNCHANGED
A0A1D6GFP9	40S ribosomal protein S18					11.32	19527.7	12373.9	5	42.51	86653.7	52065.7	117959	87903	27370	102947	85559.3	72739.9	0.690444	-0.234179	UNCHANGED
A0A1D6GGL9	Retrovirus-related Pol polyprotein LINE-1					7.22	41126	1704.03	7	36.34	28920	31277	25867.7	31532	34474	39356.3	28688.2	35120.8	0.0807404	0.291866	UNCHANGED
A0A1D6GIG0	Tubulin alpha chain					4.68	45680.1	93561	16	50.86	339398	447665	381593	417898	431299	402345	389552	417181	0.444417	0.0988572	UNCHANGED
A0A1D6GIQ9	Adenylyl cyclase-associated protein					9.39	30918	1131.92	4	25.77	17188.6	19413.8	17209.4	16350.1	17591.6	13123.6	17937.3	15688.5	0.213724	-0.193258	UNCHANGED
A0A1D6GJ11	Actin-1					5.04	28720	55424.1	13	70.04	123871	216521	199702	202063	214848	196147	180031	204353	0.449224	0.182816	UNCHANGED
A0A1D6GJ75	Phosphoglucomutase2					5.33	63181.4	16951.6	23	59.38	89111.7	105796	109054	96086.3	92491.2	89154.3	101321	92577.3	0.24934	-0.130198	UNCHANGED
A0A1D6GLS4	Serpin-Z1					5.31	44386.7	3098.03	8	31.49	41947.3	42561.1	48782.5	31348.8	47586.4	35977.1	44430.3	38304.1	0.312084	-0.214046	UNCHANGED
A0A1D6GM13	Uncharacterized protein					10.02	74620.1	5697.56	6	16.13	41902.8	37714.3	39410.1	35584.9	32912.1	40341.5	39675.8	36279.5	0.244284	-0.129102	UNCHANGED
A0A1D6GMN4	Heat shock 70 kDa protein					5.46	72977.6	7145.78	14	44.1	26896.8	27949.4	28514.4	34496	43322	31977.4	27786.8	36598.5	0.0641226	0.397382	UNCHANGED
A0A1D6GPR5	60S ribosomal protein L23					10.42	13627.1	11641.9	5	49.6	70158.7	100881	130711	118161	72782	91403	100583	94115.4	0.782299	-0.0958895	UNCHANGED
A0A1D6GPV4	3-ketoacyl-CoA thiolase 2 peroxisomal					8.93	44951.6	1861.74	4	16.98	21010.7	26189	26862.3	29876.7	32890.3	33078.7	24687.3	31948.6	0.0266456	0.37198	UNCHANGED
A0A1D6GRR6	Acetyl-CoA carboxylase 1					6.12	254434	250.506	2	1.77	7937	6950	5215	6239.5	4271	7872.5	6700.67	6127.67	0.684475	-0.128967	UNCHANGED
A0A1D6GTD7	26S proteasome non-ATPase regulatory subunit 13 homolog A					4.98	37481.9	1539.9	6	29.45	40253.5	40683.9	32594.1	24471.3	24752.8	31588.9	37843.9	26937.7	0.0359715	-0.490434	UNCHANGED
A0A1D6GTP7	Putative beta-glucosidase 41					4.9	22056.5	600.886	2	14.06	5346.83	6185.03	6605.07	5604.65	5387.46	5202.53	6045.64	5398.21	0.170235	-0.163414	UNCHANGED
A0A1D6GWE1	Shepherd-like1					4.71	92931.7	6469.71	15	26.98	35583.1	34206.7	38819.9	32352.3	25779.2	65149.7	36203.3	41093.7	0.710198	0.182799	UNCHANGED
A0A1D6GWZ6	Sucrose synthase					7.97	98472.6	2203.02	14	23.92	27202.7	36525.7	23946.7	34469.7	21287	37522.3	29225	31093	0.779813	0.0893868	UNCHANGED
A0A1D6GZ86	3-isopropylmalate dehydratase large subunit					5.05	49173.7	1485.51	4	21.22	5254	10065.3	8959.67	13871	15153.3	10454.7	8093	13159.7	0.0662403	0.701376	UNCHANGED
A0A1D6H070	Leucine-rich repeat/extensin 2					7.35	68062.8	995.539	4	11.43	3539	5481.67	33593	27409	13965.7	8637.67	14204.6	16670.8	0.836527	0.230968	UNCHANGED
A0A1D6H0U1	26S proteasome non-ATPase regulatory subunit 2 homolog					5.13	88667.2	3672.55	16	26.36	41250.3	42666.4	26917.6	22606.5	21669.4	29024.2	36944.8	24433.3	0.0866717	-0.59652	UNCHANGED
A0A1D6H1J8	Glyceraldehyde-3-phosphate dehydrogenase					7.31	37018	18163.7	15	67.83	45644	48085.1	46158.4	71826.1	79332.3	52687.3	46629.2	67948.5	0.0554622	0.54321	UNCHANGED
A0A1D6H1R5	V-type proton ATPase catalytic subunit A					5.02	55201.9	24645	21	67.59	109331	140494	127461	139684	149120	149626	125762	146143	0.100915	0.216688	UNCHANGED
A0A1D6H4B4	Lipoxygenase					6.02	93702.6	582.084	6	13.2	9524	12741.3	9625	9689	8794.67	13027	10630.1	10503.6	0.943077	-0.0172789	UNCHANGED
A0A1D6H4D1	Citrate synthase					7.85	51037	2559.81	9	41.36	30088.3	31029	33611	41096.3	36563.3	37199.3	31576.1	38286.3	0.0190881	0.277996	UNCHANGED
A0A1D6H4H8	26S protease regulatory subunit 6B-like protein					5.67	45526	2607.03	9	37.78	21043	26742	29098.7	35919.3	33079.3	29627	25627.9	32875.2	0.0733933	0.359286	UNCHANGED
A0A1D6H4X8	Uncharacterized protein					9.72	62174.6	2265.25	10	28.37	34041.7	29595	22261.7	26951.1	25191.9	34570.7	28632.8	28904.6	0.954539	0.0136315	UNCHANGED
A0A1D6H681	Aspartate aminotransferase					6.95	38811.2	729.559	3	15.74	12721	16299	16904.7	19370	20774	14588.3	15308.2	18244.1	0.267741	0.253124	UNCHANGED
A0A1D6H6Z3	Dihydrolipoamide acetyltransferase component of pyruvate dehydrogenase complex					5.65	42746.7	2079.3	8	30.2	20056.7	32401.5	33865.6	31288.4	34260.3	21171	28774.6	28906.6	0.983242	0.00660129	UNCHANGED
A0A1D6H703	Aminopeptidase					5.29	99341.3	4564.44	13	34.7	85566	60290.3	50475.7	37790.3	31199	54572.7	65444	41187.3	0.125553	-0.66806	UNCHANGED
A0A1D6H785	Coatomer subunit beta'					5.38	94226.1	1444.54	10	23.69	28687	30623.3	28401.3	28763.2	23386.9	30525.7	29237.2	27558.6	0.498452	-0.0853038	UNCHANGED
A0A1D6H9E9	TUDOR-SN protein 1					6.69	106311	3233.49	19	37.92	31842.8	35975.1	34292.4	47538.2	41651.8	44729.4	34036.8	44639.8	0.00700096	0.391236	UNCHANGED
A0A1D6H9J3	Acetyl-coenzyme A synthetase					5.33	78990.2	954.55	6	13.31	14332.7	19354.3	15035.7	19458.7	18226.7	18774.7	16240.9	18820	0.184393	0.212636	UNCHANGED
A0A1D6H9X6	Germin-like protein subfamily 3 member 2					6.62	24692.1	566.567	3	14.1	2811	7687	9946.5	21812	19371	2749	6814.83	14644	0.285001	1.10356	UNCHANGED
A0A1D6HBS0	Ras-related protein RABB1a					6.51	15778.8	5444.46	5	64.49	53477.7	46041.5	44983.7	36352.3	32259.2	36477.4	48167.6	35029.6	0.0120228	-0.459488	UNCHANGED
A0A1D6HD80	RAN GTPase-activating protein 2					4.41	57173.5	1151.59	8	29.64	31910.8	35961.7	34987.6	29106.7	31215.2	34124.8	34286.7	31482.2	0.213796	-0.123112	UNCHANGED
A0A1D6HDK2	Adenosine kinase 2					8.06	36391.4	84388.8	12	62.96	329320	418634	357176	482383	533766	450010	368377	488720	0.028578	0.407826	UNCHANGED
A0A1D6HDL9	Phenylalanine ammonia-lyase					5.83	76521.2	5232.17	7	21.02	2226.14	4252.42	3240.74	2723.72	3039.02	2413.05	3239.77	2725.26	0.447981	-0.249497	UNCHANGED
A0A1D6HFC9	Tripeptidyl-peptidase 2					5.66	141145	7315.39	25	41.13	57990.3	87758	97536.7	66391.3	59797.7	68637	81095	64942	0.25558	-0.320461	UNCHANGED
A0A1D6HG33	Chitinase 1					4.81	31342.3	1740.29	5	31.47	25228.3	14238.4	27561.8	33085.7	29967.7	30418.3	22342.8	31157.2	0.105069	0.479754	UNCHANGED
A0A1D6HHY4	Heat shock 70 kDa protein 17					4.99	49415.3	419.951	3	6.88	87588.7	162790	94442.7	106911	100231	118993	114940	108712	0.812785	-0.0803812	UNCHANGED
A0A1D6HJS1	Pyruvate dehydrogenase E1 component subunit alpha					7.98	43043	3970.92	7	33.33	65908.3	54304.7	53971.3	73381.3	57601.7	59906.7	58061.4	63629.9	0.426303	0.132124	UNCHANGED
A0A1D6HKP7	Annexin					7.79	45711.8	7058.26	9	34.55	81697.7	79340.1	88140.3	101700	67814.3	85143.8	83059.4	84886	0.865671	0.0313836	UNCHANGED
A0A1D6HM49	Subtilisin-like protease SBT1.4					5.31	81396.3	2214.4	8	22.22	40892.7	74483	76432.3	52689	51809	48872.3	63936	51123.4	0.331075	-0.322643	UNCHANGED
A0A1D6HME8	26S protease regulatory subunit 7 homolog A					5.49	47527.6	3518.67	9	33.1	36724.7	47207.7	45751.7	57490.7	51216.7	52058	43228	53588.4	0.0535381	0.309956	UNCHANGED
A0A1D6HN61	Leucine aminopeptidase 2 chloroplastic					7.67	62219.8	21463.6	24	61.74	186242	221070	216969	202236	245977	244643	208093	230952	0.274888	0.150363	UNCHANGED
A0A1D6HN93	Diphosphomevalonate decarboxylase					7.2	42280.6	1254.41	4	21.75	12500	17369.7	15856.3	14983.7	17709.7	10285	15242	14326.1	0.74264	-0.0894052	UNCHANGED
A0A1D6HNF7	Aspartate aminotransferase chloroplastic					5.84	45688.3	1126.23	4	15.82	17272.7	19996.3	14248.7	22327	19241	16158.3	17172.6	19242.1	0.443153	0.164162	UNCHANGED
A0A1D6HNK5	Heparanase-like protein 3					5.51	53621.3	584.957	2	8.67	5535	6332.5	12959.5	19359	15526.5	10127	8275.67	15004.2	0.132139	0.858416	UNCHANGED
A0A1D6HPC4	NADH dehydrogenase [ubiquinone] 1 alpha subcomplex subunit 9 mitochondrial					6.72	38070	1870.69	6	26.02	33472	39982	37504.7	41325	41448.3	31673	36986.2	38148.8	0.772198	0.0446489	UNCHANGED
A0A1D6HQ77	Brick1					5.65	53683.8	698.508	5	17.45	14587	22088	17060.3	20789.7	20074.7	20147	17911.8	20337.1	0.33571	0.183206	UNCHANGED
A0A1D6HRM5	T-complex protein 1 subunit epsilon					5.2	51349.9	3052.92	7	37.91	37148.7	37164	31843.3	41025.7	29950.3	45752	35385.3	38909.3	0.520312	0.136965	UNCHANGED
A0A1D6HRQ9	Transducin family protein / WD-40 repeat family protein					4.95	80518.9	921.815	5	13.93	15956.7	13524.7	10910.3	9837	9942	14780	13463.9	11519.7	0.42417	-0.224996	UNCHANGED
A0A1D6HRY7	Succinate dehydrogenase1					5.62	46766.8	2249.29	8	41.09	29674.1	48838.7	40837.3	50413.2	53329.1	33669.6	39783.4	45804	0.506974	0.203306	UNCHANGED
A0A1D6HSR2	14-3-3-like protein GF14 nu					8.88	34072	23723.2	8	31.46	17628.4	23977.1	27003.5	33882	37623.5	24039.6	22869.6	31848.4	0.141035	0.477786	UNCHANGED
A0A1D6HSR3	Putative carboxylesterase 15					5.71	35712.2	2982.85	10	56.1	20018.3	32823.7	26456.7	37818	39865.3	34732	26432.9	37471.8	0.0503726	0.50347	UNCHANGED
A0A1D6HTM9	Pyruvate kinase					6.88	56422.1	381.731	2	7.45	13484	11883	9196	10028.5	10455	12829	11521	11104.2	0.798058	-0.0531648	UNCHANGED
A0A1D6HUU8	Plasma membrane ATPase					5.5	65969	6372.25	10	38.45	25344.6	19024.6	20083.9	9262.05	8481.3	18926.1	21484.4	12223.1	0.0757293	-0.813672	UNCHANGED
A0A1D6HV53	Coatomer subunit gamma					4.77	94704	3327.43	14	30.76	82353.9	77835.6	65453.9	49234.3	57383.7	61388.4	75214.5	56002.1	0.036074	-0.425529	UNCHANGED
A0A1D6HVY5	Dolichyl-diphosphooligosaccharide--protein glycosyltransferase 48 kDa subunit					5.92	36655.5	942.875	5	23.93	18969.1	20022.4	17930.4	17489.3	13861.2	20378.9	18974	17243.1	0.43135	-0.138	UNCHANGED
A0A1D6HW85	Nitrile-specifier protein 1					4.84	40661	2857.26	14	75.13	49243.7	66182	51987	52959.7	48517	44539	55804.2	48671.9	0.28512	-0.197286	UNCHANGED
A0A1D6HWM0	Calreticulin					6.29	34558.9	5731.78	8	32.01	52793.7	66917.3	46273.7	54487.1	53271.4	30897.5	55328.2	46218.6	0.404969	-0.259541	UNCHANGED
A0A1D6HWM8	Protein transport protein SEC13 homolog B					5.61	35847.4	2408.44	8	42.55	53981.3	54787.7	57910	51694.7	49433.7	38011.7	55559.7	46380	0.105326	-0.260535	UNCHANGED
A0A1D6HWS1	Dirigent protein					5.43	31470.4	20128.4	9	58.33	260073	414792	329067	233219	217246	266129	334644	238865	0.111255	-0.486434	UNCHANGED
A0A1D6HXL5	Spermidine synthase 2					5.49	25433	3823.51	6	47.37	71154.3	87749.3	82652.9	102064	112745	92234	80518.9	102348	0.0469689	0.346079	UNCHANGED
A0A1D6HY96	Serine carboxypeptidase-like 19					7.64	55183.6	802.057	4	15.01	8647.33	17772.3	17046	18660.3	23400.7	18861.7	14488.6	20307.6	0.153761	0.487103	UNCHANGED
A0A1D6HYS5	Phosphoglucosamine mutase family protein					5.31	38755.8	1162.4	4	28.25	10063.5	12994.7	18083	13746.7	16462	15129.3	13713.7	15112.7	0.601469	0.140138	UNCHANGED
A0A1D6I134	Enoyl-[acyl-carrier-protein] reductase [NADH] chloroplastic					5.44	32370.9	6648.91	9	42.48	42395.8	38492.7	34822.9	26623.2	32762.9	35420.3	38570.5	31602.1	0.109822	-0.287475	UNCHANGED
A0A1D6I2X6	Voltage-dependent anion channel protein1b					8.77	29662.5	15824.7	10	76.81	122143	151513	159406	162789	184582	143191	144354	163521	0.309341	0.179864	UNCHANGED
A0A1D6I3K9	Glycosyl hydrolase family 81 protein					6.91	82770.7	2724.75	17	38.3	52346.5	54443.4	55435.1	43871.3	41695.8	51139.3	54075	45568.8	0.0469435	-0.246915	UNCHANGED
A0A1D6I3Z8	Putative cinnamyl alcohol dehydrogenase 6					5.86	24649.9	12655.9	4	35.93	177369	274246	238992	248532	318511	239811	230202	268952	0.362195	0.224444	UNCHANGED
A0A1D6I5Q7	Aspartate aminotransferase					4.92	40583.4	601.337	3	13.59	20969	21505	20440.7	20927.7	18782	25986.3	20971.6	21898.7	0.689555	0.0624092	UNCHANGED
A0A1D6I841	Ribulose-phosphate 3-epimerase					5.44	26745.8	1250.89	2	16.19	32627	57991	51194	92534	64179.5	74853	47270.7	77188.8	0.0559681	0.707447	UNCHANGED
A0A1D6I9U6	Phosphatase DCR2					6.82	45549.1	1273.8	5	18.31	28681	34942	36799.7	35291	23885.7	16287	33474.2	25154.6	0.24069	-0.412231	UNCHANGED
A0A1D6IAT3	UTP--glucose-1-phosphate uridylyltransferase					5.12	52585.3	82895.9	26	72	216792	307651	264358	380859	387932	342420	262933	370404	0.0226439	0.494401	UNCHANGED
A0A1D6IBV9	Protein C2-DOMAIN ABA-RELATED 4					6.52	16765.3	2275.84	2	29.61	22314	27946	46515.5	34754	15962.5	9524	32258.5	20080.2	0.311569	-0.683908	UNCHANGED
A0A1D6IC30	Malic enzyme					8.07	62248.3	848.811	6	18.2	30417.7	27893	25966.3	27728.3	24526	31093.3	28092.3	27782.6	0.899043	-0.0159971	UNCHANGED
A0A1D6ICV6	Cathepsin B-like cysteine proteinase 3					5.28	40956.1	2702.93	7	36.78	108696	122074	169165	100473	116890	47777	133312	88380	0.180909	-0.593012	UNCHANGED
A0A1D6IGS0	Elongation initiation factor2					8.86	51329.7	2810.11	7	27.37	39685.3	48922.3	42202	35876.3	34388.7	51118	43603.2	40461	0.628982	-0.107903	UNCHANGED
A0A1D6IGZ0	Sodium/hydrogen exchanger 2					5.11	17633.7	1430.97	2	29.34	2665.99	3347.73	2452.18	2248.86	2894.33	2956.7	2821.97	2699.97	0.746568	-0.0637594	UNCHANGED
A0A1D6IHP8	ARM repeat superfamily protein					4.53	67745.1	2643.47	7	26.92	76727	66925	43521	42665	38543.7	59854.3	62391	47021	0.263205	-0.408033	UNCHANGED
A0A1D6IHP9	ARM repeat superfamily protein					4.78	81719.5	1737.09	9	21.95	101180	78455.7	53223.3	52197.3	46467	66580.7	77619.7	55081.7	0.209515	-0.49485	UNCHANGED
A0A1D6II57	Peroxidase					8.39	34830.1	4828.6	7	39.22	78028	88633	94695.3	70841.3	80289	61653.3	87118.8	70927.9	0.0895079	-0.296631	UNCHANGED
A0A1D6IK06	Phospho-2-dehydro-3-deoxyheptonate aldolase					9.38	29300.3	399.617	2	12.13	2368.64	4727.73	3044.03	4741.88	5095.91	7563.81	3380.13	5800.53	0.0991367	0.779105	UNCHANGED
A0A1D6IM19	Ferredoxin-dependent glutamate synthase, chloroplastic					7.11	145515	494.712	3	4.14	8998.67	10750	12229.3	11384.7	7917.33	10673	10659.3	9991.67	0.660655	-0.09332	UNCHANGED
A0A1D6IMZ9	Peroxidase					6.2	33782.6	769.512	2	10	6667.5	8082	11905	21450.5	12965	6532.5	8884.83	13649.3	0.358311	0.619414	UNCHANGED
A0A1D6IUK7	Ubiquitin carboxyl-terminal hydrolase 13					5.71	113962	610.724	4	9.55	9590.5	14075.3	16608.7	17786	11916.3	22823.7	13424.8	17508.7	0.33859	0.383165	UNCHANGED
A0A1D6IVD3	Prolyl endopeptidase					6.18	86644.2	1671.89	13	36.25	22925	41576	40739.3	91902.3	75760	45057.7	35080.1	70906.7	0.0756221	1.01527	UNCHANGED
A0A1D6IXG3	Argininosuccinate synthase chloroplastic					6.45	46044.4	1367.88	4	17.15	12042	27213.3	25538.3	35753	39148	24913.3	21597.9	33271.4	0.144151	0.623394	UNCHANGED
A0A1D6IYD6	Glyoxylase1					4.93	36529.4	9847.39	12	59.21	115258	143974	155368	215990	230605	109928	138200	185508	0.300886	0.424722	UNCHANGED
A0A1D6IYG7	Obg-like ATPase 1					7.38	29440	712.711	2	10.89	19548	25501	20811.5	24155	17797	45513	21953.5	29155	0.448309	0.409292	UNCHANGED
A0A1D6J0S6	Monodehydroascorbate reductase 5 mitochondrial					8.6	46560.9	683.701	5	23.76	11804	16062.7	13279	14060.3	14825.7	13289	13715.2	14058.3	0.808457	0.0356476	UNCHANGED
A0A1D6J1P6	PTI1-like tyrosine-protein kinase 3					6.59	35127.9	649.783	3	14.42	8377	6754.53	6618.81	5275.09	4066.16	6208.69	7250.11	5183.32	0.0694006	-0.484128	UNCHANGED
A0A1D6J330	Aconitate hydratase					6.34	73255.6	14346.5	20	48.35	67679.6	71168.4	66371.7	61966.8	60040.2	76816.4	68406.6	66274.5	0.717544	-0.0456812	UNCHANGED
A0A1D6J4S1	Translation elongation factor EF1A/initiation factor IF2gamma family protein					5.05	43220	1015.96	3	13.04	36984	25680.3	27388	28979.7	15024.3	28603.3	30017.4	24202.4	0.37156	-0.310648	UNCHANGED
A0A1D6J6Y6	Peroxidase					7.23	36972.6	8466.41	7	38.87	27607.8	34376.8	86506.6	51482.1	25880.1	20587.7	49497	32650	0.465594	-0.60026	UNCHANGED
A0A1D6J6Z7	40S ribosomal protein S10-1					9.83	18670.9	2546.38	2	15.88	14244	19636.5	34034	26193.5	13923.5	17362.5	22638.2	19159.8	0.642823	-0.240672	UNCHANGED
A0A1D6J862	Betaine aldehyde dehydrogenase 2 mitochondrial					8.27	44454.5	422.689	2	13.69	14420.2	12244.5	10695.1	7393.63	7014.64	11306.3	12453.3	8571.51	0.090304	-0.538901	UNCHANGED
A0A1D6J8M5	Isocitrate dehydrogenase [NAD] regulatory subunit 3 mitochondrial					8	29118.7	1383.44	3	27.38	28228.7	38251.1	36121.5	31773	41769	43211	34200.4	38917.7	0.373668	0.186411	UNCHANGED
A0A1D6JE35	UDP-N-acetylglucosamine diphosphorylase 2					7.98	41354.2	1469.81	4	19.89	11781.7	13673	13700	19241.7	23113.7	15482	13051.6	19279.1	0.0532011	0.562817	UNCHANGED
A0A1D6JFG4	Beta-D-xylosidase 4					6.1	69711.5	2902.94	7	26.7	29059.3	45182.3	51812.3	92604.3	73630	52506	42018	72913.4	0.0825452	0.795177	UNCHANGED
A0A1D6JFM2	3-oxoacyl-synthase III, mRNA					5.62	38996.2	5299.04	3	18.43	21921	23911.7	21381.3	20464	22720.3	23998.3	22404.7	22394.2	0.993919	-0.000672702	UNCHANGED
A0A1D6JG13	Cysteine protease 1					4.91	49379.1	25810.5	9	26.53	286023	333050	380208	308676	321505	209339	333094	279840	0.299104	-0.251327	UNCHANGED
A0A1D6JGC6	Plasma membrane ATPase					8	93933.8	22067.4	25	41.61	228101	246536	173444	214085	175448	207524	216027	199019	0.533373	-0.118305	UNCHANGED
A0A1D6JJP0	GroES-like zinc-binding alcohol dehydrogenase family protein					8.24	39689.4	851.15	4	23.92	14053	14371.7	17553.3	17221.3	14607	13582.3	15326	15136.9	0.909151	-0.0179125	UNCHANGED
A0A1D6JKV3	Actin-related protein 4					5.5	25744.4	1158.03	2	7.46	65226.9	56708.8	49729.9	41789	45148.1	58663.3	57221.8	48533.5	0.272368	-0.237586	UNCHANGED
A0A1D6JMJ0	Plasma membrane ATPase					5.81	105560	2746.39	7	15.87	77726.6	42047.7	42989.7	21193.1	19124.2	30428.8	54254.6	23582	0.0663837	-1.20206	UNCHANGED
A0A1D6JMV2	40S ribosomal protein SA					6.19	41544.9	18463.9	8	38.62	102718	182860	153555	217309	223581	161258	146377	200716	0.15113	0.455464	UNCHANGED
A0A1D6JMX7	Glutathione transferase11					9.67	17469.6	862.835	2	25.66	8199.5	22881	45611.5	17373	9227	5118	25564	10572.7	0.261046	-1.27377	UNCHANGED
A0A1D6JN03	Aconitate hydratase 1					7.31	111284	15351.8	26	45.41	51958.2	67376.9	60087.3	73652	70941.6	85210.6	59807.5	76601.4	0.0546505	0.357045	UNCHANGED
A0A1D6JNU0	Proteasome subunit alpha type					4.62	16894.1	2117.94	5	50.33	11560.3	15066	14572.7	26324.3	32016	14903.3	13733	24414.6	0.106703	0.830095	UNCHANGED
A0A1D6JPH5	Glutathione reductase chloroplastic					7.66	59209.4	344.598	2	7.69	10129	12574	11432	15269	16251	11445	11378.3	14321.7	0.144759	0.33191	UNCHANGED
A0A1D6JQ63	Alanine--glyoxylate aminotransferase 2 homolog 1 mitochondrial					8.24	52471.2	704.572	3	10.88	20640	28315.3	24186.3	30802.7	25236.7	17935.7	24380.6	24658.3	0.951991	0.0163443	UNCHANGED
A0A1D6JS29	Outer mitochondrial membrane protein porin					9.72	23029.5	19706.7	10	64.49	169479	196222	194148	166595	167008	151621	186617	161741	0.0671221	-0.206389	UNCHANGED
A0A1D6JSN5	T-complex protein 1 subunit gamma					7.89	41218.5	1065.21	5	22.55	44029.7	44883.7	39135	42632.7	41994.7	42805.7	42682.8	42477.7	0.915135	-0.00694955	UNCHANGED
A0A1D6JW41	40S ribosomal protein S20-1					9.96	13938.2	11347.5	2	19.84	156654	152031	149046	141833	126880	150698	152577	139804	0.154779	-0.126137	UNCHANGED
A0A1D6JW71	V-type proton ATPase subunit a					5.96	75584.6	441.118	4	8.73	48257.1	36442.1	28465.1	24721.2	19092	25830.8	37721.4	23214.7	0.076656	-0.700349	UNCHANGED
A0A1D6JWK4	Beta-galactosidase					5.26	76055.9	2928.68	7	28.61	19289.3	25177.7	39332.7	39146	36523.3	18423.3	27933.2	31364.2	0.717135	0.167138	UNCHANGED
A0A1D6JY07	Oxysterol-binding protein-related protein 3B					4.69	24128.2	1001.84	3	25.82	13905.1	14749.1	13398.3	13313.7	13186.2	14785.1	14017.5	13761.7	0.712669	-0.0265724	UNCHANGED
A0A1D6JY65	Heat shock cognate 70 kDa protein 2					4.85	65383.6	52523.5	19	51.59	156754	183152	154606	174171	172837	206164	164837	184391	0.241775	0.161726	UNCHANGED
A0A1D6JY98	dTDP-glucose dehydratase homolog csu219					6.16	18397.2	14379.1	9	71.6	24456.5	41161.8	47044.7	87518.6	70523.9	51754.7	37554.3	69932.4	0.0586549	0.896981	UNCHANGED
A0A1D6JYK5	Calcium pump2					5.19	116437	411.852	3	3.68	20773.3	16117.3	14340	12222.3	9716	13776.3	17076.9	11904.9	0.0833869	-0.520491	UNCHANGED
A0A1D6JZU3	Pathogenesis-related protein 10					5.22	17071.3	6881.09	5	46.25	37481.1	53052.4	78004.3	51571.6	22051.3	35086.4	56179.3	36236.4	0.242866	-0.632596	UNCHANGED
A0A1D6K0U7	L-Aspartase-like family protein					5.7	56890	1067.46	3	13.39	5102	4372	6486.5	8008	5809.67	6303.33	5320.17	6707	0.202155	0.334196	UNCHANGED
A0A1D6K1B9	Hydroxyproline-rich glycoprotein family protein					6.6	41061.6	16241	16	61.16	162973	274451	202111	249410	157547	186348	213178	197768	0.734968	-0.108249	UNCHANGED
A0A1D6K3D8	Beta-adaptin-like protein C					4.67	94870.1	896.289	3	8.45	10105.5	9044.67	7808	12031	7744	13060	8986.06	10945	0.327585	0.284512	UNCHANGED
A0A1D6K4Z5	Putative acetyl-CoA acetyltransferase cytosolic 2					5.82	31759.3	2057.58	5	34.98	20210.1	24141.4	16582.2	21051.9	19613.8	26283.4	20311.2	22316.4	0.537702	0.135825	UNCHANGED
A0A1D6K5D2	Nucleoredoxin1					4.6	64070.3	2358.17	10	38.66	66713	62385.3	65062	65167.7	52241.7	77482.3	64720.1	64963.9	0.975283	0.00542391	UNCHANGED
A0A1D6K641	3-oxo-Delta(45)-steroid 5-beta-reductase					4.86	44496.3	794.272	5	22.47	6213	10383	10461.7	10113.3	21598	7494	9019.22	13068.4	0.424062	0.535012	UNCHANGED
A0A1D6K996	ATP-dependent DNA helicase					7.16	309183	5854.71	11	8.51	11508.7	15719.7	15801.6	12958	12761.4	13544.8	14343.3	13088	0.431644	-0.132132	UNCHANGED
A0A1D6KAW3	Peroxidase					4.26	36548.5	14857.5	6	34.72	78037	152024	161850	184542	233582	176245	130637	198123	0.102114	0.600834	UNCHANGED
A0A1D6KC46	Hsp20/alpha crystallin family protein					9.69	22790.8	6392.87	4	37.02	42871.7	89769.7	139821	46053.7	21876.7	9237.33	90820.8	25722.6	0.0958413	-1.81999	UNCHANGED
A0A1D6KCZ2	Alanine aminotransferase 2 mitochondrial					6.02	53360.9	1284.24	7	26.56	194744	300511	301078	280835	343582	179593	265444	268004	0.967708	0.0138457	UNCHANGED
A0A1D6KE00	Thaumatin-like protein					4.48	118165	1558.67	10	15.46	84421.7	78452	59170.7	56398.7	54147.7	57498	74014.8	56014.8	0.0791333	-0.402006	UNCHANGED
A0A1D6KE24	Heat shock protein 70					4.93	65351.8	69465	25	63.32	464221	563522	471536	449343	467358	507030	499760	474577	0.525058	-0.0745931	UNCHANGED
A0A1D6KEG9	Heparanase-like protein 1					5.1	49810.3	3120.59	3	14.41	30587.5	25930	34878.5	38447	29329	49004.5	30465.3	38926.8	0.246884	0.353596	UNCHANGED
A0A1D6KEP0	Serine hydroxymethyltransferase					7.6	59003.3	3861.36	4	13.38	6950.07	12508.9	11746.7	16097.8	15834.4	13438	10401.9	15123.4	0.0711738	0.53994	UNCHANGED
A0A1D6KFZ0	Sulfurtransferase					6.65	43505.5	600.537	4	15.97	7993.33	13132.7	18832.3	19903	22463	6252.67	13319.4	16206.2	0.651633	0.283014	UNCHANGED
A0A1D6KGN2	Copper transport protein ATX1					5.11	8781.05	1965.7	3	50.6	30673	22884	15394	21756.7	30221.3	23281.7	22983.7	25086.6	0.702472	0.126305	UNCHANGED
A0A1D6KID2	Leucine aminopeptidase 2 chloroplastic					9.44	35316.9	3944.95	4	22.33	8776.69	11909.3	9906.2	11577.6	14925.2	15738.4	10197.4	14080.4	0.0685273	0.46549	UNCHANGED
A0A1D6KJM7	AIR12					9.72	25224.9	5029.49	4	24.42	94125.3	87518.7	76802.3	58425.7	65841.7	61503	86148.8	61923.4	0.0115529	-0.476345	UNCHANGED
A0A1D6KJX2	5'-methylthioadenosine/S-adenosylhomocysteine nucleosidase 2					4.65	20251.2	2682.6	5	30.05	27775	32944	30497.7	32030.3	41136.7	37517.7	30405.6	36894.9	0.0996139	0.279086	UNCHANGED
A0A1D6KKD1	Pyruvate dehydrogenase E1 component subunit beta					5.71	42619.7	6535.82	6	19.9	78383.3	83166.1	76409.9	82872.5	83677.3	89018	79319.8	85189.3	0.102551	0.102991	UNCHANGED
A0A1D6KKT1	60S ribosomal protein L38					10.06	11296.2	2129.42	2	25.51	9390	11100	19429	18629	1003	16301	13306.3	11977.7	0.844211	-0.151766	UNCHANGED
A0A1D6KM10	Peptidase M1 family protein					6.14	51626.1	1288.34	2	12.28	44295.6	50361.7	55409.1	46749.4	50654.1	50267.3	50022.1	49223.6	0.828045	-0.0232164	UNCHANGED
A0A1D6KM21	Peptidase M1 family protein					6.32	106013	1140.74	4	11.06	15113.6	21125	19032	17987.3	18860.7	20133.3	18423.5	18993.8	0.775464	0.0439789	UNCHANGED
A0A1D6KMS8	Vignain					5.24	28088.9	991.605	3	23.46	23239.3	35103.3	42444.7	25721.3	14030	12708.7	33595.8	17486.7	0.0815432	-0.942025	UNCHANGED
A0A1D6KMZ7	26S proteasome non-ATPase regulatory subunit 3 homolog A					8.07	54039.7	1920.45	5	19.2	20774.7	22906.7	21548.7	19531.7	17118.7	28987	21743.3	21879.1	0.972296	0.008981	UNCHANGED
A0A1D6KNM8	D-3-phosphoglycerate dehydrogenase 2 chloroplastic					6.26	69710.3	2629.8	10	24.89	79219	54506.3	46252	48267	58437.7	66617	59992.4	57773.9	0.853112	-0.0543632	UNCHANGED
A0A1D6KPH6	Aminoaldehyde dehydrogenase 1b					5.03	55878.7	1928.8	7	35.38	21129.7	33508.7	27372.4	30642.1	29987.4	33848.3	27336.9	31492.6	0.331901	0.204162	UNCHANGED
A0A1D6KQ94	Co-chaperone protein SBA1					5.2	15745.9	5224.21	3	30.88	104156	133679	129192	96401.3	108062	126311	122342	110258	0.393669	-0.150036	UNCHANGED
A0A1D6KRE0	Membrane steroid-binding protein 1					4.36	44011.9	1937.66	2	8.07	27168	42820	33235	48791.5	51231.5	41963	34407.7	47328.7	0.0725803	0.459984	UNCHANGED
A0A1D6KS86	Alpha-galactosidase					8.84	62152.5	5399.19	12	36.07	54931.1	71289	95827.6	44750.9	67612.4	44861.4	74015.9	52408.3	0.200377	-0.498041	UNCHANGED
A0A1D6KV12	Chitinase 1					4.45	31392	933.989	2	10.14	29235	31493	29003	25804	26232.5	35403	29910.3	29146.5	0.824668	-0.0373213	UNCHANGED
A0A1D6KWH1	60S ribosomal protein L10-3					10.53	20773	5623.27	5	30.05	50192.1	43951.1	47339.3	35041.8	28087.2	40524	47160.8	34551	0.0350975	-0.448861	UNCHANGED
A0A1D6KWK0	60S ribosomal protein L24-2					11.21	16655.5	5423.63	3	21.92	61153.3	56955	65082	57561.7	47598	63122.3	61063.4	56094	0.386006	-0.122463	UNCHANGED
A0A1D6KWW2	Subtilisin-like protease					5.96	78391.9	1749.89	9	23.95	18668.7	38753.3	42857.7	43314.3	40408.7	32773.7	33426.6	38832.2	0.541426	0.21626	UNCHANGED
A0A1D6KZ37	Tubulin beta-3 chain					4.67	33656.7	38495.9	11	52.38	96417.1	111998	94579.2	142891	127918	137718	100998	136175	0.00757333	0.431141	UNCHANGED
A0A1D6L0I9	Lipoxygenase					7.17	17773.1	5571.35	5	56.71	33791	36853	39780.7	46059.3	42517	40436	36808.2	43004.1	0.0601321	0.224447	UNCHANGED
A0A1D6L0J5	Lipoxygenase					6	81989.3	6375.77	18	45.77	63637	62186.3	64473.7	69653	68335	82990.3	63432.3	73659.4	0.0965727	0.215652	UNCHANGED
A0A1D6L129	Beta-glucosidase 44					8.86	49075.7	882.047	3	9.38	7246.8	12146.1	15686.2	15636.2	14188.5	9591.85	11693	13138.8	0.660257	0.16819	UNCHANGED
A0A1D6L1X4	Coatomer subunit alpha-1					5.92	121113	2090.03	17	27.87	18704	24386.7	22692.3	24446	24786	28005.8	21927.7	25745.9	0.133235	0.231593	UNCHANGED
A0A1D6L210	NADH dehydrogenase [ubiquinone] iron-sulfur protein 1 mitochondrial					5.95	81801.4	4214.05	18	43.68	21375.6	26103.3	24916.6	26842.7	26191.1	22469.8	24131.8	25167.9	0.626369	0.0606455	UNCHANGED
A0A1D6L2Q2	Adenylyl cyclase-associated protein					7.9	52282.4	1233.62	5	16.19	12151.1	13035.2	8764.92	10152.1	10954.7	11119.3	11317.1	10742	0.688876	-0.0752397	UNCHANGED
A0A1D6L3U7	Aluminum induced protein with YGL and LRDR motifs					7.31	17900.6	2097.34	2	18.82	45113	33649	23349.5	29236	39753	66008	34037.2	44999	0.433814	0.402782	UNCHANGED
A0A1D6L4F1	Exhydrolase II					6.25	72820.2	1682.41	9	29.73	26622	32089.3	39928.9	23296.3	22369.7	13438.3	32880.1	19701.4	0.0571704	-0.738913	UNCHANGED
A0A1D6L4K1	Tubulin beta chain					4.03	29501.4	14753.8	10	53.82	31950.7	38086.3	32217.6	38234.7	33781.8	35089.7	34084.9	35702.1	0.537166	0.0668782	UNCHANGED
A0A1D6L4K4	Inosine-5'-monophosphate dehydrogenase 1					5.67	50712.7	841.764	6	23.17	14814.8	16222.8	15782.9	15574.1	19824.1	19237.6	15606.8	18211.9	0.134865	0.222707	UNCHANGED
A0A1D6L4P1	Protein STRICTOSIDINE SYNTHASE-LIKE 3					8.65	59730.9	579.205	3	13.73	14800.5	17778	19229	28265	17923.3	23648	17269.2	23278.8	0.139295	0.430817	UNCHANGED
A0A1D6L554	60S ribosomal protein L13a-1					10.77	21415.6	4695.11	4	24.06	52213.7	60988	60679.3	53655	43527.3	63732	57960.3	53638.1	0.542606	-0.111807	UNCHANGED
A0A1D6L6U6	Glutathione transferase5					6.19	25600.4	1007.97	3	12.95	11667.5	26855.3	29310.3	31356.3	34909.7	22250.7	22611.1	29505.6	0.360483	0.383958	UNCHANGED
A0A1D6L733	Aldehyde oxidase1					5.67	134912	955.509	10	15.03	11681.5	16586.7	14694.9	14996.3	12650.1	20130.1	14321	15925.5	0.574812	0.153206	UNCHANGED
A0A1D6L748	Aldehyde oxidase4					5.73	148169	3110.19	16	25.5	28526.9	37159.3	31308.9	32679.7	32088.5	48774.7	32331.7	37847.6	0.412018	0.227254	UNCHANGED
A0A1D6L8V0	Glycosyltransferase					6.15	51707.4	705.769	2	7.25	10536.5	9974	11261.5	9623	13224.5	13017.5	10590.7	11955	0.327994	0.174821	UNCHANGED
A0A1D6LBH9	Late embryogenesis abundant protein group 2					4.65	29340.4	9779.21	8	41.83	87949.7	107781	109150	130744	157680	122475	101627	136966	0.0490685	0.430541	UNCHANGED
A0A1D6LBY9	Elongation factor Tu					5.58	38511.3	10033.2	12	60.61	232550	128103	161199	119283	109462	128317	173951	119021	0.154074	-0.547467	UNCHANGED
A0A1D6LBZ1	Elongation factor TU mitochondrial1					8.94	14739	2135.5	3	46.92	21385	23794.7	19577.7	25046.3	32500.3	25182.3	21585.8	27576.3	0.094801	0.35335	UNCHANGED
A0A1D6LDQ8	GroES-like zinc-binding alcohol dehydrogenase family protein					7.85	44898.3	1264.29	5	26.92	37055	39128.7	39598.3	36357.3	30624.7	18046.3	38594	28342.8	0.133868	-0.445395	UNCHANGED
A0A1D6LE55	Peroxidase					5.1	35304.2	959.519	2	10.84	19181	22195.5	21905	25699.5	21041.5	11707	21093.8	19482.7	0.7223	-0.11463	UNCHANGED
A0A1D6LEN7	MA3 domain-containing protein					4.8	59612.1	1247.87	5	14.58	30870.7	23068.7	18281.3	12312.3	10080	16858.7	24073.6	13083.7	0.0580795	-0.879682	UNCHANGED
A0A1D6LEZ7	60S acidic ribosomal protein P0					4.1	10240.4	25747.8	2	42.71	87830.1	104932	101558	66494	83405.1	115074	98106.7	88324.3	0.554094	-0.151541	UNCHANGED
A0A1D6LGE4	Putative acetylornithine/succinylornithine aminotransferase family protein					6.9	52703.1	1432.02	5	15.76	53905.3	38731	37782.3	39405.7	43011.3	69790.7	43472.9	50735.9	0.542194	0.222891	UNCHANGED
A0A1D6LHK9	Histone H2A					11.22	16280.3	8482.93	2	20.38	162211	209547	344814	205410	117607	152372	238857	158463	0.253813	-0.592002	UNCHANGED
A0A1D6LIK1	Peptidyl-prolyl cis-trans isomerase					9.73	26615.1	1176.13	4	23.51	9803.94	25235.7	29773.1	10858.4	11438.6	7109.56	21604.2	9802.17	0.129439	-1.14014	UNCHANGED
A0A1D6LIU5	DEAD-box ATP-dependent RNA helicase 7					8.28	63905.8	6498.68	3	6.49	8070.64	10591.4	8525.07	8738.09	8284.65	9662.31	9062.35	8895.01	0.857681	-0.0268892	UNCHANGED
A0A1D6LLS0	Ribonucleoside-diphosphate reductase					5.89	54277.5	334.264	2	5.24	11349.5	15519	12373.5	13319	11837	19457.5	13080.7	14871.2	0.536108	0.185082	UNCHANGED
A0A1D6LLS5	2-oxoglutarate dehydrogenase E1 component					6.53	110672	548.663	6	11.33	24924.7	12206.5	13971.3	8043.8	6750.42	11203.4	17034.1	8665.87	0.116623	-0.975012	UNCHANGED
A0A1D6LMS1	Basic endochitinase B					4.37	33650.2	9268.03	4	37.74	60759.7	107395	107274	127060	180996	78697.3	91809.7	128918	0.328538	0.489732	UNCHANGED
A0A1D6LMX3	Endoplasmin-like protein					4.66	77565.3	5306.79	11	25.04	37292.2	36537.6	42753.4	41590	32687.5	75508.6	38861.1	49928.7	0.448694	0.361543	UNCHANGED
A0A1D6LN76	Peptidyl-prolyl cis-trans isomerase					9.88	30559.2	9354.03	7	35.74	72599.7	124391	84160.7	80999.7	66305	56417	93717.2	67907.2	0.208805	-0.464749	UNCHANGED
A0A1D6LNL6	Eukaryotic initiation factor4a					7.66	41956.5	20286.8	18	64.58	178475	203668	181013	145313	142791	144076	187719	144060	0.00558291	-0.3819	UNCHANGED
A0A1D6LQ82	Putative phosphoglucomutase cytoplasmic 1					4.8	67303	9093.88	13	49.76	6989.14	9132.78	9008.46	11139.9	10779.4	10076.6	8376.79	10665.3	0.0397648	0.348454	UNCHANGED
A0A1D6LSM6	Serine/threonine-protein phosphatase					4.71	35792.3	3520.35	6	34.97	12677	14531.7	13846	19569.7	18095	18214.3	13684.9	18626.3	0.00234666	0.44476	UNCHANGED
A0A1D6LSP2	Elongation factor gamma1					5.95	47405.5	26534.5	14	41.49	115081	166710	158827	194649	177852	160877	146873	177792	0.175128	0.275626	UNCHANGED
A0A1D6LW75	Putative carboxylesterase 2					4.81	33648.1	910.006	4	30.23	11492.7	14464.7	12995.7	14230	14827	17240	12984.3	15432.3	0.123544	0.249184	UNCHANGED
A0A1D6LWQ5	Ketose-bisphosphate aldolase class-II family protein					6.1	122376	605.436	5	8.28	15704	15705	11295.7	12280.7	10947.7	14341.7	14234.9	12523.3	0.388416	-0.184813	UNCHANGED
A0A1D6LXE6	Glycosyltransferase					5.24	52299.7	1792.77	8	23.6	50096.7	63314	54934.3	33842.7	39747.3	49472	56115	41020.7	0.0648444	-0.452036	UNCHANGED
A0A1D6LYJ3	Acyl-coenzyme A oxidase 4 peroxisomal					9.41	46948.2	415.55	2	12.56	13380.5	16823	19524	18430.5	10706	20414	16575.8	16516.8	0.987189	-0.00514429	UNCHANGED
A0A1D6LYW3	Peroxidase					6.56	39242.3	11216.4	12	50	159307	257815	325427	155946	139965	74577.3	247516	123496	0.0843153	-1.00306	UNCHANGED
A0A1D6LZR4	Malic enzyme					5.85	55082.1	5477.1	6	28.43	8463.03	9516.4	9415.74	11679.1	10787.2	13966.5	9131.73	12144.3	0.0399802	0.41132	UNCHANGED
A0A1D6LZY7	Heat shock protein 4					4.95	93781	10647	17	41.38	53504.2	55336.5	49779.6	53167	53135.7	57793.8	52873.5	54698.8	0.462924	0.0489664	UNCHANGED
A0A1D6M007	Heat shock 70 kDa protein 14					5.24	94586.8	3735.26	10	20.17	47663.1	50600.7	44127.7	36417.2	39173.6	42211.1	47463.8	39267.3	0.0309262	-0.273501	UNCHANGED
A0A1D6M0B3	Phosphoribosylformylglycinamidine cyclo-ligase					5.12	42619.4	1880.8	7	30.75	40363	35931.3	30045	30222	31783	36524	35446.4	32843	0.502698	-0.110055	UNCHANGED
A0A1D6M1Y5	UDP-glucuronic acid decarboxylase 4					7.32	25650.1	2493.7	6	46.02	22283.3	29635.3	30225.3	41787.3	32224.7	35872.7	27381.3	36628.2	0.0707363	0.419763	UNCHANGED
A0A1D6M2S2	ARM repeat superfamily protein					4.39	97571.1	481.579	5	11.04	42225	35846.7	28819.3	24392.7	29183.7	27647.3	35630.3	27074.6	0.106486	-0.396168	UNCHANGED
A0A1D6M4Z2	Glycosyl hydrolase family protein					5.02	67986.2	6051.89	5	18.02	8175.22	10206.5	13940.7	11743.4	10127.3	7358.02	10774.2	9742.91	0.651958	-0.14515	UNCHANGED
A0A1D6M7C2	Phosphoglycerate kinase					6.29	50010.6	6710.57	7	43.75	22309.6	24583.3	20005.9	24855.5	26047.5	26213.4	22299.6	25705.4	0.0702755	0.205056	UNCHANGED
A0A1D6M7J3	Glycosyltransferase					6.03	50613.8	474.171	2	8.25	12673	10977.5	10929	8379.5	10279	11096	11526.5	9918.17	0.178912	-0.216809	UNCHANGED
A0A1D6M7L9	Sulfite reductase1					8.87	70380.1	1145.37	5	17.01	20006	30427	24094.3	30204	27108	42240.7	24842.4	33184.2	0.205405	0.41769	UNCHANGED
A0A1D6MAI2	ATP-dependent 6-phosphofructokinase 3					5.31	48183	720.427	2	8.94	24035	19379.5	16556	24012.5	22103	24292.5	19990.2	23469.3	0.202746	0.231486	UNCHANGED
A0A1D6MAI3	Putative mitochondrial-processing peptidase subunit alpha-2 chloroplastic/mitochondrial					5.59	57317.2	4845.5	11	50.19	33052.9	40518.6	39733.7	50843	49158	58284.7	37768.4	52761.9	0.0150377	0.482317	UNCHANGED
A0A1D6MAT4	Vesicle-fusing ATPase					5.69	74191.2	1172.74	5	14.84	15861	20000	17276.7	15059.3	15451.7	16860.3	17712.6	15790.4	0.222477	-0.165721	UNCHANGED
A0A1D6MB61	Putative aldehyde dehydrogenase MIS1					6.41	61063.8	3408.66	7	37.52	49623.3	50980	47131	30647.3	34505.3	46320.3	49244.8	37157.7	0.0672383	-0.406311	UNCHANGED
A0A1D6MBB0	Nucleosome assembly protein 1					4.59	36472.7	1683.12	6	29.87	33758.3	43939.3	57959.3	61981.7	63535	44537.3	45219	56684.7	0.284692	0.326029	UNCHANGED
A0A1D6MC13	Dynamin-related protein 1A					8.13	69544.7	1265.49	4	13.89	11857.7	13648.3	13518.3	15934	12896.7	22110	13008.1	16980.2	0.225053	0.384444	UNCHANGED
A0A1D6MD15	Aspartic proteinase A1					5.29	55098.5	29717.7	18	60.51	148329	158727	152557	141029	157840	145932	153205	148267	0.444986	-0.0472593	UNCHANGED
A0A1D6MDG3	Isocitrate dehydrogenase2					8.69	29489	3877.51	9	43.8	48113.9	62037.2	51280	55651.6	54417.7	66040.7	53810.4	58703.3	0.431454	0.125558	UNCHANGED
A0A1D6MDG5	Isocitrate dehydrogenase2					6.85	36116.9	10109.9	16	53.87	101837	113583	97503.4	131823	136351	152951	104308	140375	0.0108461	0.428439	UNCHANGED
A0A1D6MDV5	Carboxypeptidase					6.78	48314.1	510.085	2	6.18	20304	19436	17731	17791	14766.5	13886.5	19157	15481.3	0.0588456	-0.307342	UNCHANGED
A0A1D6MGB6	Coatomer subunit alpha					6.52	137729	1805.26	12	17.42	17490.9	22059.7	17492.5	18666.3	13300.5	25265.5	19014.4	19077.4	0.987488	0.00477746	UNCHANGED
A0A1D6MK44	Retrovirus-related Pol polyprotein LINE-1					9.69	109306	1020.82	3	5.78	1502.05	1629.7	1585.04	2032.08	2546.64	1164	1572.26	1914.24	0.446189	0.28393	UNCHANGED
A0A1D6ML43	Cell number regulator 8					4.87	18571.2	8960.18	6	58.39	32363.8	44304.2	44500.8	41921.6	43100.9	20531.2	40389.6	35184.6	0.56731	-0.199041	UNCHANGED
A0A1D6MME0	Actin-interacting protein 1-2					5.56	37829.6	948.738	6	26.44	13430.9	8620.21	8161.33	6700.79	6015.51	7089.2	10070.8	6601.83	0.11303	-0.609243	UNCHANGED
A0A1D6MMW2	Pectin acetylesterase					7.85	51018.3	1546.13	6	22.56	17627.7	21205.7	25768.7	17579.3	21564.3	8598.33	21534	15914	0.279836	-0.43632	UNCHANGED
A0A1D6MPA5	Sarcosine oxidase					6.46	43898.8	372.565	2	7.99	50982.5	55396.8	53286.1	43554.4	26712.6	47924.3	53221.8	39397.1	0.103942	-0.433929	UNCHANGED
A0A1D6MPG6	T-complex protein 1 subunit beta					5.36	55560.9	1435.4	9	29.42	30452.3	32069.3	25051.7	30185	26301.7	30072.7	29191.1	28853.1	0.898009	-0.0168022	UNCHANGED
A0A1D6MPN8	Importin subunit alpha					4.98	58230.1	2246.44	7	32.13	20031	16881	20415.2	25300.1	22782	18555.5	19109	22212.5	0.242301	0.217119	UNCHANGED
A0A1D6MQ48	Transcription factor Pur-alpha 1					5.23	20078.6	2362.91	4	49.73	36916	34779	31100.7	29269.7	24193.7	26201.7	34265.2	26555	0.0266147	-0.367762	UNCHANGED
A0A1D6MR41	Retrovirus-related Pol polyprotein LINE-1					8.2	196067	1368.92	11	12.23	43190	51273	39536.7	45378.7	19093.1	43901	44666.6	36124.2	0.405903	-0.306228	UNCHANGED
A0A1D6MRJ6	ATP-dependent DNA helicase					6.54	294483	1853.89	7	5.42	1024.51	4595.2	2357.85	2781.48	3867.39	3127.69	2659.19	3258.85	0.611441	0.293379	UNCHANGED
A0A1D6MRM1	ATP-citrate synthase beta chain protein 2					6.61	47480.4	4282.29	10	39.07	26197.3	24887.7	21944.3	19379	16237	26903.7	24343.1	20839.9	0.36174	-0.224166	UNCHANGED
A0A1D6MSE3	Dihydrolipoyl dehydrogenase					7.59	53152.3	11359.8	15	50.1	143007	166612	141160	154904	135627	144534	150260	145022	0.625009	-0.0511885	UNCHANGED
A0A1D6MTG0	60S ribosomal protein L11-1					8.9	34854.6	10125.4	3	15.81	89082.5	94523.4	99141.6	98254.9	69982.5	145173	94249.2	104470	0.668027	0.148541	UNCHANGED
A0A1D6MUP9	Beta-glucosidase 17					4.9	59266.5	6460.54	7	21.94	23839.1	41751.9	41852.1	39026.5	54347.4	39545.5	35814.4	44306.5	0.338313	0.30698	UNCHANGED
A0A1D6MUQ1	Beta-glucosidase 17					6.07	63700.3	10635.2	13	32.37	85830	137353	133780	123926	177618	97645.3	118988	133063	0.650683	0.161297	UNCHANGED
A0A1D6MWV2	Heat shock 70 kDa protein 3					4.72	56803.8	40674.3	18	60.04	232205	264882	225439	209401	221790	239583	240842	223591	0.314227	-0.107222	UNCHANGED
A0A1D6MWX6	Translocon-associated protein beta (TRAPB) family protein					5.37	21708.8	2778.06	4	26.94	42086.7	49188.7	51422.7	41905.3	39392.7	27038.3	47566	36112.1	0.100683	-0.397448	UNCHANGED
A0A1D6MXJ9	OSJNBa0024J22.14-like protein					7.98	24194.1	16006.7	5	25.12	154221	259381	285279	220452	83501.3	141960	232961	148638	0.209155	-0.648283	UNCHANGED
A0A1D6MXW5	Heat shock protein 90-6 mitochondrial					5.29	83357.4	661.016	5	12.74	17972.6	21801.2	19329.7	18446.8	15825.5	24067.6	19701.2	19446.7	0.92883	-0.0187595	UNCHANGED
A0A1D6MY67	Coatomer subunit delta					5.16	46306.6	1693.3	5	22.01	50029.3	44200	47108.3	66541.3	58369.7	64200.3	47112.6	63037.1	0.00573718	0.42009	UNCHANGED
A0A1D6MYU4	Alpha-galactosidase					9.36	92886	4722.33	3	10.33	27697.5	37703.1	25487.1	28574.8	28778.8	17743.1	30295.9	25032.2	0.371591	-0.275338	UNCHANGED
A0A1D6MYX9	Beta-galactosidase					5.07	94827	1012.59	6	12.01	18160	33346	33720	26274	29967.7	18406.7	28408.7	24882.8	0.597449	-0.191184	UNCHANGED
A0A1D6N1C9	Uridine 5'-monophosphate synthase					9.49	92070.9	1510.92	5	11.49	16119.1	22653.7	20882.2	18214.5	19636.5	15277.1	19885	17709.4	0.404299	-0.167168	UNCHANGED
A0A1D6N1Z8	6-phosphogluconate dehydrogenase, decarboxylating					5.95	52941.4	22758.4	19	63.96	85160.6	118983	101108	143241	147720	140271	101751	143744	0.0137312	0.498464	UNCHANGED
A0A1D6N2W0	40S ribosomal protein S7					10.1	22311.9	4623.72	6	52.08	38719.3	50026.3	53811.7	63216	41057.7	103711	47519.1	69328.3	0.312669	0.544937	UNCHANGED
A0A1D6N308	Dynamin-related protein 3A					6.41	60404.2	533.332	3	8.04	6340.33	8637.67	7298.33	8904	7314	9916	7425.44	8711.33	0.271368	0.230416	UNCHANGED
A0A1D6N3J1	Dolichyl-diphosphooligosaccharide--protein glycosyltransferase subunit 2					6.35	76814.5	1144.08	10	25.6	42867.3	33901.7	27531	20164.7	21739	24957.3	34766.7	22287	0.0555574	-0.641502	UNCHANGED
A0A1D6N430	Aldolase1					9.79	13898.8	56473.5	7	74.22	44718.1	103416	85289	71312.3	72436.5	58492	77807.8	67413.6	0.592992	-0.206875	UNCHANGED
A0A1D6N4X3	60S ribosomal protein L5-1 homolog a					9.62	34497	4791.58	7	35.43	64188.2	63151.1	81302	55737.4	42096.6	64733.6	69547.1	54189.2	0.156901	-0.359985	UNCHANGED
A0A1D6N516	Lipoxygenase					5.9	65685	5501.18	18	46.71	78006	99068.1	100774	73096.3	64551.3	84700.7	92616	74116.1	0.119417	-0.321475	UNCHANGED
A0A1D6N524	Linoleate 9S-lipoxygenase 1					6.39	55956.3	15894.5	14	43.78	108066	148430	131414	111339	118414	122254	129304	117336	0.379621	-0.140121	UNCHANGED
A0A1D6N533	Lipoxygenase					5.94	63632.7	10796.6	22	48.58	204212	222772	238267	173996	170030	187786	221750	177271	0.0166107	-0.322983	UNCHANGED
A0A1D6N536	Lipoxygenase2					9.38	48820.8	23054.1	20	60.87	173662	232075	223416	200579	214978	195625	209718	203727	0.769523	-0.0418074	UNCHANGED
A0A1D6N5J4	Pectinesterase					6.49	24437.4	671.803	2	14.55	14016.5	24418	28064.5	25611.5	24756	8167.5	22166.3	19511.7	0.726265	-0.184033	UNCHANGED
A0A1D6N717	Alpha-1,4 glucan phosphorylase					7.01	77923.5	465.408	4	8.8	7316.33	8171.67	9660	11532.7	8663.67	19069.7	8382.67	13088.7	0.212739	0.642837	UNCHANGED
A0A1D6N765	Aldose reductase					9.55	23551.9	2229.01	4	32.09	13446.7	17702.7	23342	30330	21083.7	25415	18163.8	25609.6	0.130144	0.495618	UNCHANGED
A0A1D6N7A4	Acyl-coenzyme A oxidase					7.28	76878.9	1137.78	5	10.23	11902.7	16063	9450	18604	15522.3	24246.7	12471.9	19457.7	0.0945378	0.641659	UNCHANGED
A0A1D6N8I9	23-bisphosphoglycerate-independent phosphoglycerate mutase 1					5.29	46698.2	20143.1	12	51.76	112829	205703	190267	261073	274400	130984	169600	222152	0.385734	0.389415	UNCHANGED
A0A1D6NE91	WD-repeat protein RBAP2					5.94	15820.5	3418.62	2	28.17	22827	22712	23197.5	24980	19843.5	14098	22912.2	19640.5	0.357149	-0.222282	UNCHANGED
A0A1D6NG27	Ubiquitin-conjugating enzyme E2 36					7.31	17260.9	4718.14	2	31.37	23976	34793	43344.5	49156.5	38106	34236	34037.8	40499.5	0.418348	0.250765	UNCHANGED
A0A1D6NGC6	Persulfide dioxygenase ETHE1 homolog mitochondrial					8.78	36473.2	1281.93	3	23.71	11882.7	17129	19444.7	18076.3	20143.7	9800.33	16152.1	16006.8	0.971855	-0.0130398	UNCHANGED
A0A1D6NGC9	60S ribosomal protein L18a					10.89	18197.3	1373.83	4	32	7248.28	9455.94	10098.8	19094.9	9861.43	14481.2	8934.34	14479.2	0.11893	0.696549	UNCHANGED
A0A1D6NK33	Protein ROOT HAIR DEFECTIVE 3					5.69	74061.1	903.112	6	13.39	18955	13242.5	8813.13	9643.12	6041.76	11267	13670.2	8983.96	0.230561	-0.60561	UNCHANGED
A0A1D6NKW5	SNF1-related protein kinase regulatory subunit gamma-1-like					4.64	31594.9	1907.42	7	48.31	25086.7	33826	31394.3	28173	34942.7	27333	30102.3	30149.6	0.990017	0.00226142	UNCHANGED
A0A1D6NM22	Heterogeneous nuclear ribonucleoprotein A3-like protein 2					7.37	29449.9	1143.3	4	26.64	20640.7	27015	26193	13253	26619.7	25057	24616.2	21643.2	0.558992	-0.185694	UNCHANGED
A0A1D6NNV9	Alpha/beta-Hydrolases superfamily protein					6.8	31031.1	1199.23	2	17.61	8944	23697.5	24602.5	47820.5	43277.5	10601.5	19081.3	33899.8	0.31056	0.829116	UNCHANGED
A0A1D6NQF3	Alpha-L-arabinofuranosidase 1					5.03	74019.1	4695.36	11	35.83	41068.3	54229	74756.3	71211.3	65771.7	35405.3	56684.6	57462.8	0.960688	0.019672	UNCHANGED
A0A1D6NSA6	NAD(P)H dehydrogenase C1					11.35	24582.2	6403.68	4	27.88	33065.4	46684.8	54943.3	77231.9	64265.9	55065.8	44897.8	65521.2	0.085055	0.545315	UNCHANGED
A0A1D6NT44	Sucrose synthase					6.18	90311.3	25827.1	31	52.23	186691	267558	247357	305382	304529	348470	233869	319461	0.0389924	0.44994	UNCHANGED
A0A1D6NT65	Putative cinnamyl alcohol dehydrogenase 1					6.84	37658.7	896.128	4	21.93	17131.7	21670	17683.3	20468.3	20722.3	25728.7	18828.3	22306.4	0.194007	0.244555	UNCHANGED
A0A1D6NTY5	Vacuolar proton pump homolog1					4.71	62608.3	3133.13	6	15.54	79565.6	69773.1	51779.6	46146.3	36449	57862.8	67039.4	46819.4	0.119117	-0.517905	UNCHANGED
A0A1D6NV83	Proteasome subunit beta type					8.37	24591.9	7120.78	9	62.83	81465.3	76049	87379.7	73120.7	87960	95773.3	81631.3	85618	0.618894	0.0687911	UNCHANGED
A0A1D6NVG0	Nucleosome assembly protein 1					4.38	25001	952.142	2	33.64	14461.5	16313.5	19139.5	21460.5	21024	13116	16638.2	18533.5	0.565996	0.155639	UNCHANGED
A0A1D6NW85	Glycosyl hydrolase family 81 protein					6.27	96836.8	1371.48	4	7.9	18926.5	20919.3	17412.9	16407.7	14908.5	17562	19086.2	16292.7	0.0932638	-0.228303	UNCHANGED
A0A1D6NXN5	Acyl-coenzyme A oxidase					7.07	70113.9	1125.7	5	17.2	27651.9	25590.8	28571	31850.9	32735.7	34684.9	27271.2	33090.5	0.00872409	0.279037	UNCHANGED
A0A1D6P0W5	Putative RAN GTPase activating family protein					7.44	65502	659.433	5	14.12	10795.3	11547.1	10345.1	11065.7	9713.37	11711	10895.8	10830	0.92812	-0.008737	UNCHANGED
A0A1D6P2R9	Elongation factor 1-alpha9					9.7	32163.2	25726	11	60.07	318015	526672	510754	519240	481984	480621	451814	493949	0.570353	0.128633	UNCHANGED
A0A1D6P3Y9	Proteasome subunit beta type					8.26	14781.1	4058.15	6	71.32	21145.7	34700.3	28924	43625	33159.7	31573.3	28256.7	36119.3	0.222661	0.35418	UNCHANGED
A0A1D6PAA6	Nascent polypeptide-associated complex alpha subunit-like protein					4.07	22044.2	19421.4	7	51.74	136475	167343	176296	156083	187829	114678	160038	152863	0.783108	-0.0661728	UNCHANGED
A0A1D6PDJ3	Heat shock 70 kDa protein 5					5.02	59068	26363.7	10	31.4	2078.98	2432.45	2283.09	2726.88	2834.36	2812.68	2264.84	2791.31	0.00807914	0.301532	UNCHANGED
A0A1D6PER5	V-type proton ATPase subunit a					5.72	85300.4	556.044	4	8.81	20687.3	14770.5	11153.9	12860.5	11130.4	15690.6	15537.2	13227.1	0.494964	-0.232228	UNCHANGED
A0A1D6PH51	ATP synthase subunit gamma mitochondrial					9.92	29448	5755.95	5	37.04	54619.7	60856	58198.3	75809	64825.3	68181.7	57891.3	69605.3	0.0344977	0.265851	UNCHANGED
A0A1D6PHH8	Peptidase beta subunit					5.83	57217	6318.28	17	42.66	58801.8	46024	43027.3	75364.1	73363.1	58145.4	49284.4	68957.5	0.0538979	0.484578	UNCHANGED
A0A1D6PHI1	Peptidase beta subunit					5.7	47671.2	6153.95	14	44.19	46153.6	32562.9	33021.5	38352	39938	32965	37246	37085	0.97552	-0.0062481	UNCHANGED
A0A1D6PI62	40S ribosomal protein S3a					10.19	34656	11503.5	12	55.23	110209	114073	123303	116689	81126.3	145311	115862	114375	0.941305	-0.018626	UNCHANGED
A0A1D6PN43	ATP-citrate synthase alpha chain protein 3					5.72	24567.1	1920.44	6	37.33	36755.1	31232.7	32767.3	31111.3	20923	36350.3	33585	29461.6	0.440406	-0.188985	UNCHANGED
A0A1D6PNR8	Pectin lyase-like superfamily protein					5.11	53072.5	1298.51	2	13.97	20788.5	36134.5	41403.5	20596	21876.5	11572	32775.5	18014.8	0.102021	-0.863432	UNCHANGED
A0A1D6PSC4	Protein disulfide-isomerase					5.12	51449.3	6174.69	14	50.87	38999.3	55117.5	68755.3	105886	117643	57781.4	54290.7	93770.1	0.122747	0.788423	UNCHANGED
A0A1D6PSS4	Sec23/Sec24 protein transport family protein					5.6	87295.3	1471.88	9	25.19	43140.3	53059.7	46101.3	29697.3	32371.3	39373	47433.8	33813.9	0.029746	-0.488299	UNCHANGED
A0A1D6PUK9	Aconitase1					7.43	69728.9	11116.9	18	43.57	66592.3	90895.4	87139.8	98572.3	96215.8	125619	81542.5	106802	0.104795	0.389317	UNCHANGED
A0A1D6PUL3	Aconitate hydratase					5.64	96384.8	18048.2	30	52.73	140264	182536	155577	173775	177163	192839	159459	181259	0.186266	0.184869	UNCHANGED
A0A1D6PVR8	40S ribosomal protein S3-1					9.74	28714.5	22978	11	56.69	105887	129342	123554	171565	132833	132540	119594	145646	0.152227	0.284316	UNCHANGED
A0A1D6PYC0	Nascent polypeptide-associated complex subunit alpha-like protein 3					4.11	22515.9	19192.6	8	49.76	98429.6	118780	123312	90551.9	111379	66530.9	113507	89487.2	0.185672	-0.34303	UNCHANGED
A0A1D6Q0Q2	Hypersensitive-induced response protein 2					4.94	32836.4	726.083	3	12.12	20281.6	14420.5	15817.8	13843.1	11055.1	16548.9	16839.9	13815.7	0.271807	-0.285577	UNCHANGED
A0A1D6Q181	Betaine aldehyde dehydrogenase 2 mitochondrial					4.97	53026.4	1320.68	4	25.62	8538.58	11555.8	10282.9	8527.29	7852.88	10120.9	10125.8	8833.7	0.30651	-0.196941	UNCHANGED
A0A1D6Q1G1	Dihydrolipoamide acetyltransferase component of pyruvate dehydrogenase complex					9.1	54537	707.914	3	15.33	18345	13558	11061	14778.3	17745.3	16336	14321.3	16286.6	0.441461	0.185516	UNCHANGED
A0A1D6Q2I5	TUDOR-SN protein 1					6.18	103950	3266.37	20	35.31	27587.5	27262	27364.6	25945.8	23130.2	28443.1	27404.7	25839.7	0.36632	-0.0848355	UNCHANGED
A0A1D6Q304	Alkaline/neutral invertase CINV2					6.6	56459.9	481.586	2	7.91	24083	20105	12548.5	5902	6274	12969	18912.2	8381.67	0.0616074	-1.17401	UNCHANGED
A0A1D6Q462	Isocitrate dehydrogenase [NAD] regulatory subunit 3 mitochondrial					7.23	26942	3491.35	4	42.8	18208.6	28042	26305.3	32282.7	30419	26073	24185.3	29591.5	0.201925	0.291055	UNCHANGED
A0A1D6Q5B0	Phenylalanine ammonia lyase3					6.04	64392.1	25521	29	78.85	96460.2	128381	135360	136782	128014	98878.6	120067	121225	0.947652	0.0138458	UNCHANGED
A0A1D6Q5M2	Proteasome subunit alpha type					8.48	22390.5	7404.06	4	57.35	24685.8	39113.4	42150	60614.6	68410.9	28123.1	35316.4	52382.9	0.273653	0.568756	UNCHANGED
A0A1D6Q8I9	Pyrophosphate--fructose 6-phosphate 1-phosphotransferase subunit alpha					6.63	63784.8	5030.38	12	39.07	60601	72182	61485.7	70963.7	71002.7	80648.3	64756.2	74204.9	0.127343	0.196495	UNCHANGED
A0A1D6Q988	WD40, G-beta domain containing family protein, family					9.09	37834.2	462.075	2	8.65	22968	15334.5	23566.5	24529	26193.5	17040.5	20623	22587.7	0.638059	0.131281	UNCHANGED
A0A1D6QC19	ATPase 8 plasma membrane-type					6.23	74560.9	2819.55	6	14.01	5041.6	6501.02	6680.55	15684.8	18815.2	8290.01	6074.39	14263.4	0.060762	1.2315	UNCHANGED
A0A1D6QFM7	Clathrin heavy chain 2					6.06	94605.9	5785.91	24	48.93	148304	162355	140331	138521	127009	148805	150330	138112	0.246328	-0.122295	UNCHANGED
A0A1D6QFQ4	Clathrin heavy chain 2					5.06	133138	13723.8	21	30.82	96447.2	94940.1	77242.3	77679.1	64126.9	85297	89543.2	75701	0.188314	-0.242271	UNCHANGED
A0A1D6QG35	Ubiquitin-activating enzyme E1 2					4.96	113873	2421.56	18	35.17	89611.7	78978	67194	67428.3	67901.3	91561	78594.6	75630.2	0.787108	-0.0554665	UNCHANGED
A0A1D6QGH7	Peroxidase					7.73	24770.6	1784.64	5	30.47	15894.1	16754.4	24391.8	21615	19918.5	11334.4	19013.5	17622.6	0.755685	-0.109591	UNCHANGED
A0A1D6QGI0	Peroxidase					7.96	38160.9	1726.42	6	26.11	13196.9	12931.6	19607.5	17857.6	14105.9	5553.56	15245.3	12505.7	0.553828	-0.28578	UNCHANGED
A0A1D6QGW1	Long chain acyl-CoA synthetase 8					8.41	43589	732.779	2	8.95	16521.5	16010.5	15556	17804	14401.5	17998.5	16029.3	16734.7	0.588491	0.0621254	UNCHANGED
A0A1D6QHK0	Pyruvate kinase					6.84	52651.6	16886.6	18	70.35	139992	163367	142870	151377	140162	175280	148743	155606	0.617714	0.0650781	UNCHANGED
A0A1D6QIT7	Glycine--tRNA ligase mitochondrial 1					5.46	32428	448.975	2	7.77	179238	100913	131304	44157	34337.7	112595	137152	63696.4	0.0937503	-1.10649	UNCHANGED
A0A1D6QK04	14-3-3-like protein A					8.48	28106.5	6808.05	4	19.84	15219.5	15353.8	17148.7	21215.6	23129.6	15857.6	15907.3	20067.6	0.139912	0.33518	UNCHANGED
A0A1D6QK75	Heat shock protein 90-5 chloroplastic					4.87	89125.7	690.583	4	10.29	11038.7	13111.1	10366.9	11493.8	14673.1	13612.1	11505.6	13259.7	0.232322	0.204709	UNCHANGED
A0A1D6QM75	Tyrosine aminotransferase					5.88	47773.9	1857.05	8	28.6	23257	25907.7	22169.3	26745.7	27559.3	28425	23778	27576.7	0.0349921	0.213821	UNCHANGED
A0A1D6QNT3	Uncharacterized protein					9.17	79046.3	3615.4	13	31.5	39010	38418.7	31199	36133.3	29451.4	47333.3	36209.2	37639.4	0.817052	0.055885	UNCHANGED
A0A1D6QPU0	Phosphoenolpyruvate carboxylase isoform 1					6.13	99079.1	13239.2	34	50.69	45388.9	59497.5	55116.6	71338.1	59658.5	84139.7	53334.3	71712.1	0.0887026	0.427152	UNCHANGED
A0A1D6QQD4	Putative elongation factor 1-gamma 2					6.45	49924.6	12734.3	13	40.73	44353.5	67877.2	66981.1	85466.1	78805.7	70689.9	59737.3	78320.6	0.10236	0.39076	UNCHANGED
A0A1D6QR90	Ubiquitin family protein					4.82	39966.2	669.763	4	18.06	6584.67	12243.7	11851.3	32447.3	28990.7	6987.33	10226.6	22808.4	0.198811	1.15725	UNCHANGED
A0A1D6QSB3	Glyceraldehyde-3-phosphate dehydrogenase GAPCP1 chloroplastic					8.22	44247.1	11960	11	46.99	48095.4	34967.6	34375.1	30027.6	33165.7	24993.4	39146	29395.6	0.126878	-0.413266	UNCHANGED
A0A1D6QT45	26S proteasome non-ATPase regulatory subunit 2 homolog					5.03	90213.9	3657.74	16	25.94	53258	51519.9	33794.7	35457.3	32441.8	41777.5	46190.9	36558.9	0.229562	-0.337386	UNCHANGED
A0A1D6QV67	60S ribosomal protein L9-1					10.26	18403.4	1402.12	3	31.71	23311.3	22585.1	30012.9	23086.8	18057.4	42116.8	25303.1	27753.7	0.76618	0.133365	UNCHANGED
A0A1D6QVG9	FAM10 family protein					9.55	37243.5	1262.98	3	23.77	3869.09	5047.77	7103.92	5009.71	4681.63	2064.29	5340.26	3918.54	0.344461	-0.446593	UNCHANGED
A0A1D6QVH4	FAM10 family protein					4.73	37189.6	1540.38	3	17.2	14881.2	19453.2	27634.1	15455	15535.4	7410.48	20656.2	12800.3	0.162994	-0.6904	UNCHANGED
A0A1R3MB28	Malate dehydrogenase					5.68	35932.1	47986.7	16	66.87	495004	664929	755555	771567	725710	717990	638496	738422	0.270304	0.209769	UNCHANGED
A0A1X7YF02	Uncharacterized protein					6.63	43059.8	3187.23	5	21.23	43377.8	50059.9	49684	55058.2	50328	55612	47707.2	53666.1	0.0953256	0.169802	UNCHANGED
A0A1X7YFH5	Uncharacterized protein					9.11	43281.7	1633.38	5	17.35	39283	45571.3	43034.3	39495	46411	47226.3	42629.6	44377.4	0.598189	0.0579726	UNCHANGED
A3FMB9	Proteasome subunit alpha type					8.39	27399.1	2059.18	3	18.88	21492.7	29953.3	36140	31636	24787	23299.7	29195.3	26574.2	0.62522	-0.13571	UNCHANGED
A5H452	Peroxidase 70					8.96	33994.4	22115.1	8	49.84	85322	398033	332790	136450	87443	18550.3	272048	80814.4	0.131792	-1.75118	UNCHANGED
A5H8G4	Peroxidase 1					6.89	38982	10565.5	12	41.96	53823.7	119308	137220	131559	151313	33803.9	103451	105559	0.964325	0.0291026	UNCHANGED
B1P123	TRIBOA-glucoside O-methyltransferase BX7					5.31	42644.1	12382.7	11	47.15	41989.3	89785.3	82888.7	140202	136526	94728.3	71554.4	123819	0.0663845	0.791117	UNCHANGED
B4F7U0	Proteasome subunit alpha type					6.1	27601.5	3830.99	8	39.43	47576.2	48253.9	49058.8	46192.5	44490.3	40399.6	48296.3	43694.1	0.0601895	-0.144473	UNCHANGED
B4F7V1	2-dehydro-3-deoxyphosphooctonate aldolase 2					7.61	32146.2	2027.68	4	20.96	19967	24434.3	23005.3	35296.7	24927.7	26629.3	22468.9	28951.2	0.135146	0.365695	UNCHANGED
B4F848	20 kDa chaperonin chloroplastic					8.94	25811.7	1532.64	5	29.27	35794.7	43050.7	46207.7	30208.3	42635.3	17350.3	41684.3	30064.7	0.216415	-0.471436	UNCHANGED
B4F8D2	60S ribosomal protein L4-1					10.98	44621.8	3662.33	7	25.74	7484.22	8465.14	9756.1	11858	9304.85	11243.5	8568.48	10802.1	0.09198	0.334203	UNCHANGED
B4F8K1	60S ribosomal protein L7-2					10.47	28542.5	2998.81	5	22.54	49857.3	54404.7	87260.3	71358.3	39542.7	65881.7	63840.8	58927.6	0.764768	-0.115536	UNCHANGED
B4F8M8	Exoglucanase1					6.99	67369	36079.1	20	47.43	288211	512645	588249	686289	671463	404332	463035	587361	0.38805	0.343126	UNCHANGED
B4F8Q2	Uncharacterized protein					5.38	72947.7	4547.12	11	34.66	34516.3	37957.1	36647.6	34005.1	42955.4	32772.3	36373.7	36577.6	0.954537	0.00806605	UNCHANGED
B4F8V5	NADH dehydrogenase [ubiquinone] iron-sulfur protein 1 mitochondrial					6.06	81763.3	4629.37	19	41.32	42927.1	50766	49970.1	48519.1	48559.6	41987.5	47887.7	46355.4	0.66773	-0.0469188	UNCHANGED
B4F8V9	T-complex protein 1 subunit delta					6.84	58102.1	1316.82	9	25.42	38247.1	51017.2	40813.3	32003	27926.9	33890	43359.2	31273.3	0.0475989	-0.471407	UNCHANGED
B4F946	Tubulin beta chain					4.67	50800.9	48773.4	21	64.43	72409.9	88470.4	75301	108345	88562.2	91394.3	78727.1	96100.6	0.0930492	0.287686	UNCHANGED
B4F987	Putative sarcosine oxidase					5.75	44288.9	1550.12	4	18.31	17154.3	14998.7	25121	24574	23533.3	11967	19091.3	20024.8	0.863129	0.0688684	UNCHANGED
B4F9B5	Cysteine proteinase 2					7.48	39536.4	15632.8	6	27.5	114110	180419	216363	216473	273704	106411	170297	198862	0.645427	0.223714	UNCHANGED
B4F9H1	Glycosyltransferase					5.06	50534.9	697.065	3	11.34	8842.04	12023.2	8756.22	10257.6	10512	11183.8	9873.83	10651.1	0.522314	0.109325	UNCHANGED
B4F9R4	60S ribosomal protein L2					11.49	28273.4	7006.75	6	37.69	121534	146772	141436	129302	93596.3	118554	136581	113817	0.156535	-0.263034	UNCHANGED
B4FAD4	Isocitrate dehydrogenase [NAD] subunit, mitochondrial					6.55	40237.9	7516.17	8	40.82	67037	69143	62686	87443.7	82166.7	79381	66288.7	82997.1	0.00530232	0.324299	UNCHANGED
B4FAE1	Ras-related protein RABD2c					4.94	22734.5	13223.9	7	45.32	61779.9	53991.7	42513.3	66958.1	65711.4	67498	52761.6	66722.5	0.0679295	0.338684	UNCHANGED
B4FAF8	Alba DNA/RNA-binding protein					4.98	15715.7	1663.89	3	36.3	21936.6	24490.9	27673.6	24258.9	32564	12572.7	24700.4	23131.9	0.807654	-0.0946505	UNCHANGED
B4FAI3	Subtilisin-like protease SBT1.8					7.95	80100.3	326.689	2	5.87	6508	6023	9216.5	9000	10516	7283.5	7249.17	8933.17	0.284389	0.301357	UNCHANGED
B4FAL9	Fructose-bisphosphate aldolase					7.52	39046.4	123190	23	76.06	230427	489682	480562	631289	647583	478931	400223	585934	0.138315	0.549933	UNCHANGED
B4FB66	40S ribosomal protein S5-2					10.2	22310.7	7054.05	4	29.15	63403	75550.3	91025.3	108169	86615.7	103652	76659.6	99478.8	0.0919867	0.375923	UNCHANGED
B4FBC2	GDP-mannose 35-epimerase					5.97	43365.1	6244.22	12	53.16	66251.6	78468.1	58535.3	81085.4	76396.6	79643.9	67751.7	79042	0.131386	0.222362	UNCHANGED
B4FBC9	Patellin-1					4.38	68263.4	7454.8	22	51.61	110006	187913	172310	251728	220704	187165	156743	219866	0.105068	0.48822	UNCHANGED
B4FBF2	Carboxypeptidase					5.47	58152.6	3066.28	6	24.38	62112.6	74914	73009	59431.3	56443.7	52472.7	70011.9	56115.9	0.0358711	-0.31919	UNCHANGED
B4FBF6	Mitochondrial dicarboxylate/tricarboxylate transporter DTC					10.02	33432.7	6987.85	10	50.97	54743.3	50912.3	50230.2	51268.4	44241.1	44571.9	51962	46693.8	0.121351	-0.154225	UNCHANGED
B4FBH0	Peroxidase					7.87	38493.6	4842.56	11	57.91	28978.3	35291.3	69406	79053.3	52188.7	34856.7	44558.6	55366.2	0.580007	0.313304	UNCHANGED
B4FBK8	3-ketoacyl-CoA thiolase 2 peroxisomal					8.28	48529.2	2340.84	8	29.28	65299.3	51232	48109.3	50665	44493	48757.3	54880.2	47971.8	0.284344	-0.1941	UNCHANGED
B4FBM9	60S ribosomal protein L3-1					10.52	44894.3	7839.77	14	33.68	174251	201429	187840	155972	149206	175789	187840	160322	0.0697274	-0.228529	UNCHANGED
B4FBN8	Chitinase 1					4.79	31185.1	1073.46	3	15.03	16593	17998.8	19332.9	18049.7	15860.9	25744	17974.9	19884.8	0.571105	0.145685	UNCHANGED
B4FBP0	T-complex protein 1 subunit eta					7.15	60756.3	6106.11	16	44.11	53038	41884.3	39108.3	42663	45199	37292.3	44676.9	41718.1	0.575011	-0.0988549	UNCHANGED
B4FBV8	Eukaryotic translation initiation factor 3 subunit G					8.78	31833.8	671.559	2	11.85	13517	25444.5	24500.5	22356	12088.5	9738.5	21154	14727.7	0.30341	-0.522402	UNCHANGED
B4FC14	Cytochrome b-c1 complex subunit Rieske, mitochondrial					9.14	30072.2	792.611	2	10.26	14775.5	15973	23877	25047.5	24741	21018.5	18208.5	23602.3	0.160471	0.374317	UNCHANGED
B4FC92	Nuclear transport factor 2A					5.68	13679.5	6348.19	4	47.58	42652.7	66388.7	57087.7	66719.3	85460.7	37711.3	55376.3	63297.1	0.636497	0.19287	UNCHANGED
B4FCK9	60S ribosomal protein L22-2					9.95	14559.7	3819.2	4	36.92	49781.7	53797	54173.3	51435.3	38523.7	64982.3	52584	51647.1	0.909804	-0.0259362	UNCHANGED
B4FD59	Histone H4					11.88	11409.4	39891.7	8	61.17	451370	460415	505398	379014	288268	450586	472395	372623	0.11592	-0.342277	UNCHANGED
B4FDN9	V-type proton ATPase subunit D					10.25	29186.7	712.621	3	19.7	20048.5	19471.3	22784.7	24571.3	27433.5	32940.7	20768.2	28315.2	0.0470019	0.447201	UNCHANGED
B4FEE3	60S ribosomal protein L27					10.92	15807.7	1911.44	3	27.74	50155.3	59563.7	65173.3	52728	38479	65004	58297.4	52070.3	0.519487	-0.162971	UNCHANGED
B4FEJ6	Actin depolymerizing factor3					5.29	16014	33762.6	8	83.45	108637	132710	137945	153198	160211	101474	126431	138294	0.595572	0.129397	UNCHANGED
B4FF24	UDP-glucuronic acid decarboxylase 5					7.99	39497.3	41825.3	17	70.86	133151	218495	236605	340225	257001	190832	196083	262686	0.28278	0.42187	UNCHANGED
B4FFA7	Enoyl-[acyl-carrier-protein] reductase [NADH] chloroplastic					7.8	39235.8	10827.5	9	40.38	88855.9	96338.9	85266.4	64706.2	81122.4	79495.7	90153.7	75108.1	0.0709271	-0.263419	UNCHANGED
B4FFV3	Malate dehydrogenase					8.22	41845.1	1810.46	7	30.48	5276.11	6743.13	5715.22	10404.7	13093.5	5663.85	5911.49	9720.68	0.160593	0.717536	UNCHANGED
B4FFZ2	Ketol-acid reductoisomerase					6.31	63345.1	3278.45	11	37.65	82175.1	79328.1	76551	83300.7	81494.9	93034.7	79351.4	85943.4	0.169147	0.115132	UNCHANGED
B4FG22	40S ribosomal protein S25-1					10.96	12022.1	4250.24	2	22.22	27010.5	32798	81736	47681	18657.5	39109	47181.5	35149.2	0.568232	-0.424731	UNCHANGED
B4FG53	Malate dehydrogenase					7.74	41398.5	1610.87	7	40.61	6414.89	7956.01	7473.13	15003.3	18249.5	8174.46	7281.34	13809.1	0.0954676	0.923342	UNCHANGED
B4FGC8	40S ribosomal protein S12					5.19	15322.5	23048.4	4	45	171708	219299	232768	249724	244136	146867	207925	213576	0.88952	0.038684	UNCHANGED
B4FGL3	Putative ATP synthase 24 kDa subunit mitochondrial					8.46	27710.2	1129.84	3	17.28	15825	19453	23772	20559	16839.3	11928	19683.3	16442.1	0.393743	-0.259579	UNCHANGED
B4FH57	Elongation factor Tu					6.09	48688.9	5799.52	12	44.67	48072	27438.8	33190.8	24530.3	23612.9	26426.6	36233.9	24856.6	0.140552	-0.543713	UNCHANGED
B4FHG3	Peroxidase					5.59	39214	12878.9	11	58.52	131576	180088	197379	179674	193517	141856	169681	171682	0.940112	0.0169136	UNCHANGED
B4FHM1	Cytochrome c1 1 heme protein mitochondrial					5.99	33405.9	1651.48	3	21.05	12290	12952	19706.3	26403.7	23105.3	20186.7	14982.8	23231.9	0.0500964	0.632801	UNCHANGED
B4FI53	60S ribosomal protein L32					10.85	15887.7	3606.71	4	41.35	43680	73259.3	86671.7	42124	60985	44908.7	67870.3	49339.2	0.256033	-0.460046	UNCHANGED
B4FIE9	S-adenosylmethionine synthase					5.51	43228.7	96331.2	18	65.48	197205	436486	377469	491735	519783	256550	337053	422690	0.480524	0.326623	UNCHANGED
B4FIY0	Prolyl carboxypeptidase like protein					5.37	12948.2	4504.31	3	44.35	13614.1	21581.5	16106.9	13823.1	9545.21	10715.9	17100.8	11361.4	0.0986444	-0.589924	UNCHANGED
B4FK49	Nucleoside diphosphate kinase					6.37	16541	17097	5	69.13	117375	189800	209046	222524	251820	132290	172074	202212	0.544169	0.232839	UNCHANGED
B4FK72	Peroxidase					5.52	37427	3004.96	3	10.98	1992.71	2850.32	4584.24	7859.16	9069.4	2703.16	3142.42	6543.91	0.179852	1.05828	UNCHANGED
B4FK84	Glutathione S-transferase 3					5.96	23894.6	1674.03	3	20.81	27316.3	28982.7	45312.7	42746.3	32482	29603	33870.6	34943.8	0.885424	0.0450039	UNCHANGED
B4FKD5	Eukaryotic translation initiation factor 6					4.49	26970.3	7012.09	5	51.84	23149.7	40229.3	38350.3	52490.7	62353.3	37521.7	33909.8	50788.6	0.134612	0.582802	UNCHANGED
B4FKF4	Homoserine kinase					9.74	38512	1231.81	3	18.68	23199	30392.3	25167.3	29200	33667	25722	26252.9	29529.7	0.356352	0.169689	UNCHANGED
B4FKM1	Guanine nucleotide-binding protein beta subunit-like protein					6.13	36692.9	35122.7	18	76.35	205070	215745	209359	185781	192751	179081	210058	185871	0.00853102	-0.176486	UNCHANGED
B4FKW0	Thioredoxin superfamily protein					8.79	26247	1431.15	4	30.67	12505.3	25077.7	20383.3	29106.3	33104.3	44771.7	19322.1	35660.8	0.0518644	0.884085	UNCHANGED
B4FL64	Ribosomal protein L19					11.86	24171.6	9786.6	4	25.6	130601	114799	110956	103511	78717.9	111431	118785	97886.5	0.144435	-0.279174	UNCHANGED
B4FLE0	O-methyltransferase ZRP4					5.48	39928.8	1717.16	5	25.55	45288	48019.7	44666	40646.7	41501.6	54570.3	45991.2	45572.9	0.932229	-0.0131829	UNCHANGED
B4FLS8	12-oxo-phytodienoic acid reductase5					6.85	43774.6	4322.43	9	51.92	19009.3	34963	40214.7	44203	44948.7	38563	31395.7	42571.6	0.169989	0.439324	UNCHANGED
B4FMB1	DUF538 family protein					5.22	17509.8	2866.54	5	47.83	34640.7	52018.7	50901.3	54395.7	50579.7	28995	45853.6	44656.8	0.907749	-0.0381545	UNCHANGED
B4FMD3	40S ribosomal protein S23-2					10.73	15159.7	4127.87	3	33.82	81261.3	77401	75948.7	61358.7	63248.3	66971.7	78203.7	63859.6	0.00330014	-0.292334	UNCHANGED
B4FMF7	Aldose 1-epimerase					9	38685.7	1151.54	2	15.7	18273	22516.5	42585	33283	16398.5	21370	27791.5	23683.8	0.672352	-0.230741	UNCHANGED
B4FMP6	NAD(P)-linked oxidoreductase superfamily protein					5.99	35009.8	2104.37	5	24.12	29515	46745	41315.7	68544.7	67162	37714.7	39191.9	57807.1	0.17385	0.560692	UNCHANGED
B4FMX6	Thioredoxin reductase					6.19	38864.8	2200.91	4	29.19	22881.9	21014.5	22062.2	20359	20273	22075.9	21986.2	20902.6	0.246044	-0.0729153	UNCHANGED
B4FMY6	V-type proton ATPase subunit C					5.31	42821.6	4333.5	8	40.32	30992.7	45058.9	39319.3	46125.6	51847.6	48281.1	38457	48751.5	0.0799225	0.342199	UNCHANGED
B4FN21	Proteasome subunit beta					8.14	28981.8	2239.49	5	41.44	29895	49808	61192.7	69359.3	74826.3	45870.3	46965.2	63352	0.268052	0.431797	UNCHANGED
B4FN24	Peroxiredoxin-2B					4.67	17379.9	11548	5	64.81	63583.3	107812	107649	202999	200921	108545	93015	170822	0.0867952	0.876955	UNCHANGED
B4FNN8	Soluble epoxide hydrolase					4.92	35492.8	1907.51	6	26.67	15377.7	20356	16188	23996	21943.7	21254.3	17307.2	22398	0.0435961	0.371996	UNCHANGED
B4FNT1	Elongation factor 1-beta					4.19	24967	16630.5	9	48.91	87179	116576	103385	190766	187674	117274	102380	165238	0.0690259	0.690614	UNCHANGED
B4FNW1	Triose phosphate isomerase4					5.38	27253	66780.7	11	73.12	251482	356198	317884	352038	379675	333942	308521	355218	0.234098	0.203335	UNCHANGED
B4FP25	40S ribosomal protein S19-3					10.44	16312.7	9931.4	6	42.76	64296.7	76372.7	95695.3	88202.3	46128	51656	78788.2	61995.4	0.354705	-0.345818	UNCHANGED
B4FPA0	Alpha/beta-Hydrolases superfamily protein					5.26	26013.7	2699.96	6	41.25	44372.7	45317	52393.7	50313	53062.3	47216.7	47361.1	50197.3	0.404007	0.0839078	UNCHANGED
B4FPC4	Oxysterol-binding protein-related protein 3B					4.88	52627.8	2554.75	7	29.18	38349	43322	35738	35686.7	24603.7	37429.7	39136.3	32573.3	0.226093	-0.264817	UNCHANGED
B4FPT6	GTP-binding protein SAR1A					6.38	22070.5	2119.03	3	18.65	18372.8	18126.5	19959.5	22712.3	20389.1	18746.7	18819.6	20616.1	0.234886	0.131533	UNCHANGED
B4FPT7	Polyubiquitin 2					5.68	17101.7	11793.5	6	52.29	9176.53	10099	11018.7	9854.84	10605.4	11401.7	10098.1	10620.6	0.493646	0.0727861	UNCHANGED
B4FQ61	40S ribosomal protein S15a-1					10.17	14804.3	9083.68	6	63.85	110567	114792	120939	140300	120839	110193	115433	123777	0.420959	0.100698	UNCHANGED
B4FQP4	4-coumarate--CoA ligase 1					5.03	60338.4	1849.81	8	21.26	37683	49512	44380.7	59513.7	56092.3	68395.3	43858.6	61333.8	0.0252786	0.483824	UNCHANGED
B4FQW6	Glyceraldehyde-3-phosphate dehydrogenase					6.44	32096.6	102484	19	81.02	645455	800779	710974	724795	794556	669914	719069	729755	0.862051	0.021282	UNCHANGED
B4FR72	Purple acid phosphatase					6.47	55160.6	2012.49	6	27.73	21803.7	35886.3	41893.7	27877.3	26190	9582.33	33194.6	21216.6	0.224196	-0.645756	UNCHANGED
B4FR89	Phosphomannomutase					5.79	28301.1	1548.22	6	39.36	22400.3	24335.3	32868.7	38884	34313.3	25400.7	26534.8	32866	0.282318	0.308711	UNCHANGED
B4FR97	Putative cinnamyl alcohol dehydrogenase 6					5.46	38416.5	5771.22	5	39.73	98397.7	116807	103566	90249.7	69374.7	77949.7	106257	79191.3	0.0295785	-0.424145	UNCHANGED
B4FRC2	V-type proton ATPase subunit H					7.52	52068.1	2060.27	5	19.03	54504.7	50373.3	47411	38730.7	35224.3	43371	50763	39108.7	0.0204161	-0.376289	UNCHANGED
B4FRC9	Aldolase-type TIM barrel family protein					7.17	46416.9	9533.79	13	40.09	32356.7	33163.3	30776.3	37399.7	35642.2	40037.7	32098.8	37693.2	0.0184662	0.231786	UNCHANGED
B4FRG8	Mitochondrial dicarboxylate/tricarboxylate transporter DTC					10.02	33817.1	6713.87	9	47.91	55768.8	53451.9	51640.2	54785.3	48561.9	49737.4	53620.3	51028.2	0.313851	-0.0714845	UNCHANGED
B4FRJ1	Malate dehydrogenase					7.95	35811.1	17588.8	9	60.29	13311.8	26337.3	20991.4	24412.2	34599.6	20618.7	20213.5	26543.5	0.323893	0.39304	UNCHANGED
B4FRJ3	Proteasome subunit beta type					5.38	26238.7	8433.85	9	61.89	85777	101340	93048	65701	74864	98707.3	93388.3	79757.4	0.276084	-0.227623	UNCHANGED
B4FRQ7	Proteasome subunit beta type					5.9	24662.9	18610.6	8	66.97	85851.7	101016	99994	115332	103856	74370	95620.7	97852.7	0.873406	0.0332887	UNCHANGED
B4FRS1	Ras-related protein RABH1b					8.18	23057.3	5848.3	7	40.87	83607.1	60636.4	55269.6	52181.2	43516.6	50403.8	66504.4	48700.5	0.121547	-0.449512	UNCHANGED
B4FRS8	Germin-like protein subfamily T member 1					5.87	23900.4	12041.6	5	26.67	78353	224782	190472	254582	311809	171523	164536	245971	0.24697	0.580089	UNCHANGED
B4FRU4	26S proteasome non-ATPase regulatory subunit 4-like protein					4.26	42273	2350	4	22.5	56970.3	54981.3	50296	47053.3	49895	51352.3	54082.6	49433.6	0.118668	-0.129673	UNCHANGED
B4FS03	Adenine phosphoribosyltransferase 1 chloroplastic					4.94	19519.7	17394.6	8	63.89	45282	58688.7	42893	62722.3	58589.7	61921.7	48954.6	61077.9	0.0752989	0.319207	UNCHANGED
B4FS42	Aquaporin PIP2-6					8.39	30362	4991.17	3	14.58	36801.7	31426.7	19827.7	15819	14743.5	19117	29352	16559.8	0.0689289	-0.825771	UNCHANGED
B4FS65	Cysteine proteinases superfamily protein					6.34	40526.1	691.784	2	14.71	19549	30368	32794	19981.5	26606	14239	27570.3	20275.5	0.249326	-0.443379	UNCHANGED
B4FS90	Cysteine protease 1					5.33	51425.2	2916.42	3	13.83	50207	72538.3	75530.7	44601.7	57101.7	11404	66092	37702.4	0.146852	-0.809818	UNCHANGED
B4FSF1	26S protease regulatory subunit 8 homolog B					9.24	47315	2414.5	6	24.64	15668.6	18903	25413.3	24909.8	17541.9	27306.7	19995	23252.8	0.471748	0.217765	UNCHANGED
B4FSN1	Thiolase1					6.25	41578.6	2983.47	8	38.65	30509.3	33453.7	24837.3	28578	27058.6	34186.4	29600.1	29941	0.923401	0.0165197	UNCHANGED
B4FSZ7	Putative mitochondrial-processing peptidase subunit alpha-2 chloroplastic/mitochondrial					6.18	54379.6	9135.22	15	55.25	111183	131098	122742	107190	124330	133018	121675	121513	0.987249	-0.00192343	UNCHANGED
B4FTA4	Uricase					8.72	34608.5	729.973	2	11.73	22102.5	28726.5	33126.5	30635.5	33711.5	21356	27985.2	28567.7	0.911187	0.0297209	UNCHANGED
B4FTJ0	Triosephosphate isomerase					6.13	32706.1	11740.4	14	57.24	93609.1	90195.7	78446.7	99375.3	106047	99417.5	87417.1	101613	0.0496183	0.217103	UNCHANGED
B4FTJ7	Putative sarcosine oxidase					5.86	43510.4	900.009	3	17.31	14832.3	20726.5	21051.9	26826.8	12836.9	26943.8	18870.2	22202.5	0.549195	0.23461	UNCHANGED
B4FTU3	Plastid phosphate/phosphoenolpyruvate translocator2					10.31	42999.8	2624.44	3	11.34	66714.3	68529.7	54744.3	49242.3	34518.7	60228	63329.4	47996.3	0.149615	-0.399952	UNCHANGED
B4FTV9	26S protease regulatory subunit S10B					7.26	44799.5	2564.36	9	41.75	17502.2	21444.3	25614.3	33536.7	24605.4	29872.3	21520.3	29338.1	0.0888314	0.44708	UNCHANGED
B4FUH2	Aspartate aminotransferase					8.5	50410.7	19328.9	17	45.75	114217	159157	135420	162865	180581	187362	136265	176936	0.0523958	0.376816	UNCHANGED
B4FUK7	Hydroxyproline-rich glycoprotein family protein					6.73	38337.7	12844.3	13	61.42	89344	152669	146915	225855	135615	162974	129643	174815	0.248842	0.431286	UNCHANGED
B4FUW2	Ribosomal protein L15					12.04	24472.4	3552.83	2	10.29	162707	138355	131439	110086	69933.5	117502	144167	99173.5	0.0624581	-0.539714	UNCHANGED
B4FVB1	Actin-7					5.08	41955	63219	17	48.54	157273	254034	224534	264104	261073	275918	211947	267032	0.130206	0.333307	UNCHANGED
B4FVD5	V-type proton ATPase subunit E3					6.55	26743.6	1406.76	2	9.13	42952.5	46866.5	64281.5	57738	46646.5	58960	51366.8	54448.2	0.707216	0.0840463	UNCHANGED
B4FVJ0	60S ribosomal protein L4-1					10.94	44525.7	12066.8	11	38.12	49466.3	48751.9	63092	45103.8	33536.6	49694.2	53770.1	42778.2	0.176172	-0.329927	UNCHANGED
B4FVS0	Serine/threonine-protein phosphatase					4.91	35310.8	520.462	2	8.58	9655.5	8273.5	7367	11713	10567	8699	8432	10326.3	0.160713	0.292381	UNCHANGED
B4FVW9	Histone H2B					10.49	15182.9	20249.9	4	30.66	233075	277480	436176	303243	147656	234643	315577	228514	0.31771	-0.465713	UNCHANGED
B4FW68	Phenylalanine ammonia-lyase					6.1	78061.9	5515.19	10	24.51	23368.5	27938.3	41195.7	35531.1	36236.8	40825.5	30834.1	37531.1	0.297619	0.283559	UNCHANGED
B4FWI0	60S acidic ribosomal protein P0					5.08	34614.8	20011.7	10	47.96	314932	311399	307386	284000	256093	327709	311239	289267	0.353562	-0.105619	UNCHANGED
B4FWQ4	Carboxypeptidase					5.64	52311.9	1046.27	2	6.26	27544	17620.5	27150.3	23104.3	20102.3	11251	24104.9	18152.6	0.284004	-0.409156	UNCHANGED
B4FWR7	60S ribosomal protein L13					11.29	23994.2	4867.31	6	40.38	100291	86481.9	95910.2	73521.1	57830	90305.9	94227.6	73885.7	0.11749	-0.350856	UNCHANGED
B4FWU6	Glutathione reductase cytosolic					5.96	53521	20529.1	15	54.14	171645	218603	204128	235226	239502	214297	198125	229675	0.118536	0.213183	UNCHANGED
B4FWX5	Dihydroxy-acid dehydratase chloroplastic					6.29	63952.3	6693.4	9	34.86	61920	77420.3	69194.3	67604.7	74135	89160	69511.6	76966.6	0.393068	0.146979	UNCHANGED
B4FX25	Putative UDP-arabinopyranose mutase 5					5.98	39226.9	4845.29	12	51	50468.7	48819.7	47158.3	60945	56374.3	77678	48815.6	64999.1	0.0687623	0.413079	UNCHANGED
B4FX42	Glycolipid transfer protein 1					6.6	22772.1	494.487	2	12.38	16709	21035	19061	27031.5	28268.5	19524.5	18935	24941.5	0.116226	0.397493	UNCHANGED
B4FY73	Germin-like protein subfamily 2 member 1					6.68	22992.2	22676.1	6	34.86	186512	384137	367685	438291	446401	348574	312778	411089	0.236437	0.39431	UNCHANGED
B4FY74	Alpha/beta-Hydrolases superfamily protein					6.33	28941.8	15646.3	6	52.65	80225.3	133635	198727	97367	79332.7	35199	137529	70632.9	0.160798	-0.961327	UNCHANGED
B4FY83	Peroxidase					5.15	38222.8	2298.9	4	13.2	7170.58	15860.9	20046.2	19472.3	20722.8	4580.92	14359.2	14925.4	0.934005	0.0557878	UNCHANGED
B4FZU8	Malate dehydrogenase					8.23	35513.8	19505.6	12	61.18	72490	136439	119004	133118	167063	113333	109311	137838	0.31253	0.334534	UNCHANGED
B4FZU9	Dihydropyrimidine dehydrogenase (NADP(+)) chloroplastic					6.03	46072.7	2477.43	4	14.7	31342	38076	34119.3	42391.3	48629.7	39537.7	34512.4	43519.6	0.0533862	0.334547	UNCHANGED
B4FZW5	Malate dehydrogenase					8.47	38265.2	723.025	4	24.44	6803.67	11452	10313.7	14057	12516	14332.7	9523.11	13635.2	0.0526864	0.517833	UNCHANGED
B4FZZ2	Peptidyl-prolyl cis-trans isomerase					8.96	18590.1	46259.4	7	73.84	327290	568099	684824	410620	355335	269865	526738	345273	0.183404	-0.609347	UNCHANGED
B4G019	Hydroxyproline-rich glycoprotein family protein					5.96	33586.4	1007.82	4	21.82	41391.3	46410	48775	52010.3	40405.7	41921.3	45525.4	44779.1	0.86892	-0.0238472	UNCHANGED
B4G029	HXXXD-type acyl-transferase family protein					7.24	47604.4	2783.13	9	35.4	61267	69372.3	67051.3	52889.7	49607	61789	65896.9	54761.9	0.0632299	-0.267038	UNCHANGED
B4G058	4-coumarate--CoA ligase-like 5					9.25	59671.1	615.156	3	13.97	29036	15431.5	23939	26713.3	22436.5	38343	22802.2	29164.3	0.362224	0.355031	UNCHANGED
B4G072	DIMBOA UDP-glucosyltransferase BX9					4.98	50359.5	53825.9	17	53.03	519218	562998	459465	513517	539249	668628	513894	573798	0.349569	0.159074	UNCHANGED
B4G0F3	Probable bifunctional methylthioribulose-1-phosphate dehydratase/enolase-phosphatase E1					5.75	57711.7	1680.05	9	32.69	36300.7	52511.3	47872.3	41252	44979.7	47763.3	45561.4	44665	0.870913	-0.0286687	UNCHANGED
B4G0K4	Phosphoglycerate kinase					5.52	42496.3	37178.6	17	65.17	342088	378797	342207	494131	491472	430846	354364	472149	0.00800763	0.414012	UNCHANGED
B4G0R0	60S ribosomal protein L33-B					10.87	12911	8215.61	2	25	43334	56393.5	75560.5	77516.5	50596.5	103841	58429.3	77318	0.353119	0.404111	UNCHANGED
B4G0U5	Pectin lyase-like superfamily protein					6.32	52371.9	1271.6	6	26.75	22671.7	35184.3	42341.7	33877	24277.3	9834.67	33399.2	22663	0.301035	-0.559476	UNCHANGED
B4G0Z5	60S ribosomal protein L27a-3					11.13	16109	2705.31	3	43.45	57996.3	64901.3	50995	40623.3	30833.7	52405.7	57964.2	41287.6	0.0877839	-0.489456	UNCHANGED
B4G119	ADPATP carrier protein 1 mitochondrial					10.19	40049.7	2359.26	3	16.67	19213.3	24600	22444.4	34118.7	36100.4	25625.5	22085.9	31948.2	0.0508673	0.532607	UNCHANGED
B4G1C1	Putative desiccation-related protein LEA14					5.17	18155.7	2512.31	3	28.92	32662	47577.3	42096.7	59210	71364	51402.7	40778.7	60658.9	0.0519883	0.572904	UNCHANGED
B4G1M9	Serine/threonine-protein phosphatase					5	35833.2	4663.8	6	39.41	38324.1	66148.6	73044.3	31128.8	36049.3	35024.8	59172.3	34067.6	0.0791756	-0.796522	UNCHANGED
B4G1P1	Glutamine synthetase					5.18	39580.4	64204.9	13	58.99	270413	361546	337622	291320	233994	238588	323194	254634	0.105554	-0.343973	UNCHANGED
B4G1P4	GTP-binding nuclear protein					6.73	25402.9	34002.7	8	62.44	147239	223619	212402	273175	245011	152241	194420	223475	0.541691	0.200941	UNCHANGED
B4G1R5	O-methyltransferase ZRP4					5.09	39801.6	1044.07	6	25.21	47468.7	38504.7	25301.7	19465.7	15551	21770.3	37091.7	18929	0.0532441	-0.970497	UNCHANGED
B4G1Y5	NAD(P)-binding Rossmann-fold superfamily protein					7.6	36774.2	2916	6	24.4	23098	36031	37598.3	46680	57781.3	42181.3	32242.4	48880.9	0.0633594	0.600309	UNCHANGED
B4G233	Dirigent protein					5.83	18316.7	4917.2	5	31.25	37498.6	44670.7	51160	44231.3	39242.3	30640.3	44443.1	38038	0.316259	-0.224517	UNCHANGED
B5AK47	Dhurrinase-like B-glucosidase					7.95	64616.8	4827.97	9	31.92	19212.3	20862.6	19421.5	16440.7	20884.1	11610.4	19832.2	16311.8	0.266377	-0.281929	UNCHANGED
B6SI11	Actin-2					5.16	41907.9	99257.1	22	78.25	135416	248152	212878	245625	255235	243669	198815	248176	0.214474	0.319936	UNCHANGED
B6SIR7	Uncharacterized protein					8.1	18235.7	3188	4	43.71	12256.3	25007	47015.3	34553.3	21799.3	18388.5	28092.9	24913.7	0.792065	-0.173264	UNCHANGED
B6SIU4	Peroxidase					8.44	37061.7	3727.66	6	35.26	25578.3	41727.7	56867	25439.3	20270.7	15163	41391	20291	0.0907049	-1.02848	UNCHANGED
B6SJ08	60S ribosomal protein L18-3					11.9	21156.9	1247.06	2	14.97	45706.5	47696.5	48204.5	45899	33285	54758.5	47202.5	44647.5	0.70481	-0.0802839	UNCHANGED
B6SJ21	Guanine nucleotide-binding protein beta subunit-like protein					6.13	36692.9	37020.9	16	76.05	209657	245790	238563	293623	304022	291285	231337	296310	0.00516555	0.357112	UNCHANGED
B6SLK4	Elongation factor 1-beta 2					4.35	23464.4	8902.72	5	28.77	49607	68111	72961.3	92452	113451	43782.3	63559.8	83228.6	0.418458	0.388965	UNCHANGED
B6SLS0	ATP-dependent RNA helicase DBP5					5.24	56250	916.404	2	6.94	11417	15265.5	13827.5	19722	28809	11629.5	13503.3	20053.5	0.267363	0.570538	UNCHANGED
B6SNQ7	40S ribosomal protein S16-3					11.06	17006	8328.93	3	36.91	49080	49821.7	59877.3	69737.7	49099	60605.3	52926.3	59814	0.375424	0.176497	UNCHANGED
B6SQM6	Pathogenesis-related protein 10					4.94	17140.6	1345.74	2	27.33	30669.5	22489.5	25873.5	27630	26390.5	21032	26344.2	25017.5	0.692501	-0.0745459	UNCHANGED
B6SRI4	14-3-3-like protein GF14 nu					4.62	29061.8	37438.1	10	46.48	22351.4	27985.5	31162.3	41578.2	44907.4	27223.7	27166.4	37903.1	0.148358	0.480494	UNCHANGED
B6SSB6	Eukaryotic translation initiation factor 3 subunit I					6	36373.8	2160.73	5	25.77	24093.3	34495	36975	40575	42926.7	24453.3	31854.4	35985	0.587871	0.175901	UNCHANGED
B6STA5	Glycine-rich RNA-binding protein 2					6.13	15484.4	10442.2	4	47.74	60427	79958.3	159148	51886	53403.7	26282.3	99844.3	43857.3	0.149544	-1.18686	UNCHANGED
B6SUI6	PTI1-like tyrosine-protein kinase 3					8.01	39207.7	777.926	4	16.57	22352.8	23327.5	18819.8	20380.6	18342.9	24334.2	21500	21019.2	0.839776	-0.032628	UNCHANGED
B6SXW8	RuBisCO large subunit-binding protein subunit alpha					5.01	61456.3	3922.49	12	42.47	69239.7	71628.7	54631.7	69031.7	82388	70230.3	65166.7	73883.3	0.269956	0.181115	UNCHANGED
B6SYF5	Peptidylprolyl isomerase					7.08	15958.3	2357.63	4	36.49	63249.3	50107.3	28704	32785	21664	7132.5	47353.6	20527.2	0.0986035	-1.20594	UNCHANGED
B6SZ83	Actin-7					5.01	41918.8	59430.5	18	69.15	127178	176577	155850	194680	195188	204477	153202	198115	0.0376089	0.370906	UNCHANGED
B6T1D8	60S ribosomal protein L18a					10.9	21587.2	1730.8	5	32.02	32859.9	43637	51087.5	47893.7	24907.6	36321.8	42528.1	36374.4	0.508537	-0.225496	UNCHANGED
B6T2A5	40S ribosomal protein S11					11.02	17917.9	2392.03	5	32.08	52924.7	70791	80557	84791.7	68140	66976.7	68090.9	73302.8	0.627353	0.106406	UNCHANGED
B6T329	Endonuclease 2					5.35	32804.6	11439	5	39.52	142786	162865	178052	143066	119448	90043	161235	117519	0.0766135	-0.456268	UNCHANGED
B6T3V1	Peroxidase					8.13	36258.1	7280.25	7	33.33	30858	68311.3	214763	127603	45329	19699	104644	64210.3	0.566851	-0.704615	UNCHANGED
B6T484	Mitogen-activated protein kinase					6.06	42675.5	670.957	2	7.8	21545.5	25897	25889	26141	25384	25868	24443.8	25797.7	0.40801	0.07777	UNCHANGED
B6T4R2	Flavoprotein wrbA					5.93	22511.7	3412.81	5	34.91	7724.77	18606.7	13484.5	17407.7	22463.7	32507.7	13272	24126.3	0.116644	0.862223	UNCHANGED
B6T4R3	UTP--glucose-1-phosphate uridylyltransferase					5.2	52258.9	78133.1	24	68.71	82899.5	117464	97265.1	98259.5	101120	94978	99209.4	98119.1	0.919867	-0.0159437	UNCHANGED
B6T4U8	Calmodulin					4.58	16555.8	1416.37	4	31.76	10774.5	14549.3	15135	23256.7	22121	8987.33	13486.3	18121.7	0.386947	0.426223	UNCHANGED
B6T5F2	60S ribosomal protein L13					11.15	23951	4725.41	6	41.83	24147.1	21065.8	24833.1	31128.3	24378.3	30574.4	23348.7	28693.7	0.0949697	0.297391	UNCHANGED
B6T6G1	60S ribosomal protein L12					9.5	17815.6	16805.1	7	52.41	153508	158550	146351	142825	122193	87197.5	152803	117405	0.100186	-0.380175	UNCHANGED
B6T6V5	Ubiquitin carboxyl-terminal hydrolase 6					5.67	54012	450.992	3	10.88	6780	10846.3	10014.3	14399	14796.7	9717	9213.56	12970.9	0.140614	0.493447	UNCHANGED
B6T7B2	40S ribosomal protein S9-2					10.71	22489	3081.01	6	36.6	56702	50326.7	60325.3	50613.7	31614.2	57709.3	55784.7	46645.7	0.333698	-0.258123	UNCHANGED
B6T7H0	Glutathione S-transferase 6					7.38	25957.4	1559.31	3	21.24	17269	28398	47616.7	54723.3	29165	32646.3	31094.6	38844.9	0.551715	0.321063	UNCHANGED
B6T856	L-lactate dehydrogenase					6.57	38510.9	3095.08	8	34.93	50938.3	46978.7	45424	31870	38732.7	43915.7	47780.3	38172.8	0.0673446	-0.323873	UNCHANGED
B6T8I3	Dirigent protein					5.82	17614.8	7700.06	4	36.26	104000	125334	156941	157678	146121	103146	128758	135648	0.775884	0.0752024	UNCHANGED
B6T8Q5	T-complex protein 1 subunit zeta					6.22	59600.4	1499.57	9	29.72	38490	42252.3	37644	43766.7	41690	50532.3	39462.1	45329.7	0.124144	0.199987	UNCHANGED
B6T9P0	UDP-glucose 6-dehydrogenase					5.61	53529.1	21453.2	21	68.33	244042	266195	281152	355375	307864	335064	263797	332768	0.016886	0.335089	UNCHANGED
B6TAJ3	Proteasome subunit alpha type					5.01	30301	4999.37	10	52.19	58604.7	82977	77935.7	90546.7	97122.3	92332.7	73172.4	93333.9	0.058541	0.351101	UNCHANGED
B6TBW4	ERBB-3 BINDING PROTEIN 1					6.61	43630.8	1070.12	5	27.16	34509.7	39036	49242.3	39182.7	32046.7	52223.3	40929.3	41150.9	0.977366	0.00778843	UNCHANGED
B6TCC9	Dolichyl-diphosphooligosaccharide--protein glycosyltransferase subunit 1					7.96	54236.4	676.54	2	7.48	22004	26393.5	24878.5	19576	20385.5	24085.5	24425.3	21349	0.179476	-0.19421	UNCHANGED
B6TCE9	Peptidyl-prolyl cis-trans isomerase					9.58	26388.9	1659.11	3	17.74	9576.4	22648.1	24599.7	10554	11984.7	7714.04	18941.4	10084.2	0.143735	-0.909443	UNCHANGED
B6TD54	ATP-citrate synthase					5.42	46978	4132.4	9	34.83	60243.5	94083.7	83594.3	90274.7	103249	130372	79307.2	107965	0.137744	0.445043	UNCHANGED
B6TFG5	Dihydrolipoyllysine-residue succinyltransferase component of 2-oxoglutarate dehydrogenase complex					8.35	48848.9	2570.43	7	32.29	40451.3	55251	53163.7	66022	81448.7	50620.7	49622	66030.4	0.177167	0.412151	UNCHANGED
B6TFN1	Minor allergen Alt a 7					6.24	21670	20261.8	8	60.1	42074.2	64562.7	62466	93317.7	86614.3	66781.7	56367.6	82237.9	0.0732878	0.544936	UNCHANGED
B6TGG7	3-oxoacyl-[acyl-carrier-protein] synthase					7.52	49378.2	13740.1	10	49.46	39648.6	33610.5	33995.5	37391.6	33010.3	38382.2	35751.5	36261.4	0.851615	0.0204302	UNCHANGED
B6TH57	Succinate--CoA ligase [ADP-forming] subunit alpha, mitochondrial					8.01	34550.6	19195.4	10	52.57	120795	126337	117285	124336	144608	114487	121473	127810	0.530884	0.0733753	UNCHANGED
B6TH64	40S ribosomal protein S9-2					10.66	22574.1	1787.55	4	18.13	28340.3	29049.1	32505.9	30348.5	23424.1	36209.7	29965.1	29994.1	0.994445	0.0013946	UNCHANGED
B6THU9	Peroxidase					7.55	35836.8	43132.9	13	59.45	555338	740230	811966	628799	535958	425223	702512	529993	0.148239	-0.406548	UNCHANGED
B6TIC7	Cysteine protease5					4.91	41687.1	2414.91	4	33.69	33896.7	49572.3	62471.3	50204.3	56028	21046	48646.8	42426.1	0.67145	-0.197392	UNCHANGED
B6TIJ2	Acetylornithine deacetylase					5.33	49521.3	526.93	2	7.83	18417	16658.5	18253.5	18642.5	24605.5	21244	17776.3	21497.3	0.109656	0.2742	UNCHANGED
B6TKK2	Gibberellin receptor GID1L2					5.72	38578.8	700.72	3	22.97	15212	20855	20970	16578.3	18057.3	11529.3	19012.3	15388.3	0.25676	-0.305099	UNCHANGED
B6TKY3	T-complex protein 1 subunit alpha					5.69	59423.4	1499.33	11	31.19	103232	121605	143261	115753	109940	87728.7	122699	104474	0.273734	-0.231982	UNCHANGED
B6TL20	Glutathione S-transferase GSTU6					5.72	25617.5	1556.38	4	18.97	31434.3	36260.7	34930	41939.3	45197.3	37801	34208.3	41645.9	0.0448414	0.283826	UNCHANGED
B6TLN5	Guanosine nucleotide diphosphate dissociation inhibitor					5.24	50666.4	979.121	2	6.94	10484.2	11802	9127.49	10506.3	10112.9	8947.93	10471.2	9855.7	0.532796	-0.0873997	UNCHANGED
B6TLW3	Fiber protein Fb19					6.55	18326.9	6878.4	5	59.06	52483.3	70788.7	90040.7	105937	108480	52178.7	71104.2	88865.3	0.451677	0.321685	UNCHANGED
B6TM55	APx1-Cytosolic Ascorbate Peroxidase					5.46	27479.1	102752	13	66.8	202125	294855	375096	581303	535232	375026	290692	497187	0.0613195	0.774297	UNCHANGED
B6TNR8	40S ribosomal protein S2					10.55	30585.3	4172.68	6	32.97	77662.7	99269	144731	107446	63759.7	113434	107221	94879.7	0.650147	-0.176415	UNCHANGED
B6TPA4	Carnitine racemase/ catalytic					8.59	25885.9	1744.24	5	31.4	24999	33468	29501.7	35045	33562.7	30206.7	29322.9	32938.1	0.271165	0.167731	UNCHANGED
B6TQ06	Aminomethyltransferase					8.16	44433.8	973.731	4	24.94	21548.7	28521.3	22040	31912	21645.3	24496	24036.7	26017.8	0.629324	0.114261	UNCHANGED
B6TQC0	3-N-debenzoyl-2-deoxytaxol N-benzoyltransferase					4.96	46612.9	3517.09	12	41.59	77735.7	81010	78229	75627.3	80036.7	78686.7	78991.6	78116.9	0.625186	-0.0160639	UNCHANGED
B6TQW0	Carboxypeptidase					6.17	53057.5	1959.08	3	10.76	35904.7	50754.3	59748	42127.3	39047.7	23788	48802.3	34987.7	0.198415	-0.480104	UNCHANGED
B6TS22	O-methyltransferase ZRP4					5.42	39582.7	18199.7	17	67.8	521885	620761	528824	380586	378566	462390	557156	407180	0.0236489	-0.452414	UNCHANGED
B6TV55	Stem 28 kDa glycoprotein					9.37	32204	1496.65	3	17.75	40942	32932.7	55946.7	39601.7	41098	26330.5	43273.8	35676.7	0.407531	-0.27851	UNCHANGED
B6TWN7	Elongation factor 1-alpha					9.4	49625.3	45786.3	10	29.53	64005.4	75705.9	78844.5	76202.9	66296.3	81754.6	72852	74751.3	0.78107	0.0371305	UNCHANGED
B6TXM6	10-deacetylbaccatin III 10-O-acetyltransferase					4.85	45940.5	2900.53	9	31.07	37051.3	38847.3	38262.3	39376.7	62861.3	52181.7	38053.7	51473.2	0.120062	0.435787	UNCHANGED
B6TXX0	Ribose-phosphate pyrophosphokinase 4					6.65	36536	941.749	4	20.31	31028.3	37876.3	28537	20156.3	24512	24967	32480.6	23211.8	0.0436898	-0.484719	UNCHANGED
B6U0C2	Phenazine biosynthesis PhzC/PhzF protein					5.16	31891.3	11503.6	11	54.05	101687	107275	86283.7	105276	100641	121624	98415.2	109180	0.29484	0.14976	UNCHANGED
B6U0S1	Elongation factor 2					5.94	94949.2	64182.4	33	55.16	353458	459619	417675	431002	395175	481304	410251	435827	0.554607	0.0872503	UNCHANGED
B6U237	Heat shock 70 kDa protein 14					5.11	94367.6	9151.81	12	24.65	42548.4	47028.3	49970.7	45708.4	44085.4	45127.5	46515.8	44973.8	0.523689	-0.0486363	UNCHANGED
B6U242	OTU-like cysteine protease family protein					4.71	23529.2	685.935	2	12.02	8754	12137	11196	17679	13960	9421	10695.7	13686.7	0.312761	0.355745	UNCHANGED
B6U284	14-3-3-like protein					4.59	28978.6	38348.1	11	56.64	94959.2	119828	122997	154552	168141	105825	112595	142839	0.221283	0.343253	UNCHANGED
B6U5L3	UDP-glucose 6-dehydrogenase					6.02	53329.8	7969.47	9	37.63	184749	178237	170617	172059	146031	204058	177868	174049	0.835843	-0.0313086	UNCHANGED
B6U666	Fructokinase-1					4.94	34775	12958.6	14	50.15	34794.7	50387	44293	48734.6	52622.2	55401.4	43158.2	52252.7	0.138928	0.275871	UNCHANGED
B6U7Y1	Activator of 90 kDa heat shock protein ATPase					5.15	38714.8	759.198	3	17.24	17950	22601.3	23748.3	27446.7	25684	14670.7	21433.2	22600.4	0.802725	0.0765024	UNCHANGED
B6U9S6	APx1-Cytosolic Ascorbate Peroxidase					5.57	27485.1	97854.1	13	66.8	214804	313351	398625	383103	352740	247158	308927	327667	0.794215	0.0849653	UNCHANGED
B6UCV5	Shikimate biosynthesis protein aroDE					5.34	55454.9	6227.22	12	42.63	56288.7	62621.7	54829	63278	60233.7	85076.3	57913.1	69529.3	0.228631	0.263732	UNCHANGED
B6UFZ3	Proteasome subunit alpha type					4.36	8334.39	8763.98	2	50.68	17813.8	36786.4	45490.5	60634.7	78467.7	26190.8	33363.6	55097.7	0.279336	0.723719	UNCHANGED
B6UHI4	Vacuolar ATP synthase subunit B isoform 1					4.89	54202.7	41583.4	22	71.25	217142	266937	275339	272749	295185	264001	253140	277312	0.3016	0.131575	UNCHANGED
B6UHJ4	Elongation factor 1-alpha					9.39	49647.3	57775.8	18	59.73	311503	403717	425168	313574	272979	333280	380129	306611	0.133439	-0.310079	UNCHANGED
B6UHS0	Succinate dehydrogenase12					7.97	24552	6731.16	6	41.41	25950.3	33672.7	29583	36150	36524.3	25810.7	29735.3	32828.3	0.498394	0.142763	UNCHANGED
B6UHU1	Catalase					7	57269.7	1172.14	6	22.15	32653.4	51838	63943.4	60125.5	48836.6	67856.4	49478.3	58939.5	0.424636	0.25244	UNCHANGED
B6UIE1	Bifunctional dTDP-4-dehydrorhamnose 35-epimerase/dTDP-4-dehydrorhamnose reductase					6.51	34184.9	1653.24	2	11.4	14024	16748	15575.5	18192.5	20145	15239.5	15449.2	17859	0.213271	0.209122	UNCHANGED
B7ZY87	Calcium-dependent lipid-binding (CaLB domain) family protein					4.94	33270.6	1412.16	3	16.36	6613.67	7279.59	16009.7	41036.1	44467.2	15801.3	9967.64	33768.2	0.0669757	1.76034	UNCHANGED
B7ZY93	Thioredoxin reductase					5.61	35148.6	4019.02	7	46.83	60534.7	49695.8	52121.1	43730.3	55777	46273.5	54117.2	48593.6	0.324567	-0.155322	UNCHANGED
B7ZYR6	Pyrophosphate--fructose 6-phosphate 1-phosphotransferase subunit alpha					6.82	67966.9	2769.92	11	36.89	27419.7	31630.7	26675.3	36534	39357.3	33363.3	28575.2	36418.2	0.0277301	0.349896	UNCHANGED
B7ZYZ3	NADH dehydrogenase [ubiquinone] flavoprotein 1, mitochondrial					7.74	56051.7	1311.69	8	25.2	11975.8	14607.4	14410.6	17315.2	11241.5	14990.6	13664.6	14515.8	0.686685	0.0871773	UNCHANGED
B7ZZ56	Glycosyltransferase					5.48	52581.5	1360.35	9	30.42	51245	39787.7	29367	27905.9	25243.4	27822.3	40133.2	26990.5	0.108381	-0.572343	UNCHANGED
B7ZZP2	GTP-binding protein SAR1A					7.47	22097.5	2244.8	3	29.53	14237.5	14637.9	16762.2	15421.7	13257.5	12233.3	15212.5	13637.5	0.267427	-0.15768	UNCHANGED
B8A021	Phospholipase D					5	85416.2	2819.05	18	39.17	38766.1	55268.2	44977.5	48296.8	46104.4	60794.5	46337.3	51731.9	0.462117	0.158881	UNCHANGED
B8A095	OSJNBb0026E15.9-like protein					4.79	41052.8	2802.69	9	48.92	20258.3	81398.7	36859.7	72113	31620.7	67600.7	46172.2	57111.4	0.649453	0.306755	UNCHANGED
B8A0Q3	Carboxypeptidase					5.52	57355.2	911.82	3	11.24	26702.6	30982.1	32992.5	80131.2	43949.2	29700.7	30225.7	51260.4	0.236661	0.762067	UNCHANGED
B8A1G8	Ras-related protein RABG3f					5.4	23347.1	3589.05	9	57.77	65871.3	66676.7	60895	54231.7	60666.7	57576	64481	57491.4	0.0543197	-0.165527	UNCHANGED
B8A1R8	5-methyltetrahydropteroyltriglutamate--homocysteine methyltransferase 1					5.76	84960.9	52481.3	31	60.13	315959	301740	318025	326036	299205	388009	311908	337750	0.389364	0.114834	UNCHANGED
B8A372	Succinate dehydrogenase [ubiquinone] flavoprotein subunit, mitochondrial					6.22	68681.4	4072.05	12	40.06	50295.7	57683.3	58240.7	70530.3	61195.3	49074.7	55406.6	60266.8	0.50945	0.121306	UNCHANGED
B8A3K1	Glutathione S-transferase family protein					7.69	41491.9	930.896	3	11.92	11177	14265.7	15125.7	11727	13360.3	17222	13522.8	14103.1	0.788434	0.0606219	UNCHANGED
C0HFM6	Chaperonin CPN60-like 2 mitochondrial					6.33	61549.8	2043.69	6	23.45	11811.9	15551	12253.3	17277.3	16392.7	9044.82	13205.4	14238.3	0.736568	0.108646	UNCHANGED
C0HGT5	T-complex protein 1 subunit delta					6.85	58132.2	1763.8	9	25.42	16460.3	21956.1	17564.7	26046	22398.1	25788.4	18660.4	24744.2	0.0411826	0.407112	UNCHANGED
C0HGV5	Enolase2					5.47	48399.8	69062.2	20	76.91	245687	348332	284056	350772	377281	360752	292692	362935	0.0856005	0.310328	UNCHANGED
C0HHA6	Peroxidase					6.33	38847.9	22190.4	12	58.91	133802	137095	258407	281703	213334	131986	176435	209008	0.61382	0.244421	UNCHANGED
C0HHC4	Nucleoside diphosphate kinase					7.75	16830.4	1730.94	3	26.85	13169.3	19504.7	31308	35921.3	29507.7	8681	21327.3	24703.3	0.747596	0.212002	UNCHANGED
C0HI51	Zn-dependent exopeptidase superfamily protein					6.24	52712.8	715.42	4	15.16	30187.3	40370.3	31463.3	22059.7	31831	45428.3	34007	33106.3	0.910142	-0.0387245	UNCHANGED
C0HI97	ATP synthase3					5.67	21298.6	983.405	3	39.41	13701	25115	21177.3	27427	39658.3	16025.7	19997.8	27703.7	0.367981	0.470237	UNCHANGED
C0P3B4	Pentatricopeptide repeat-containing protein					5.73	26577.5	1012.98	3	18.7	9439	13472	12804.3	11769.3	11863.7	10009	11905.1	11214	0.644236	-0.0862801	UNCHANGED
C0P429	UTP--glucose-1-phosphate uridylyltransferase					5.64	51473.1	24416.7	15	53.75	21984.6	26515.7	19931.7	31599.3	30543.6	25454.5	22810.7	29199.1	0.0783961	0.356215	UNCHANGED
C0P455	60S ribosomal protein L4-1					11.08	44406.7	13924.3	8	35.24	97541.3	115605	140062	117843	92798.6	128500	117736	113047	0.787142	-0.0586334	UNCHANGED
C0P4G2	Allene oxide synthase1					6.58	53262.9	13761.6	18	51.66	162884	192121	165126	247595	225827	254449	173377	242624	0.0055841	0.484809	UNCHANGED
C0P4M0	Monodehydroascorbate reductase 1 peroxisomal					5.47	46584.9	8221.29	18	66.97	98092.3	102698	101214	140725	128695	156447	100668	141956	0.00714657	0.495831	UNCHANGED
C0P4S1	Peroxidase					6.18	38597.6	19943.3	13	62.36	133759	183101	251311	256296	219412	106751	189390	194153	0.936796	0.0358313	UNCHANGED
C0P4T2	Patellin-1					4.46	62405.6	8144.01	18	43.43	81756.4	156454	152020	221691	229283	141427	130077	197467	0.143343	0.602248	UNCHANGED
C0P4T5	Aspartate--tRNA ligase 2 cytoplasmic					5.99	61366.7	3794.98	14	39.56	56028.4	58372.5	53737.5	53198.8	47396.1	57527.9	56046.2	52707.6	0.359135	-0.0886057	UNCHANGED
C0P530	Chaperonin 60 subunit beta 2 chloroplastic					5.23	62007	4338.27	13	47.84	56647.7	50992.3	43698.3	46820.9	51061.3	49978.9	50446.1	49287.1	0.784212	-0.0335344	UNCHANGED
C0P567	Pyrophosphate--fructose 6-phosphate 1-phosphotransferase subunit beta					6.3	61679.2	17481.7	22	70.74	31205.5	41788.4	37363	44753.6	53102.1	50819	36785.6	49558.2	0.0319284	0.429982	UNCHANGED
C0P5B0	Asparaginyl-tRNA synthetase, cytoplasmic 3					5.78	63062.9	746.652	4	9.45	27759.7	32887	16425	15904	28559	34387.7	25690.6	26283.6	0.939232	0.0329224	UNCHANGED
C0P5E7	Leukotriene A-4 hydrolase-like protein					4.93	68283.3	1358.66	11	28.48	24169	34609	30003.7	36616	35663.7	35636.7	29593.9	35972.1	0.103701	0.28158	UNCHANGED
C0P5Y3	5-methyltetrahydropteroyltriglutamate--homocysteine methyltransferase 1					5.42	84834.8	92603.9	36	66.06	595882	634353	633274	488390	507846	649192	621170	548476	0.236342	-0.179559	UNCHANGED
C0P638	Gamma carbonic anhydrase 1 mitochondrial					6.33	28258	882.405	3	17.56	40842.3	47614.5	41283	42670.7	38648.7	41220	43246.6	40846.4	0.388583	-0.0823766	UNCHANGED
C0P790	Eukaryotic translation initiation factor 3 subunit B					4.92	83113.7	694.143	7	20.28	29537.7	36016.7	27992	35234.7	34553.7	34687	31182.1	34825.1	0.213798	0.159409	UNCHANGED
C0P7E7	Actin-interacting protein 1-2					6.25	66891.2	1540.31	10	34.65	43709.6	31878.1	30318.7	29169.5	23077.2	27196.1	35302.1	26480.9	0.127183	-0.4148	UNCHANGED
C0P7P2	Carboxypeptidase					5.86	56647.2	1402.07	5	14.89	12623.3	31523.7	38163.3	31572.3	26922	17584.7	27436.8	25359.7	0.822757	-0.113575	UNCHANGED
C0P7X2	Aldehyde dehydrogenase					6.57	52525.8	3087.16	5	13.18	48888.6	59160.7	60084.3	53750.8	50123.7	63314.6	56044.6	55729.7	0.955687	-0.0081273	UNCHANGED
C0P8C6	T-complex protein 1 subunit theta					5.13	59494	4596.27	14	39.6	52136.4	55255.3	36260.6	44244.6	39904.2	42720.9	47884.1	42289.9	0.405132	-0.179233	UNCHANGED
C0P9B4	ABC transporter G family member 5					9.33	19605.6	3182.28	2	19.65	18380.3	14620.6	9895	17656	27127.6	19153.7	14298.7	21312.5	0.140999	0.575817	UNCHANGED
C0P9N3	26S protease regulatory subunit 6A homolog A					5.03	40962.7	6229.23	11	43.72	9822.41	14301.9	14372.1	19383	20921	14946.1	12832.1	18416.7	0.0754073	0.521256	UNCHANGED
C0PB60	Gamma carbonic anhydrase 2 mitochondrial					6.67	29701	3236.53	11	63	74859	64728	69713	59961	68314.7	75376.3	69766.7	67884	0.741726	-0.0394663	UNCHANGED
C0PBY7	Nucleoside diphosphate kinase					9.38	26029.9	2553.88	4	23.11	39661	50532	60267	72768.7	75841.3	48152	50153.3	65587.3	0.218832	0.387072	UNCHANGED
C0PC61	Aldolase-type TIM barrel family protein					7.93	46391.9	8865.13	11	31.86	51188.3	58583.7	55673.3	69328.5	64750.8	73669	55148.4	69249.4	0.0136632	0.328482	UNCHANGED
C0PCX2	Cysteine synthase					9.31	40853.4	521.71	3	10.21	8147	13558	12938.3	14560.7	15747.3	13115	11547.8	14474.3	0.192925	0.325882	UNCHANGED
C0PEP2	1-aminocyclopropane-1-carboxylate oxidase 1					4.92	34817.2	604.616	2	15.77	7068	11388	10329	12545.5	18777	10344.5	9595	13889	0.205104	0.533588	UNCHANGED
C0PFA1	Adenylosuccinate synthetase, chloroplastic					6.72	52411.4	1230.82	3	11.98	28411	24446.7	20759	28177.3	34174.3	35627.3	24538.9	32659.7	0.0627865	0.41244	UNCHANGED
C0PFF5	Proteasome subunit beta type					5.26	23384.8	1766.56	4	28.44	20765.7	29512	28698.3	36413.3	31721.5	24565.9	26325.3	30900.3	0.360338	0.231167	UNCHANGED
C0PFK3	Proteasome subunit alpha type					6.09	27531.3	3325.27	9	39.43	49205.1	54693.5	56834.2	53138.2	47666.7	37170.7	53577.6	45991.9	0.218864	-0.220251	UNCHANGED
C0PFX0	Glucose-6-phosphate 1-dehydrogenase					6.71	58908.9	1786.85	3	9.86	13627.7	21569.7	18463.7	21208	22744.3	17627.3	17887	20526.6	0.393606	0.19858	UNCHANGED
C0PGG5	Pyruvate kinase					6.79	55732.6	3592.6	11	47.15	54312.7	59130	61391.7	70173.7	61822.7	75087.3	58278.1	69027.9	0.0709118	0.244225	UNCHANGED
C0PGU8	Glycerophosphodiester phosphodiesterase GDPDL3					5.56	82254.7	3232.21	11	26.16	54785	58389.7	51550.9	44020.3	47314.3	40674.6	54908.5	44003.1	0.016645	-0.319426	UNCHANGED
C0PHH5	Dihydrolipoyl dehydrogenase					6.61	59810.4	1025.74	3	9.38	30276	36601.7	30757	36001.7	32600.3	34667	32544.9	34423	0.452893	0.0809418	UNCHANGED
C0PHP8	Agmatine deiminase					4.69	42094.4	1085.23	4	16.13	21569.7	21226.7	28522	26967.7	24511	11269	23772.8	20915.9	0.626235	-0.184711	UNCHANGED
C0PHR4	Adenosylhomocysteinase					5.52	53918.7	133510	24	64.95	467861	617076	541316	728712	660876	756373	542084	715320	0.0283403	0.400072	UNCHANGED
C0PI43	Soluble epoxide hydrolase					4.83	36018.3	2104.93	4	13.88	59352.7	89104.7	173478	113354	59349	83502.7	107312	85402	0.591163	-0.329467	UNCHANGED
C0PK59	Uncharacterized protein					10.25	19932	7873.21	5	27.33	24264.8	27337.9	31467	25189	20956	39855.6	27689.9	28666.9	0.880415	0.0500238	UNCHANGED
C0PL14	Phenylalanine ammonia-lyase					5.67	77884.7	5489.83	10	31.28	40996.5	29419.7	24698.2	20841.2	17607.1	37466.8	31704.8	25305	0.459557	-0.325277	UNCHANGED
C0PM74	Adenylate kinase 4					7.84	26626.7	1957.81	6	32.37	18043	21264.3	26136.7	27406	20367.7	20522.3	21814.7	22765.3	0.787883	0.0615402	UNCHANGED
C3UZ63	HSP protein					4.78	80647.5	50494.7	29	50.79	222010	255395	244696	210629	194794	289377	240700	231600	0.78275	-0.0556021	UNCHANGED
C4J2K0	Putative voltage-gated potassium channel subunit beta					7.17	36659.5	2838	5	42.68	23847.3	24793.3	21827.7	35677.7	26314	27455	23489.4	29815.6	0.108908	0.344053	UNCHANGED
C4J306	Inosine-5'-monophosphate dehydrogenase					5.68	52784.8	1367.2	8	30.34	34865.6	43799.3	37997	40609.6	48471.6	51265.1	38887.3	46782.1	0.128242	0.266658	UNCHANGED
C4J4E4	Monodehydroascorbate reductase homolog1					5.28	46846.5	14508.1	15	56.32	142376	152008	157431	166711	165433	165329	150605	165824	0.0263015	0.138886	UNCHANGED
C4J6E4	Peroxidase					5.33	26801.9	7085.86	3	21.26	14331.4	42655.2	30256	57741.3	43206.3	21687.3	29080.9	40878.3	0.425165	0.491266	UNCHANGED
C4J986	60S ribosomal protein L30-2					9.95	12688.7	3726.9	3	34.82	53446.3	52713.7	51596	47238.3	37504.3	44972	52585.3	43238.2	0.0352976	-0.282353	UNCHANGED
C4J9Y2	Aluminum-induced protein homolog1					5.83	25682.1	16624.8	6	50.84	24459	34581.7	33785.7	48793.7	46976.7	31529.9	30942.1	42433.4	0.145491	0.455628	UNCHANGED
D7NLB3	Peroxidase					6.18	35510.1	20849.3	9	52.94	89256.2	215072	279105	72830.9	50116.6	21249.7	194478	48065.7	0.0642327	-2.01652	UNCHANGED
K7TIN2	Glycine cleavage system P protein					6.61	113029	2855.54	25	47.12	83432.7	87411.7	69483.3	75993	56022.3	94805.7	80109.2	75607	0.735867	-0.0834485	UNCHANGED
K7TJV6	2-oxoglutarate dehydrogenase E1 component					6.48	116865	3354.22	21	39.9	80236.3	50424.9	51084.4	45391.7	39444.3	59943.7	60581.8	48259.9	0.346609	-0.328061	UNCHANGED
K7TM64	Pyruvate kinase					6.34	57794.3	13956	20	63.19	82854.7	98124.3	85422.1	91946.5	91173.7	109449	88800.4	97523	0.315532	0.135178	UNCHANGED
K7TMC0	Peroxidase					5.22	26408.6	2915.13	4	29.54	4562.44	9133.86	16682.2	19668.7	13223.8	6558.43	10126.2	13150.3	0.590547	0.377006	UNCHANGED
K7TPR9	Pyruvate kinase					9.04	66525	8701.88	12	32.68	110901	102612	84444	115017	93422	133902	99319.1	114113	0.352183	0.200326	UNCHANGED
K7TPT6	General regulatory factor2					5.08	18415.1	13171.4	7	56.96	38456.7	39742.2	42741.8	42034.3	39057.6	33273.2	40313.6	38121.7	0.487362	-0.0806519	UNCHANGED
K7TWV7	Peptidyl-prolyl cis-trans isomerase					8.27	18514	11091.8	3	29.24	15225.3	26723.4	36710.1	24376.5	20078.6	12211.5	26219.6	18888.9	0.363574	-0.473113	UNCHANGED
K7TY03	Alanine--tRNA ligase					6.3	110649	3262.74	18	35.03	40570.3	44141.7	38325.3	32260.3	34365	49642.7	41012.4	38756	0.713962	-0.0816421	UNCHANGED
K7U2Z2	Putative apyrase family protein					5.13	51015.4	1438.26	5	20.59	19551	34033.3	53776.3	58819	54944.3	27117.7	35786.9	46960.3	0.471678	0.392012	UNCHANGED
K7U9F9	GDP-mannose 3,5-epimerase 2 isoform 1					6.02	42442.3	4329.59	8	36.12	20838.7	24947.4	19601.9	33016.3	25976	25650	21796	28214.1	0.0909658	0.372351	UNCHANGED
K7U9N2	Putative subtilase family protein					8.53	80556.7	22287.2	20	57.56	408435	669100	670397	502397	462778	468140	582644	477772	0.299169	-0.286292	UNCHANGED
K7UBP7	Tyrosine-sulfated glycopeptide receptor 1					9.63	108375	7721.3	4	12.03	39413.9	49501.1	34487.8	23968.3	14692.1	31785	41134.3	23481.8	0.0561948	-0.808796	UNCHANGED
K7UCH1	Putative TCP-1/cpn60 chaperonin family protein					5.13	59419.9	5219.03	17	49.09	45429.1	47305.7	34147.7	29562.5	30130.1	37794.7	42294.2	32495.8	0.115724	-0.380207	UNCHANGED
K7UCZ5	Heat shock 70 kDa protein 6 chloroplastic					4.88	74898.7	1013.09	5	13.8	47066	51911.3	44884.3	28181	57795.7	55914	47953.9	47296.9	0.949746	-0.0199025	UNCHANGED
K7UDG5	Proline--tRNA ligase cytoplasmic					6.75	58646.9	5152.28	13	42.52	45924.5	46243.8	49336.1	58729.6	56222.8	50999.8	47168.1	55317.4	0.0319926	0.229921	UNCHANGED
K7UGM3	Catalase					6.49	56977.2	2348.33	7	27.94	25977.3	47028.3	62861.6	55117.5	40556	63705.3	45289.1	53126.3	0.56882	0.230263	UNCHANGED
K7UGR2	Putative TCP-1/cpn60 chaperonin family protein isoform 1					5.67	64649.9	4402.12	17	46.12	64773	62322.3	46052.3	47954.1	58058.7	45971.4	57715.9	50661.4	0.368448	-0.188082	UNCHANGED
K7UH13	Adenosine kinase 2					4.81	37459.5	56329.7	9	40.64	174176	236038	206677	281789	285917	241280	205630	269662	0.0486811	0.391099	UNCHANGED
K7ULE9	Extensin-like protein					8.31	13636.1	3420.48	2	20.31	18213.5	62921	148701	89970	48524.5	25922.5	76611.8	54805.7	0.635944	-0.483242	UNCHANGED
K7UP24	Glycosyltransferase					5.33	49912.7	10534.5	13	50.76	56288.3	78890.3	64511.3	55645	86698	82469.7	66563.3	74937.6	0.515546	0.170961	UNCHANGED
K7UTZ2	Spliceosome RNA helicase BAT1 isoform 1					5.5	49219.2	3790.05	4	22.84	34531.7	39345.3	42805	30312	28877.7	24628.3	38894	27939.3	0.0204561	-0.47725	UNCHANGED
K7UUB0	Triose phosphate isomerase3					4.93	26958.7	41107.7	12	82	75081.8	86652.3	75402.4	87012.1	108902	110674	79045.5	102196	0.0529179	0.370584	UNCHANGED
K7UWM1	60S ribosomal protein L6					10.9	18868.2	3715.89	4	28.07	15559.7	25091.7	47459	36560.3	18993	33987.3	29370.1	29846.9	0.967285	0.0232318	UNCHANGED
K7UX80	O-methyltransferase ZRP4					5.56	39890.8	377.724	2	9.34	2759.38	2012.2	1340.18	1497.31	2328.03	2195.11	2037.25	2006.82	0.952887	-0.021716	UNCHANGED
K7V067	Isocitrate dehydrogenase [NADP]					6.09	46539	6575.34	17	52.67	48661.1	57640.1	50374.4	59260.9	58884.5	69179.9	52225.2	62441.8	0.0787104	0.257766	UNCHANGED
K7V157	40S ribosomal protein S24					10.96	9968.76	5979.97	2	27.91	39425	56905.5	104908	65540	28806.5	60226	67079.5	51524.2	0.530566	-0.380623	UNCHANGED
K7V2C1	Aluminum induced protein with YGL and LRDR motifs					8.16	29699.1	11780.2	4	32.26	22268.1	33690.5	24808	32374.4	37161.8	22693.6	26922.2	30743.3	0.52448	0.191474	UNCHANGED
K7V7W7	60S ribosomal protein L9-1					9.89	20432.8	2292.52	4	37.57	38922.3	70944.3	84275	68099.3	49156.3	99639	64713.9	72298.2	0.72311	0.159885	UNCHANGED
K7V9P7	3-oxoacyl-[acyl-carrier-protein] synthase I chloroplastic					6.28	51754	13635.4	9	46.36	71683.4	71821.4	61763.2	55594.1	50953.3	63632.8	68422.7	56726.7	0.0786629	-0.270446	UNCHANGED
K7V9Q3	NADH dehydrogenase subunit 7					7.22	35620.2	2425.4	5	29.26	27648.3	32525.3	23789.7	27296.3	31925.3	29274	27987.8	29498.6	0.625417	0.0758474	UNCHANGED
K7VA99	60S ribosomal protein L5-1 homolog b					5.81	25806.9	2206.73	4	34.93	29897.3	29759.9	35812.1	33928.4	26661.5	38649	31823.1	33079.7	0.770047	0.0558693	UNCHANGED
K7VAS4	Eukaryotic translation initiation factor 3 subunit M					4.94	46815.7	325.33	3	7.71	19638.3	20086	16122.7	17994.7	18235	19084	18615.7	18437.9	0.897521	-0.0138438	UNCHANGED
K7VCN5	Peroxidase					8.54	37133.1	7076.41	8	46.33	39611.3	61591.7	107845	58749	26290.3	23629.7	69682.7	36223	0.220419	-0.943894	UNCHANGED
K7VDJ2	40S ribosomal protein S17-4					10.54	16443.1	4881.31	3	34.51	25047	14819.5	35982	22807.7	13369.3	40900	25282.8	25692.3	0.969686	0.0231798	UNCHANGED
K7VFF7	Peroxiredoxin-5					8.83	23874.3	3102.46	5	39.91	41544.3	60679.3	55832.7	66290.7	78802.7	63566.3	52685.4	69553.2	0.0852979	0.400713	UNCHANGED
K7VHA0	5-pentadecatrienyl resorcinol O-methyltransferase					5.48	39855.5	3040.17	6	48.9	27443.7	27323	31921	15001.3	25567.7	22207.7	28895.9	20925.6	0.0828971	-0.465598	UNCHANGED
K7VIL3	Methionine S-methyltransferase					5.49	121754	3364.31	22	35.01	91692.7	94335.3	68093.7	75379	70708	84193.3	84707.2	76760.1	0.437842	-0.142128	UNCHANGED
K7VKH1	Tubulin alpha chain					4.94	50479.9	11546.2	8	20.76	42299	45282.7	41383.3	31652.3	30304.4	30309.3	42988.3	30755.4	0.000629669	-0.483108	UNCHANGED
K7VQG5	Phospholipase D					5.31	92855.9	2767.12	17	38.67	43064.2	58728.2	48209.5	57591.2	54312.3	68046.1	50000.6	59983.2	0.182472	0.262613	UNCHANGED
K7VUK2	ATP synthase protein MI25					8.9	24710.6	9430.21	6	47.49	89309	99454	79656	65608	56155.3	73486	89473	65083.1	0.0326211	-0.459169	UNCHANGED
K7W544	Putative carboxylesterase 2					5.93	35350	7050.98	7	42.12	31337.3	43830	57162.3	138990	107540	48655.3	44109.9	98395.1	0.11967	1.15748	UNCHANGED
K7WFR7	Putative inactive receptor kinase					6.9	70737.5	664.712	5	14.8	38564	36946.3	34161.7	35488.3	35661.3	31539.7	36557.3	34229.8	0.279282	-0.0949089	UNCHANGED
K7WHC8	Blue fluorescent1					8.94	41556.1	520.06	2	8.14	10632	9323	7796	10448.5	9162.5	13271.5	9250.33	10960.8	0.307627	0.24478	UNCHANGED
O22424	40S ribosomal protein S4					10.56	30131.2	6974.87	7	35.85	90670.8	96769.5	121716	91733.9	69756.4	109166	103052	90218.9	0.435909	-0.191872	UNCHANGED
O22655	Profilin-4					4.43	14215.3	46432.5	4	58.78	386063	521463	494985	591689	660419	477850	467504	576653	0.180972	0.302724	UNCHANGED
O24562	Probable cinnamyl alcohol dehydrogenase					5.93	39251.9	8642.08	12	55.59	106061	106345	116364	147424	150599	134930	109590	144318	0.00406499	0.397132	UNCHANGED
O49010	Herbicide safener binding protein					5.58	40651.8	42858.9	17	61.43	549228	786169	674609	830589	733743	861824	670002	808719	0.15216	0.271473	UNCHANGED
O64411	Polyamine oxidase					5.63	56458	5061.87	16	57.6	68071.7	74098.3	79454	65674.3	57664.7	40711.3	73874.7	54683.4	0.0758978	-0.433976	UNCHANGED
O64909	Glucose-6-phosphate/phosphate translocator 2					10.09	42446	472.882	2	6.46	13367	13213	11563	11190.5	9599	15534.5	12714.3	12108	0.761438	-0.0704952	UNCHANGED
O80413	Mitochondrial phosphate transporter1					9.43	39057.2	8717.87	7	40.16	237955	269521	234658	158766	155570	219530	247378	177956	0.0422638	-0.475201	UNCHANGED
P04707	Alcohol dehydrogenase 2					5.65	41795.9	5669.08	13	55.15	99242.7	109313	87139.3	117860	134281	125266	98565.1	125802	0.0269171	0.352007	UNCHANGED
P08735	Glyceraldehyde-3-phosphate dehydrogenase 1, cytosolic					6.51	36636.8	106186	21	84.27	294641	376355	329203	289463	332389	212546	333400	278132	0.261477	-0.261482	UNCHANGED
P11143	Heat shock 70 kDa protein					5.03	70804.2	40174.3	21	48.68	54302.5	67504.5	55776.4	69167.6	78612.1	66155	59194.5	71311.6	0.0970983	0.268674	UNCHANGED
P12857	ADP,ATP carrier protein 2, mitochondrial					10.15	42503.8	16525.5	15	35.14	315128	344357	333676	356196	291485	379167	331053	342283	0.704985	0.0481243	UNCHANGED
P19023	ATP synthase subunit beta, mitochondrial					5.97	59217.5	71325	21	64.74	515288	863198	712957	781706	772505	867864	697148	807359	0.354023	0.211745	UNCHANGED
P19950	40S ribosomal protein S14					11.15	16314.7	11664.7	6	43.62	58149.3	68189	97603.3	82872.3	52095	73238.3	74647.2	69401.9	0.742989	-0.105114	UNCHANGED
P22275	Tubulin alpha-3 chain					4.92	50245.3	54127.3	17	48.44	87178.6	122465	96531.7	101994	113560	107251	102059	107602	0.642891	0.0763056	UNCHANGED
P24067	Luminal-binding protein 2					4.91	73255.9	43495	24	50.83	156018	181408	144774	186510	177401	316147	160733	226686	0.225765	0.496027	UNCHANGED
P26301	Enolase 1					5.02	48291.7	98219.3	26	77.58	529789	721038	594115	715860	730670	718291	614980	721607	0.131529	0.230673	UNCHANGED
P27923	Ubiquitin-40S ribosomal protein S27a					10.21	17909.8	20841	8	53.55	167334	210223	237262	226178	211895	262606	204939	233560	0.321943	0.188595	UNCHANGED
P28516	Pyruvate decarboxylase 1					6.48	66397.4	5366.14	6	21.64	12662.5	12340.4	12038	6991.11	10366	10266.5	12347	9207.88	0.0490873	-0.423215	UNCHANGED
P29185	Chaperonin CPN60-1, mitochondrial					5.53	61496.7	13304.5	20	48.53	189763	199081	160002	150880	163074	154193	182949	156049	0.0946445	-0.229442	UNCHANGED
P30792	2,3-bisphosphoglycerate-independent phosphoglycerate mutase					5.15	60790.8	16714.1	19	60.82	135343	218036	203377	256503	269894	134178	185586	220192	0.527992	0.246675	UNCHANGED
P38562	Glutamine synthetase root isozyme 4					5.06	39266.1	62718.5	14	64.23	71239.9	95294.8	88958.3	103771	83351.1	84398.4	85164.3	90506.9	0.614359	0.0877782	UNCHANGED
P45633	60S ribosomal protein L10					10.66	25375.4	5176.56	5	20.91	19667.8	17724	18500.2	15887.7	13696.9	19783.4	18630.6	16456	0.308911	-0.179064	UNCHANGED
P49036	Sucrose synthase 2					6.02	93566.7	37809.8	38	58.46	322215	498509	474474	613148	555201	568268	431733	578872	0.0639513	0.423107	UNCHANGED
P49076	ADP-ribosylation factor					6.37	20717.8	81713.1	10	74.03	347987	400732	447796	393612	399845	404745	398838	399401	0.985462	0.00203266	UNCHANGED
P49081	Malate synthase, glyoxysomal					6.17	62093.2	480.579	3	9.12	16004.7	15332.5	18772.3	29454.5	14672	18734	16703.2	20953.5	0.401531	0.32707	UNCHANGED
P49087	V-type proton ATPase catalytic subunit A (Fragment)					5.91	62237.2	33191.9	27	67.2	183024	233360	229645	271148	273863	267905	215343	270972	0.0268868	0.331506	UNCHANGED
P49106	14-3-3-like protein GF14-6					4.56	29776.6	49407	14	69.35	148024	193818	200909	252544	254530	170846	180917	225973	0.233916	0.320822	UNCHANGED
P49235	4-hydroxy-7-methoxy-3-oxo-3,4-dihydro-2H-1,4-benzoxazin-2-yl glucoside beta-D-glucosidase 1, chloroplastic					6.23	64579.6	33181.7	17	54.42	216074	327636	298993	379290	506180	370540	280901	418670	0.066855	0.575753	UNCHANGED
P49249	IN2-2 protein					8.88	34113.9	1163.83	2	7.84	16361.5	21745.5	22955	30755	30648.5	21880.5	20354	27761.3	0.106727	0.447765	UNCHANGED
P49353	Farnesyl pyrophosphate synthase					4.95	40469.9	1394.86	6	26	38800	43110.3	42291.7	37405	34012.7	50989.3	41400.7	40802.3	0.916379	-0.0210023	UNCHANGED
P51059	Phosphoenolpyruvate carboxylase 2					5.63	110627	3526.64	17	30.2	24149.7	33659.3	30038.1	20903.6	18655.4	29002.1	29282.4	22853.7	0.199692	-0.357603	UNCHANGED
P80607	Probable UDP-arabinopyranose mutase 1					5.68	41717.7	50687.6	21	82.42	175251	334118	315647	431928	434541	311079	275005	392516	0.143092	0.513293	UNCHANGED
P93805	Phosphoglucomutase, cytoplasmic 2					5.34	63269.5	26912.7	23	63.29	138219	167585	172723	187427	180506	173966	159509	180633	0.138268	0.179423	UNCHANGED
Q05327	Pyruvate decarboxylase 3 (Fragment)					5.05	22639.4	8094.34	7	45.05	8554.66	6893.23	8507.13	7856.08	7121.42	10334.9	7985	8437.48	0.705657	0.0795187	UNCHANGED
Q08069	40S ribosomal protein S8					10.79	25170.8	11371.1	8	52.94	236858	221388	231454	188957	134428	218723	229900	180703	0.121484	-0.347388	UNCHANGED
Q08277	Heat shock protein 82					4.8	82175.9	10069.2	10	31.33	42475.5	47966.7	47230.9	44700.4	47642.3	38989.3	45891	43777.3	0.528763	-0.068029	UNCHANGED
Q08704	Chalcone--flavonone isomerase					5.72	24420.9	1776.22	4	25.54	11739	21514.7	19831.7	28074.3	28677.7	19243.3	17695.1	25331.8	0.149652	0.517598	UNCHANGED
Q10716	Cysteine proteinase 1					5.89	40974.6	1584.71	2	15.09	72698	68198.5	73833	49086	62442	30274.5	71576.5	47267.5	0.0624944	-0.598637	UNCHANGED
Q29SB6	Pathogenesis-related protein 10					5.24	17056.4	53104.4	11	94.38	431265	587153	750557	646373	577731	487209	589658	570438	0.861132	-0.0478098	UNCHANGED
Q41741	Eukaryotic initiation factor 4A					5.22	46878.5	17916.6	17	63.41	203090	249283	211589	228355	233411	211716	221321	224494	0.849068	0.0205384	UNCHANGED
Q41784	Tubulin beta-7 chain					4.52	50721.8	35421.3	21	66.07	86655.3	83116.4	73034.8	75719.6	68506.4	65957.1	80935.5	70061	0.0961909	-0.208161	UNCHANGED
Q41785	Tubulin beta-8 chain					4.54	50628.7	49805.1	21	65.39	162989	176617	146960	185274	152284	129270	162189	155609	0.738375	-0.0597443	UNCHANGED
Q43247	Glyceraldehyde-3-phosphate dehydrogenase 3, cytosolic					7.31	36619.8	137219	21	78.93	638779	838170	802290	678894	859679	674701	759746	737758	0.811882	-0.0423708	UNCHANGED
Q43260	Glutamate dehydrogenase					6.08	44307.4	15233.8	14	53.28	87481.3	113208	114983	119251	146189	138232	105224	134557	0.0700949	0.354757	UNCHANGED
Q43264	Alcohol dehydrogenase 1					6.28	41672.7	35954.4	14	65.96	389519	546823	450863	529900	639836	485838	462402	551858	0.239238	0.25515	UNCHANGED
Q43266	Proliferating cell nuclear antigen					4.44	29627.9	8818.33	8	48.29	99630	107586	106816	90710	100296	106567	104677	99191.1	0.355908	-0.0776663	UNCHANGED
Q49HE1	12-oxo-phytodienoic acid reductase					5.44	42444.8	1186.84	4	18.02	12010.7	17950	15096	30668	34712	18420.3	15018.9	27933.4	0.067579	0.895215	UNCHANGED
Q5EUD7	Protein disulfide isomerase6					5.84	40465	786.738	3	16.62	42103.7	32093	36904	50810	37871.7	48855.7	37033.6	45845.8	0.15007	0.307956	UNCHANGED
Q5GA18	Cystathionine beta synthase domain protein1					9.74	32099.2	7834.19	7	32.52	51087	62208	95218.3	71058.3	56719.3	39566	69504.4	55781.2	0.441437	-0.317326	UNCHANGED
Q5XLE1	Peptidylprolyl isomerase					8.82	12299	7996.03	3	34.82	59466.3	79078.3	106349	82290.3	62253	45999.3	81631.1	63514.2	0.35097	-0.362039	UNCHANGED
Q6A4M2	3-ketoacyl reductase GL8B					10.12	35712.8	1159.88	3	16.26	23167	18667.7	16731.3	15498.3	10928.7	18533.7	19522	14986.9	0.195199	-0.3814	UNCHANGED
Q6R987	ATP synthase subunit alpha					5.74	55465.6	21144.4	20	48.43	308953	375476	330444	393790	400412	402851	338291	399018	0.0373253	0.238188	UNCHANGED
Q6R9L0	NADH dehydrogenase subunit 9					8.68	22708.5	1399.36	3	18.42	21985.7	22528	34443.5	34045	28525	35115.7	26319.1	32561.9	0.2419	0.307077	UNCHANGED
Q6RW09	Allene oxide cyclase1					9.14	25948.4	2409.12	3	19.75	43500	68456.3	74033	62149.3	62933	38735	61996.4	54605.8	0.58014	-0.183132	UNCHANGED
Q6XZ78	Fructokinase-2					5.19	35880.7	128759	19	69.55	323578	423524	349184	466152	491045	498594	365429	485264	0.0191032	0.409179	UNCHANGED
Q71RX2	Isopentenyl pyrophosphate isomerase1					4.64	27456.2	1330.18	2	24.05	11250	15161	15048	18316.5	17643	16448	13819.7	17469.2	0.0592192	0.338088	UNCHANGED
Q84TL6	Legumin-like protein					6.25	38306.7	1616.66	3	17.91	28418.1	33784.7	32982.2	42202.2	42983.5	45724.7	31728.3	43636.8	0.00387275	0.459773	UNCHANGED
Q8H6A5	Translationally-controlled tumor protein homolog					4.32	18747.1	28659.9	7	76.05	158031	154961	128913	171883	214414	152168	147302	179488	0.192507	0.285114	UNCHANGED
Q8S4W9	Pyruvate decarboxylase isozyme 3					5.66	66031.6	17610.1	20	54.95	265285	322712	317174	354156	385215	435214	301724	391529	0.0396721	0.375889	UNCHANGED
Q94F79	NAP1-related protein 2					3.96	28441.2	1046.66	2	12.75	10953.5	14205.3	15949	12339	18082	10080	13702.6	13500.3	0.945805	-0.0214515	UNCHANGED
Q94KS7	Beta-expansin 7					5.02	29472.9	1032.44	4	31.34	19799.3	44570.3	53082.7	57088.3	50041.3	22966	39150.8	43365.2	0.784563	0.147498	UNCHANGED
Q9FEQ8	Peroxidase 2					5.27	36320.2	3947.82	7	34.63	5937.33	18824.7	49660.3	68597	51187.7	20556	24807.4	46780.2	0.314437	0.915126	UNCHANGED
Q9SAZ6	Phosphoenolpyruvate carboxylase2					5.68	110056	13303	33	46.67	64785.1	91734.5	85807	112748	99387.4	112687	80775.5	108274	0.0417597	0.422699	UNCHANGED
Q9SPD7	Outer mitochondrial membrane protein porin					8.42	29234.9	12041.2	12	84.42	135687	148394	158491	174933	190852	130417	147524	165401	0.405658	0.165016	UNCHANGED
Q9ZRQ5	Phytase2					4.98	42004.9	3906.45	8	34.7	118932	117895	99423	68921	76637	106450	112083	84002.8	0.0983368	-0.416063	UNCHANGED
A0A1D6EHD9	Glycosyl hydrolase superfamily protein					5.71	48291.6	859.74	3	10.57	0	6503.67	8121.33	12320	18752.7	8499
A0A1D6GWL6	GDSL esterase/lipase					6.56	44734.5	1219.52	2	10.85	0	9943.5	13855.5	10476.5	20605	8409
A0A1D6I596	Copper transporter 5					8.79	16370.2	2824.61	2	15.48	68038.5	40645.5	36699.5	24681	0	28378.5
A0A1D6IKV8	Peroxidase					6.56	38155	1627.06	2	9.43	3267	5489	19260	7208.5	0	0
B6T6S5	Glucose-6-phosphate 1-epimerase					6.26	36912.1	1509.02	4	21.08	0	10480.3	10725.7	10570.3	14242.3	8381
K7U051	Gibberellin receptor GID1L2					4.93	35924.4	1000.64	2	13.15	0	6128	18459.5	20978.5	18915	21005
