# Supplementary material for: Multiomic Approaches Reveal Hormonal Modulation and Nitrogen Uptake and Assimilation in the Initial Growth of Maize Inoculated with Herbaspirillum seropedicae
Source: Plants (Basel). 2022 Dec 22;12(1):48. doi: 10.3390/plants12010048 (PMC9824467; doi:10.3390/plants12010048)
Supplement: Supplementary file 1 [file plants-12-00048-s001.zip › Table S3 - Primers used in the RT-qPCR validation.xlsx]

## Sheet: Planilha1
Table S3: Genes selected, primers designed, and concentration used for RT-qPCR.
Gene	Gene product	Access code	Primers sequences (5'-3')	Amplicon size (bp)
PHTP9	Phosphate transporter protein9	NM_001196972.1	F: GACATCGCCTTCTACAGCCA	110
			R: GAGATGCGGTACACCTCCTC
GAST1	Gibberellin-regulated protein 6	NM_001301603.1	F: GCACCTACGGCAACAAGAAC	91
			R: GAGAGGGAGGGCTACTAGGG
b6f	Cytochrome b6f complex iron-sulfur subunit	NM_001147475	F: TGGTGGAGCAGGACAAGAC	141
			R: CCTTGCCCTGGTTGTTGTAC
CAB-1	chlorophyll a-b binding protein 1	NM_001154167.2	F: GCTCAACGGCTATGCTATG	144
			R: AACGCCAACTCATCATCTC
PsbO_1	Oxygen-evolving enhancer protein 1	NM_001357511	F: CCAGAAGGAGAACATCAAGAAC	218
			R: TCGGACACCTAGCAGTTAGAC
HMTD	Heavy metal transport detoxification	NM_001348787.1	F: CGCCGCTACCTATCTACAC	141
			R: TGCTGAACGCTCCTAGAAC
ERD4	Early responsive to dehydration protein	NM_001114650.2	F: CTATCCCTACCAACAAATCAGC	97
			R: CACAGCCTCATACTTTTCTCAG
PIP1-5	plasma membrane intrinsic protein 1	NM_001111661.1	F: CATCTGCTATTGTTCGTCATA	131
			R: GCGAGAGAGAACTAAACAGAG
SOD	Superoxide dismutase [Cu-Zn]	NM_001320832.1	F: CCTGAACATTCGGAGACATC	93
			R: TTCAGTCCATCGGTTGCTAC
CALM1	Calmodulin	NM_001111985.2	F: AGGAGTTCGTCAAGGTTATG	126
			R: ACTGATGCGTACTCAAAGG
GID1L2	Gibberellin receptor GID1L2	NM_001156762.2	F: TCGAGCTGTTCGAGTCTAAGG	91
			R: ACGATCCGCTCCTGTAGTG
CHOR	Chorismate synthase 2	NM_001367060.1	F: ATGCAGATGCAACCTATGAC	140
			R: CTCCACTCCTGATTTGAGC
AO2	Indole-3-acetaldehyde oxidase	NP_001105309.2	F: GAACACTGCAACCATAGGTG	133
			R: AGTGAAGCACAGCCTTTTG
Tub*	Tubulin alfa-3 chain	NM_001174192.2	F: GCGCACCATCCAGTTCGT	61
			R: CTGGTAGTTGATTCCGCACTTG
β-tub*	Tubulin beta-4 chain	NP_001105457	F: CTACCTCACGGCATCTGCTATGT	139
			R: GTCACACACACTCGACTTCACG
Legend: F= forward primer; R= reverse primer.
* Primers selecte by the reference Lin, Y.; Zhang, C.; Lan, H.; Gao, S.; Liu, H.; Liu, J.; Cao, M.; Pan, G.; Rong, T.; Zhang, S. Validation of Potential Reference Genes for QPCR in Maize across Abiotic Stresses, Hormone Treatments, and Tissue Types. PLoS One 2014, 9, doi:10.1371/journal.pone.0095445.
